# Supplementary material for: A Euclidean transformer for fast and stable machine learned force fields
Source: Nat Commun. 2024 Aug 6;15:6539. doi: 10.1038/s41467-024-50620-6 (PMC11303804; doi:10.1038/s41467-024-50620-6)
Supplement: Supplementary file 4 — Source Data [file 41467_2024_50620_MOESM4_ESM.zip]

Archive with 219 entries (180 files):
- Source Data/
- Source Data/supp_fig11_a.txt
- __MACOSX/Source Data/._supp_fig11_a.txt
- Source Data/supp_fig5_b.txt
- __MACOSX/Source Data/._supp_fig5_b.txt
- Source Data/.DS_Store
- __MACOSX/Source Data/._.DS_Store
- Source Data/fig5_a/
- Source Data/supp_fig8.txt
- __MACOSX/Source Data/._supp_fig8.txt
- Source Data/fig6_fg/
- Source Data/supp_fig7.csv
- Source Data/supp_fig4.csv
- Source Data/supp_fig9_a.csv
- Source Data/supp_fig2/
- Source Data/supp_fig5_a(left).csv
- __MACOSX/Source Data/._supp_fig5_a(left).csv
- Source Data/fig4_d(left_DHA)/
- Source Data/fig4_d(left_AcAla3NHMe)/
- Source Data/supp_fig9_b.csv
- Source Data/fig6_a/
- Source Data/supp_fig3/
- Source Data/supp_fig12/
- Source Data/supp_fig11_b/
- Source Data/supp_fig5_a(right).csv
- __MACOSX/Source Data/._supp_fig5_a(right).csv
- Source Data/supp_fig5_a(middle).csv
- __MACOSX/Source Data/._supp_fig5_a(middle).csv
- Source Data/fig4_c.csv
- __MACOSX/Source Data/._fig4_c.csv
- Source Data/fig5_b/
- Source Data/fig4_ab.csv
- Source Data/fig4_d(left_ATAT)/
- Source Data/supp_fig10/
- Source Data/fig6_c/
- Source Data/fig6_d/
- Source Data/fig6_b/
- Source Data/fig4_d(right).csv
- Source Data/supp_fig1.txt
- __MACOSX/Source Data/._supp_fig1.txt
- Source Data/fig5_c.csv
- __MACOSX/Source Data/._fig5_c.csv
- Source Data/fig5_a/wall_time.txt
- __MACOSX/Source Data/fig5_a/._wall_time.txt
- Source Data/fig5_a/.DS_Store
- __MACOSX/Source Data/fig5_a/._.DS_Store
- Source Data/fig5_a/buckyball_relaxed_structure.xyz
- Source Data/fig5_a/readme.txt
- __MACOSX/Source Data/fig5_a/._readme.txt
- Source Data/fig5_a/fig5_a.csv
- Source Data/fig6_fg/basin_energies.csv
- Source Data/fig6_fg/basin02_so3krates.xyz
- __MACOSX/Source Data/fig6_fg/._basin02_so3krates.xyz
- Source Data/fig6_fg/basin01_dftopt.xyz
- __MACOSX/Source Data/fig6_fg/._basin01_dftopt.xyz
- Source Data/fig6_fg/basin04_dftopt.xyz
- __MACOSX/Source Data/fig6_fg/._basin04_dftopt.xyz
- Source Data/fig6_fg/basin01_so3krates.xyz
- __MACOSX/Source Data/fig6_fg/._basin01_so3krates.xyz
- Source Data/fig6_fg/basin03_dftopt.xyz
- __MACOSX/Source Data/fig6_fg/._basin03_dftopt.xyz
- Source Data/fig6_fg/readme.txt
- __MACOSX/Source Data/fig6_fg/._readme.txt
- Source Data/fig6_fg/basin04_so3krates.xyz
- __MACOSX/Source Data/fig6_fg/._basin04_so3krates.xyz
- Source Data/fig6_fg/basin03_so3krates.xyz
- __MACOSX/Source Data/fig6_fg/._basin03_so3krates.xyz
- Source Data/fig6_fg/basin02_dftopt.xyz
- __MACOSX/Source Data/fig6_fg/._basin02_dftopt.xyz
- Source Data/supp_fig2/dha_500K.npz
- Source Data/supp_fig2/readme.txt
- __MACOSX/Source Data/supp_fig2/._readme.txt
- Source Data/supp_fig2/dha_300K.npz
- Source Data/supp_fig2/dha_100K.npz
- Source Data/fig4_d(left_DHA)/.DS_Store
- __MACOSX/Source Data/fig4_d(left_DHA)/._.DS_Store
- Source Data/fig4_d(left_DHA)/fig4_d.csv
- Source Data/fig4_d(left_DHA)/readme.txt
- __MACOSX/Source Data/fig4_d(left_DHA)/._readme.txt
- Source Data/fig4_d(left_AcAla3NHMe)/.DS_Store
- __MACOSX/Source Data/fig4_d(left_AcAla3NHMe)/._.DS_Store
- Source Data/fig4_d(left_AcAla3NHMe)/fig4_d_AcAla3NHMe.csv
- Source Data/fig4_d(left_AcAla3NHMe)/readme.txt
- __MACOSX/Source Data/fig4_d(left_AcAla3NHMe)/._readme.txt
- Source Data/fig6_a/nanotube_relaxed_structure.xyz
- Source Data/fig6_a/.DS_Store
- __MACOSX/Source Data/fig6_a/._.DS_Store
- Source Data/fig6_a/buckyball_relaxed_structure.xyz
- Source Data/fig6_a/readme.txt
- __MACOSX/Source Data/fig6_a/._readme.txt
- Source Data/fig6_a/buckyball_T300.npz
- Source Data/fig6_a/nanotube_T300.npz
- Source Data/supp_fig3/.DS_Store
- __MACOSX/Source Data/supp_fig3/._.DS_Store
- Source Data/supp_fig3/naphthalene/
- Source Data/supp_fig3/aspirin/
- Source Data/supp_fig3/ethanol/
- Source Data/supp_fig3/readme.txt
- __MACOSX/Source Data/supp_fig3/._readme.txt
- Source Data/supp_fig3/salicylic_acid/
- Source Data/supp_fig12/.DS_Store
- __MACOSX/Source Data/supp_fig12/._.DS_Store
- Source Data/supp_fig12/ts_dha_min_2k.txt
- __MACOSX/Source Data/supp_fig12/._ts_dha_min_2k.txt
- Source Data/supp_fig12/min_dha_min_2k.txt
- __MACOSX/Source Data/supp_fig12/._min_dha_min_2k.txt
- Source Data/supp_fig12/readme.txt
- __MACOSX/Source Data/supp_fig12/._readme.txt
- Source Data/supp_fig12/metric_dha_min_2k.txt
- __MACOSX/Source Data/supp_fig12/._metric_dha_min_2k.txt
- Source Data/supp_fig11_b/rattled_00/
- Source Data/supp_fig11_b/rattled_07/
- Source Data/supp_fig11_b/rattled_09/
- Source Data/supp_fig11_b/rattled_08/
- Source Data/supp_fig11_b/rattled_06/
- Source Data/supp_fig11_b/rattled_01/
- Source Data/supp_fig11_b/.DS_Store
- __MACOSX/Source Data/supp_fig11_b/._.DS_Store
- Source Data/supp_fig11_b/basin03_dftopt.xyz
- __MACOSX/Source Data/supp_fig11_b/._basin03_dftopt.xyz
- Source Data/supp_fig11_b/rattled_12/
- Source Data/supp_fig11_b/rattled_15/
- Source Data/supp_fig11_b/rattled_14/
- Source Data/supp_fig11_b/rattled_13/
- Source Data/supp_fig11_b/rattled_04/
- Source Data/supp_fig11_b/rattled_03/
- Source Data/supp_fig11_b/rattled_02/
- Source Data/supp_fig11_b/rattled_05/
- Source Data/supp_fig11_b/readme.txt
- __MACOSX/Source Data/supp_fig11_b/._readme.txt
- Source Data/supp_fig11_b/rattled_18/
- Source Data/supp_fig11_b/rattled_16/
- Source Data/supp_fig11_b/rattled_11/
- Source Data/supp_fig11_b/rattled_10/
- Source Data/supp_fig11_b/rattled_17/
- Source Data/fig5_b/.DS_Store
- __MACOSX/Source Data/fig5_b/._.DS_Store
- Source Data/fig5_b/relaxed_structure.xyz
- __MACOSX/Source Data/fig5_b/._relaxed_structure.xyz
- Source Data/fig5_b/radius_of_gyration.npz
- __MACOSX/Source Data/fig5_b/._radius_of_gyration.npz
- Source Data/fig5_b/readme.txt
- __MACOSX/Source Data/fig5_b/._readme.txt
- Source Data/fig4_d(left_ATAT)/.DS_Store
- __MACOSX/Source Data/fig4_d(left_ATAT)/._.DS_Store
- Source Data/fig4_d(left_ATAT)/readme.txt
- __MACOSX/Source Data/fig4_d(left_ATAT)/._readme.txt
- Source Data/fig4_d(left_ATAT)/fig4_d_AT_AT.csv
- Source Data/supp_fig10/panel_a.npz
- Source Data/supp_fig10/panel_b.npz
- Source Data/fig6_c/dha_minima_visited_10k.npz
- Source Data/fig6_c/readme.txt
- __MACOSX/Source Data/fig6_c/._readme.txt
- Source Data/fig6_d/.DS_Store
- __MACOSX/Source Data/fig6_d/._.DS_Store
- Source Data/fig6_d/readme.txt
- __MACOSX/Source Data/fig6_d/._readme.txt
- Source Data/fig6_d/Ac_Ala3_NHMe_minima_visited_10k.npz
- Source Data/fig6_b/dha_ZPE.npz
- Source Data/fig6_b/dha_harmonic.npz
- Source Data/fig6_b/dha_relaxed_structure.xyz
- __MACOSX/Source Data/fig6_b/._dha_relaxed_structure.xyz
- Source Data/fig6_b/dha_500K.npz
- Source Data/fig6_b/readme.txt
- __MACOSX/Source Data/fig6_b/._readme.txt
- Source Data/supp_fig3/naphthalene/rdf.csv
- Source Data/supp_fig3/naphthalene/.DS_Store
- __MACOSX/Source Data/supp_fig3/naphthalene/._.DS_Store
- Source Data/supp_fig3/naphthalene/rdf_gt.csv
- Source Data/supp_fig3/aspirin/rdf.csv
- Source Data/supp_fig3/aspirin/.DS_Store
- __MACOSX/Source Data/supp_fig3/aspirin/._.DS_Store
- Source Data/supp_fig3/aspirin/rdf_gt.csv
- Source Data/supp_fig3/ethanol/rdf.csv
- Source Data/supp_fig3/ethanol/.DS_Store
- __MACOSX/Source Data/supp_fig3/ethanol/._.DS_Store
- Source Data/supp_fig3/ethanol/rdf_gt.csv
- Source Data/supp_fig3/salicylic_acid/rdf.csv
- Source Data/supp_fig3/salicylic_acid/.DS_Store
- __MACOSX/Source Data/supp_fig3/salicylic_acid/._.DS_Store
- Source Data/supp_fig3/salicylic_acid/rdf_gt.csv
- Source Data/supp_fig11_b/rattled_00/relaxed_structure.xyz
- Source Data/supp_fig11_b/rattled_00/init_structure.xyz
- Source Data/supp_fig11_b/rattled_07/relaxed_structure.xyz
- Source Data/supp_fig11_b/rattled_07/init_structure.xyz
- Source Data/supp_fig11_b/rattled_09/relaxed_structure.xyz
- Source Data/supp_fig11_b/rattled_09/init_structure.xyz
- Source Data/supp_fig11_b/rattled_08/relaxed_structure.xyz
- Source Data/supp_fig11_b/rattled_08/init_structure.xyz
- Source Data/supp_fig11_b/rattled_06/relaxed_structure.xyz
- Source Data/supp_fig11_b/rattled_06/init_structure.xyz
- Source Data/supp_fig11_b/rattled_01/relaxed_structure.xyz
- Source Data/supp_fig11_b/rattled_01/init_structure.xyz
- Source Data/supp_fig11_b/rattled_12/relaxed_structure.xyz
- Source Data/supp_fig11_b/rattled_12/init_structure.xyz
- Source Data/supp_fig11_b/rattled_15/relaxed_structure.xyz
- Source Data/supp_fig11_b/rattled_15/init_structure.xyz
- Source Data/supp_fig11_b/rattled_14/relaxed_structure.xyz
- Source Data/supp_fig11_b/rattled_14/init_structure.xyz
- Source Data/supp_fig11_b/rattled_13/relaxed_structure.xyz
- Source Data/supp_fig11_b/rattled_13/init_structure.xyz
- Source Data/supp_fig11_b/rattled_04/relaxed_structure.xyz
- Source Data/supp_fig11_b/rattled_04/init_structure.xyz
- Source Data/supp_fig11_b/rattled_03/relaxed_structure.xyz
- Source Data/supp_fig11_b/rattled_03/init_structure.xyz
- Source Data/supp_fig11_b/rattled_02/relaxed_structure.xyz
- Source Data/supp_fig11_b/rattled_02/init_structure.xyz
- Source Data/supp_fig11_b/rattled_05/relaxed_structure.xyz
- Source Data/supp_fig11_b/rattled_05/init_structure.xyz
- Source Data/supp_fig11_b/rattled_18/relaxed_structure.xyz
- Source Data/supp_fig11_b/rattled_18/init_structure.xyz
- Source Data/supp_fig11_b/rattled_16/relaxed_structure.xyz
- Source Data/supp_fig11_b/rattled_16/init_structure.xyz
- Source Data/supp_fig11_b/rattled_11/relaxed_structure.xyz
- Source Data/supp_fig11_b/rattled_11/init_structure.xyz
- Source Data/supp_fig11_b/rattled_10/relaxed_structure.xyz
- Source Data/supp_fig11_b/rattled_10/init_structure.xyz
- Source Data/supp_fig11_b/rattled_17/relaxed_structure.xyz
- Source Data/supp_fig11_b/rattled_17/init_structure.xyz
