# Supplementary material for: A Euclidean transformer for fast and stable machine learned force fields
Source: Nat Commun. 2024 Aug 6;15:6539. doi: 10.1038/s41467-024-50620-6 (PMC11303804; doi:10.1038/s41467-024-50620-6)
Supplement: Supplementary file 4 — Source Data [file 41467_2024_50620_MOESM4_ESM.zip › Source Data/supp_fig8.txt]

See data in fig5_b radius_of_gyration.npz.
