# Supplementary material for: A Euclidean transformer for fast and stable machine learned force fields
Source: Nat Commun. 2024 Aug 6;15:6539. doi: 10.1038/s41467-024-50620-6 (PMC11303804; doi:10.1038/s41467-024-50620-6)
Supplement: Supplementary file 4 — Source Data [file 41467_2024_50620_MOESM4_ESM.zip › Source Data/supp_fig7.csv]

	distance_gt	density_gt	distance_so3krates	density_so3krates
0	0.016666666666666666	0.0	0.016666666666666666	0.0
0	0.05	0.0	0.05	0.0
0	0.08333333333333333	0.0	0.08333333333333333	0.0
0	0.11666666666666667	0.0	0.11666666666666667	0.0
0	0.15	0.0	0.15	0.0
0	0.18333333333333332	0.0	0.18333333333333332	0.0
0	0.21666666666666667	0.0	0.21666666666666667	0.0
0	0.25	0.0	0.25	0.0
0	0.2833333333333333	0.0	0.2833333333333333	0.0
0	0.31666666666666665	0.0	0.31666666666666665	0.0
0	0.35	0.0	0.35	0.0
0	0.3833333333333333	0.0	0.3833333333333333	0.0
0	0.4166666666666667	0.0	0.4166666666666667	0.0
0	0.45	0.0	0.45	0.0
0	0.48333333333333334	0.0	0.48333333333333334	0.0
0	0.5166666666666666	0.0	0.5166666666666666	0.0
0	0.55	0.0	0.55	0.0
0	0.5833333333333334	0.0	0.5833333333333334	0.0
0	0.6166666666666667	0.0	0.6166666666666667	0.0
0	0.65	0.0	0.65	0.0
0	0.6833333333333333	0.0	0.6833333333333333	0.0
0	0.7166666666666667	0.0	0.7166666666666667	0.0
0	0.75	0.0	0.75	0.0
0	0.7833333333333333	0.0	0.7833333333333333	0.0
0	0.8166666666666667	0.0	0.8166666666666667	0.0
0	0.85	0.0	0.85	0.0
0	0.8833333333333333	0.0	0.8833333333333333	0.0
0	0.9166666666666666	0.0	0.9166666666666666	0.0
0	0.95	0.0	0.95	0.0
0	0.9833333333333333	0.0	0.9833333333333333	0.0
0	1.0166666666666666	0.0	1.0166666666666666	0.0
0	1.05	0.0	1.05	0.0
0	1.0833333333333333	0.0	1.0833333333333333	0.0
0	1.1166666666666667	0.0	1.1166666666666667	0.0
0	1.15	0.0	1.15	0.0
0	1.1833333333333333	0.0	1.1833333333333333	0.0
0	1.2166666666666666	0.0	1.2166666666666666	0.0
0	1.25	0.0	1.25	0.0
0	1.2833333333333332	0.0	1.2833333333333332	0.0
0	1.3166666666666667	0.0	1.3166666666666667	0.0
0	1.35	0.0	1.35	0.0
0	1.3833333333333333	0.00013777120180911813	1.3833333333333333	0.0
0	1.4166666666666667	0.0022331951643681726	1.4166666666666667	0.0017077374786344849
0	1.45	0.04965616781752599	1.45	0.05241484380738862
0	1.4833333333333334	0.47821047379113507	1.4833333333333334	0.4795285181939672
0	1.5166666666666666	1.8300320867125388	1.5166666666666666	1.818570747157754
0	1.55	3.147256632767749	1.55	3.13990425499943
0	1.5833333333333333	2.807702722065949	1.5833333333333333	2.8129609862094616
0	1.6166666666666667	1.4390603609467014	1.6166666666666667	1.4392621078079026
0	1.65	0.492426529957432	1.65	0.4964937697328917
0	1.6833333333333333	0.19436458994549277	1.6833333333333333	0.1969697639610378
0	1.7166666666666666	0.24352058098696397	1.7166666666666666	0.2426259425557118
0	1.75	0.4433545251784659	1.75	0.4290638744639759
0	1.7833333333333332	0.7106202971279147	1.7833333333333332	0.6966101676115104
0	1.8166666666666667	0.9992136019800663	1.8166666666666667	0.9734903224919335
0	1.8499999999999999	1.2631133778231152	1.8499999999999999	1.2346110938812627
0	1.8833333333333333	1.415625568152362	1.8833333333333333	1.4267008220066382
0	1.9166666666666667	1.5020261583748253	1.9166666666666667	1.503030906151463
0	1.95	1.514487287220161	1.95	1.5402106211742255
0	1.9833333333333334	1.438741015477297	1.9833333333333334	1.4390761363697475
0	2.0166666666666666	1.3252555922267946	2.0166666666666666	1.3165687923755787
0	2.05	1.173913406264136	2.05	1.187025200936495
0	2.0833333333333335	1.0257301922126367	2.0833333333333335	1.0426171395912427
0	2.1166666666666667	0.878281161547046	2.1166666666666667	0.8949346669887764
0	2.15	0.7532147535829036	2.15	0.7613138369547634
0	2.183333333333333	0.626745441592813	2.183333333333333	0.6538461534160119
0	2.216666666666667	0.558942127230869	2.216666666666667	0.567741830491486
0	2.25	0.4733433371795294	2.25	0.47875952235575014
0	2.283333333333333	0.42508539466358547	2.283333333333333	0.4344912813406525
0	2.3166666666666664	0.38081348255084346	2.3166666666666664	0.39329111729902627
0	2.35	0.3985406076248355	2.35	0.392811705742351
0	2.3833333333333333	0.45212657451538557	2.3833333333333333	0.4516624265074641
0	2.4166666666666665	0.5910153380872	2.4166666666666665	0.5944462245594441
0	2.45	0.8133264626351805	2.45	0.8206616421599456
0	2.4833333333333334	1.073118325473987	2.4833333333333334	1.0844476094168813
0	2.5166666666666666	1.3065475166763039	2.5166666666666666	1.3015106463313253
0	2.55	1.390520533823989	2.55	1.3995622623279356
0	2.5833333333333335	1.3322310369661157	2.5833333333333335	1.3428977346703115
0	2.6166666666666667	1.1839110935816093	2.6166666666666667	1.1857593903516581
0	2.65	0.9828908959124059	2.65	1.009208944729618
0	2.683333333333333	0.8637129421557066	2.683333333333333	0.8489198257986208
0	2.716666666666667	0.7767020993684328	2.716666666666667	0.7771307823411339
0	2.75	0.7561047107560794	2.75	0.7588240102506834
0	2.783333333333333	0.7937807173741775	2.783333333333333	0.7900030780486516
0	2.8166666666666664	0.8378465113318427	2.8166666666666664	0.8492118733370579
0	2.85	0.8984720248514285	2.85	0.8880526057771038
0	2.8833333333333333	0.9742262185703935	2.8833333333333333	0.9536444211793705
0	2.9166666666666665	1.0334096625359277	2.9166666666666665	1.029194699900824
0	2.95	1.0869578842979255	2.95	1.095046901386603
0	2.9833333333333334	1.1416007288368077	2.9833333333333334	1.1431707334719299
0	3.0166666666666666	1.187115672730561	3.0166666666666666	1.1841026152573708
0	3.05	1.223860437182216	3.05	1.22856519454807
0	3.0833333333333335	1.249512461000932	3.0833333333333335	1.2487359529019442
0	3.1166666666666667	1.266790226172467	3.1166666666666667	1.2731958332468738
0	3.15	1.268845210307661	3.15	1.2781982041306321
0	3.183333333333333	1.261924998324743	3.183333333333333	1.2620550856387585
0	3.216666666666667	1.2547118646732756	3.216666666666667	1.255756587291651
0	3.25	1.2112342958293683	3.25	1.2336992286731898
0	3.283333333333333	1.2090948064701779	3.283333333333333	1.2090458928892693
0	3.3166666666666664	1.1788978390690819	3.3166666666666664	1.1774358111311476
0	3.35	1.1510199334952433	3.35	1.153839103026605
0	3.3833333333333333	1.1420177559417244	3.3833333333333333	1.1177645906026634
0	3.4166666666666665	1.1175170789529123	3.4166666666666665	1.1012557148291016
0	3.4499999999999997	1.0848851268084676	3.4499999999999997	1.0644841385529487
0	3.4833333333333334	1.0673285261013903	3.4833333333333334	1.0536609845110436
0	3.5166666666666666	1.0473400883533264	3.5166666666666666	1.030583329148698
0	3.55	1.0332035582960661	3.55	1.0143750568186243
0	3.5833333333333335	1.0166784210882434	3.5833333333333335	0.9865562890904958
0	3.6166666666666667	0.9931061362394813	3.6166666666666667	0.9746630245151227
0	3.65	0.9785727716750964	3.65	0.969726670135324
0	3.683333333333333	0.9729317008645477	3.683333333333333	0.9504278576686793
0	3.716666666666667	0.9557874225800006	3.716666666666667	0.9470840444883315
0	3.75	0.9468581600426341	3.75	0.9404649035514464
0	3.783333333333333	0.946216870469637	3.783333333333333	0.9282208828805999
0	3.8166666666666664	0.9431910282589515	3.8166666666666664	0.9253451126567231
0	3.85	0.9233542817196851	3.85	0.9212909599443485
0	3.8833333333333333	0.9134801599582023	3.8833333333333333	0.9248617286797605
0	3.9166666666666665	0.918415844591094	3.9166666666666665	0.9199454778071926
0	3.9499999999999997	0.9126125343123115	3.9499999999999997	0.9157217739722361
0	3.9833333333333334	0.90863537642922	3.9833333333333334	0.9216626451438199
0	4.016666666666667	0.9121485207070108	4.016666666666667	0.9242250880037547
0	4.05	0.9214189368604337	4.05	0.9316901443939963
0	4.083333333333333	0.9304718770375692	4.083333333333333	0.9403072639507186
0	4.116666666666666	0.9399520740686107	4.116666666666666	0.9631327253705781
0	4.15	0.9520552583839075	4.15	0.97103788481532
0	4.183333333333334	0.9668186384417212	4.183333333333334	0.9905469295805892
0	4.216666666666667	0.9872852636282707	4.216666666666667	1.0020987686577028
0	4.25	1.0058986247824107	4.25	1.017955453886793
0	4.283333333333333	1.0172623800460427	4.283333333333333	1.0325236868537229
0	4.316666666666666	1.0174596803096385	4.316666666666666	1.0282697207184428
0	4.35	1.023982587364877	4.35	1.0358676516851069
0	4.383333333333333	1.024797353215465	4.383333333333333	1.033428583433891
0	4.416666666666667	1.0168613980523495	4.416666666666667	1.0258223750831024
0	4.45	1.0017112742742016	4.45	1.0210033730610113
0	4.483333333333333	0.988091246429864	4.483333333333333	1.0002636701214482
0	4.516666666666667	0.9712990662849152	4.516666666666667	0.9847270448607884
0	4.55	0.9613096778030376	4.55	0.9726058688396978
0	4.583333333333333	0.9534147913015967	4.583333333333333	0.9654383728202801
0	4.616666666666666	0.9401668961409899	4.616666666666666	0.9589571217273233
0	4.65	0.9429778002002266	4.65	0.9421852281822128
0	4.683333333333334	0.935348235419341	4.683333333333334	0.9432336587089597
0	4.716666666666667	0.9386358011490238	4.716666666666667	0.9461494384047572
0	4.75	0.9424988366921918	4.75	0.9429662532943999
0	4.783333333333333	0.9504500045452279	4.783333333333333	0.9497701404504186
0	4.816666666666666	0.9544550184896625	4.816666666666666	0.9508184798660879
0	4.85	0.9638647729606661	4.85	0.9652770454609922
0	4.883333333333333	0.969535343955709	4.883333333333333	0.9672246362950445
0	4.916666666666667	0.9848563522256915	4.916666666666667	0.9766327651474497
0	4.95	0.985280961221014	4.95	0.9823541816885185
0	4.983333333333333	1.003006974055053	4.983333333333333	0.9978790831171391
