# Supplementary material for: A Euclidean transformer for fast and stable machine learned force fields
Source: Nat Commun. 2024 Aug 6;15:6539. doi: 10.1038/s41467-024-50620-6 (PMC11303804; doi:10.1038/s41467-024-50620-6)
Supplement: Supplementary file 4 — Source Data [file 41467_2024_50620_MOESM4_ESM.zip › Source Data/supp_fig4.csv]

f_mae	lmax	n_train	net_seed
0.0307883591222153	1	750	0
0.0307883591222153	1	750	0
0.0307883591222153	1	750	0
0.0209262155992119	2	950	0
0.0209262155992119	2	950	0
0.0209262155992119	2	950	0
0.0528558678735104	1	150	0
0.0528558678735104	1	150	0
0.0528558678735104	1	150	0
0.0166221695075105	3	950	0
0.0166221695075105	3	950	0
0.0166221695075105	3	950	0
0.1047927926525967	0	150	0
0.1047927926525967	0	150	0
0.1047927926525967	0	150	0
0.0759906952575799	0	550	0
0.0759906952575799	0	550	0
0.0759906952575799	0	550	0
0.0279030309819428	1	950	0
0.0279030309819428	1	950	0
0.0279030309819428	1	950	0
0.0902284741332859	0	350	0
0.0902284741332859	0	350	0
0.0902284741332859	0	350	0
0.0295442571951864	2	350	0
0.0295442571951864	2	350	0
0.0295442571951864	2	350	0
0.032118445743693	3	150	0
0.032118445743693	3	150	0
0.032118445743693	3	150	0
0.0211052585126541	3	550	0
0.0211052585126541	3	550	0
0.0211052585126541	3	550	0
0.0219497870579639	2	750	0
0.0219497870579639	2	750	0
0.0219497870579639	2	750	0
0.0630510966332466	0	950	0
0.0630510966332466	0	950	0
0.0630510966332466	0	950	0
0.0389061854282727	1	350	0
0.0389061854282727	1	350	0
0.0389061854282727	1	350	0
0.0254933757837232	3	350	0
0.0254933757837232	3	350	0
0.0254933757837232	3	350	0
0.0395180235293456	2	150	0
0.0395180235293456	2	150	0
0.0395180235293456	2	150	0
0.0331717458439446	1	550	0
0.0331717458439446	1	550	0
0.0331717458439446	1	550	0
0.0175975711133479	3	750	0
0.0175975711133479	3	750	0
0.0175975711133479	3	750	0
0.0688475852279177	0	750	0
0.0688475852279177	0	750	0
0.0688475852279177	0	750	0
0.0243142382420771	2	550	0
0.0243142382420771	2	550	0
0.0243142382420771	2	550	0
