# Supplementary material for: A Euclidean transformer for fast and stable machine learned force fields
Source: Nat Commun. 2024 Aug 6;15:6539. doi: 10.1038/s41467-024-50620-6 (PMC11303804; doi:10.1038/s41467-024-50620-6)
Supplement: Supplementary file 4 — Source Data [file 41467_2024_50620_MOESM4_ESM.zip › Source Data/supp_fig9_a.csv]

temperature_init
952.3809523809524
863.8375985314759
783.5261664684588
746.2153966366275
746.2153966366275
710.6813301301213
676.839362028687
613.9132535407591
613.9132535407591
584.6792890864373
530.3213506452945
505.06795299551857
505.06795299551857
481.01709809097
436.2966876108571
458.1115219914
458.1115219914
436.2966876108571
415.5206548674829
458.1115219914
458.1115219914
458.1115219914
530.3213506452945
481.01709809097
458.1115219914
481.01709809097
505.06795299551857
458.1115219914
415.5206548674829
415.5206548674829
395.7339570166503
415.5206548674829
436.296687610857
395.7339570166503
376.8894828730004
376.8894828730004
395.7339570166503
415.5206548674829
530.3213506452944
505.0679529955184
458.1115219913998
481.01709809096985
505.0679529955184
505.0679529955184
481.01709809096985
505.0679529955184
556.837418177559
530.3213506452943
556.837418177559
481.01709809096985
505.0679529955184
530.3213506452943
556.837418177559
505.0679529955184
505.0679529955184
505.0679529955184
530.3213506452943
556.837418177559
530.3213506452943
505.0679529955184
481.01709809096985
458.1115219913998
436.2966876108569
415.52065486748273
458.1115219913998
436.2966876108569
436.2966876108569
395.7339570166503
395.7339570166503
415.52065486748273
376.88948287300025
358.9423646409526
415.52065486748273
395.7339570166503
415.52065486748273
436.2966876108569
376.88948287300025
376.88948287300025
415.52065486748273
436.2966876108569
415.52065486748273
376.88948287300025
395.7339570166503
376.88948287300025
395.7339570166503
376.88948287300025
395.7339570166503
376.88948287300025
341.8498710866215
358.9423646409526
395.73395701665015
358.9423646409525
376.8894828730002
341.8498710866214
325.5713057967823
310.0679102826498
281.24073495024925
267.8483190002373
281.24073495024925
295.3027716977617
281.24073495024925
295.3027716977617
281.24073495024925
325.5713057967823
341.8498710866214
358.9423646409525
358.9423646409525
376.8894828730002
376.8894828730002
358.9423646409525
376.8894828730002
395.73395701665015
395.73395701665015
415.5206548674827
436.2966876108569
505.0679529955182
530.3213506452942
584.6792890864368
676.8393620286865
676.8393620286865
644.6089162177967
613.9132535407588
644.6089162177967
644.6089162177967
505.0679529955182
436.2966876108569
458.1115219913997
481.01709809096974
436.2966876108569
458.1115219913997
481.01709809096974
505.0679529955182
481.01709809096974
505.0679529955182
481.01709809096974
505.0679529955182
481.01709809096974
436.2966876108569
458.1115219913997
481.01709809096974
458.1115219913997
481.01709809096974
505.0679529955182
584.6792890864368
644.6089162177967
613.9132535407588
584.6792890864368
613.9132535407588
584.6792890864368
556.8374181775589
530.3213506452942
556.8374181775589
556.8374181775589
584.6792890864368
556.8374181775589
556.8374181775589
556.8374181775589
530.3213506452942
530.3213506452942
505.0679529955182
481.01709809096974
458.1115219913997
436.2966876108569
436.2966876108569
415.5206548674827
395.73395701665015
415.5206548674827
395.73395701665015
415.5206548674827
436.2966876108569
415.5206548674827
436.2966876108569
458.1115219913997
436.2966876108569
415.5206548674827
436.2966876108569
458.1115219913997
481.01709809096974
505.0679529955182
481.01709809096974
458.1115219913997
436.2966876108569
395.73395701665015
376.8894828730002
358.9423646409525
325.5713057967823
325.5713057967823
325.5713057967823
310.0679102826498
295.3027716977617
325.5713057967823
341.8498710866214
325.5713057967823
295.3027716977617
310.0679102826498
310.0679102826498
325.5713057967823
341.8498710866214
376.8894828730002
376.8894828730002
395.73395701665015
415.5206548674827
436.2966876108569
458.1115219913997
481.01709809096974
505.0679529955182
530.3213506452942
584.6792890864368
556.8374181775589
530.3213506452942
613.9132535407588
584.6792890864368
613.9132535407588
584.6792890864368
644.6089162177967
676.8393620286865
676.8393620286865
710.6813301301208
644.6089162177966
613.9132535407587
613.9132535407587
584.6792890864368
613.9132535407587
584.6792890864368
644.6089162177966
746.2153966366269
710.6813301301208
676.8393620286865
746.2153966366269
746.2153966366269
822.7024747918812
822.7024747918812
746.2153966366269
710.6813301301208
863.8375985314754
863.8375985314754
907.0294784580492
863.8375985314754
783.5261664684583
746.2153966366269
710.6813301301208
676.8393620286865
613.9132535407587
530.3213506452942
556.8374181775588
613.9132535407587
644.6089162177966
613.9132535407587
584.6792890864368
584.6792890864368
556.8374181775588
505.06795299551817
481.0170980909697
505.06795299551817
481.0170980909697
481.0170980909697
556.8374181775588
584.6792890864368
530.3213506452942
556.8374181775588
556.8374181775588
530.3213506452942
556.8374181775588
613.9132535407587
644.6089162177966
584.6792890864368
556.8374181775588
530.3213506452942
505.06795299551817
481.0170980909697
458.1115219913996
436.2966876108568
458.1115219913996
481.0170980909697
481.0170980909697
458.1115219913996
458.1115219913996
436.2966876108568
458.1115219913996
415.5206548674826
395.7339570166501
395.7339570166501
395.7339570166501
415.5206548674826
436.2966876108568
415.5206548674826
415.5206548674826
436.2966876108568
436.2966876108568
436.2966876108568
458.1115219913996
481.0170980909697
481.0170980909697
530.3213506452942
530.3213506452942
505.06795299551817
530.3213506452942
556.8374181775588
530.3213506452942
556.8374181775588
584.6792890864368
613.9132535407587
556.8374181775588
530.3213506452942
556.8374181775588
505.06795299551817
530.3213506452942
556.8374181775588
505.06795299551817
530.3213506452942
556.8374181775588
584.6792890864368
613.9132535407587
710.6813301301208
746.2153966366269
613.9132535407587
613.9132535407587
584.6792890864368
530.3213506452942
505.06795299551817
458.1115219913996
481.0170980909697
458.1115219913996
505.06795299551817
505.06795299551817
458.1115219913996
481.0170980909697
481.0170980909697
458.1115219913996
458.1115219913996
481.0170980909697
481.0170980909697
530.3213506452942
584.6792890864368
556.8374181775588
530.3213506452942
556.8374181775588
584.6792890864368
644.6089162177966
613.9132535407587
644.6089162177966
676.8393620286865
710.6813301301208
746.2153966366269
710.6813301301208
746.2153966366269
783.5261664684583
710.6813301301208
676.8393620286865
613.9132535407587
613.9132535407587
644.6089162177966
613.9132535407587
644.6089162177966
556.8374181775588
530.3213506452942
505.06795299551817
530.3213506452942
505.06795299551817
481.0170980909697
505.06795299551817
530.3213506452942
556.8374181775588
530.3213506452942
530.3213506452942
556.8374181775588
584.6792890864368
584.6792890864368
613.9132535407587
644.6089162177966
613.9132535407587
613.9132535407587
584.6792890864368
613.9132535407587
644.6089162177966
613.9132535407587
584.6792890864368
676.8393620286865
644.6089162177966
676.8393620286865
613.9132535407587
556.8374181775588
530.3213506452942
530.3213506452942
530.3213506452942
556.8374181775588
556.8374181775588
584.6792890864368
556.8374181775588
584.6792890864368
556.8374181775588
530.3213506452942
505.06795299551817
481.0170980909697
505.06795299551817
481.0170980909697
530.3213506452942
556.8374181775588
584.6792890864368
556.8374181775588
584.6792890864368
613.9132535407587
644.6089162177966
676.8393620286865
613.9132535407587
556.8374181775588
556.8374181775588
644.6089162177966
613.9132535407587
613.9132535407587
584.6792890864368
556.8374181775588
584.6792890864368
613.9132535407587
644.6089162177966
613.9132535407587
584.6792890864368
556.8374181775588
613.9132535407587
644.6089162177966
644.6089162177966
676.8393620286865
710.6813301301208
676.8393620286865
710.6813301301208
783.5261664684583
746.2153966366269
783.5261664684583
710.6813301301208
676.8393620286865
644.6089162177966
613.9132535407587
676.8393620286865
613.9132535407587
584.6792890864368
556.8374181775588
556.8374181775588
458.1115219913996
436.2966876108568
436.2966876108568
458.1115219913996
556.8374181775588
584.6792890864368
556.8374181775588
530.3213506452942
505.06795299551817
584.6792890864368
556.8374181775588
584.6792890864368
644.6089162177966
613.9132535407587
584.6792890864368
556.8374181775588
584.6792890864368
530.3213506452942
556.8374181775588
556.8374181775588
584.6792890864368
613.9132535407587
644.6089162177966
676.8393620286865
644.6089162177966
584.6792890864368
556.8374181775588
613.9132535407587
613.9132535407587
710.6813301301208
710.6813301301208
676.8393620286865
644.6089162177966
613.9132535407587
644.6089162177966
676.8393620286865
644.6089162177966
613.9132535407587
584.6792890864368
584.6792890864368
613.9132535407587
644.6089162177966
613.9132535407587
676.8393620286865
710.6813301301208
676.8393620286865
710.6813301301208
676.8393620286865
710.6813301301208
783.5261664684583
822.7024747918812
822.7024747918812
783.5261664684583
746.2153966366269
783.5261664684583
822.7024747918812
863.8375985314754
863.8375985314754
822.7024747918812
822.7024747918812
822.7024747918812
907.0294784580492
863.8375985314754
907.0294784580492
822.7024747918812
783.5261664684583
783.5261664684583
710.6813301301208
676.8393620286865
710.6813301301208
746.2153966366269
644.6089162177966
613.9132535407587
644.6089162177966
613.9132535407587
584.6792890864368
613.9132535407587
584.6792890864368
584.6792890864368
530.3213506452942
505.06795299551817
530.3213506452942
556.8374181775588
556.8374181775588
584.6792890864368
556.8374181775588
644.6089162177966
584.6792890864368
613.9132535407587
613.9132535407587
644.6089162177966
676.8393620286865
710.6813301301208
746.2153966366269
783.5261664684583
822.7024747918812
863.8375985314754
822.7024747918812
863.8375985314754
907.0294784580492
822.7024747918812
863.8375985314754
822.7024747918812
783.5261664684583
644.6089162177966
644.6089162177966
613.9132535407587
584.6792890864368
556.8374181775588
481.0170980909697
481.0170980909697
556.8374181775588
584.6792890864368
613.9132535407587
644.6089162177966
644.6089162177966
613.9132535407587
613.9132535407587
584.6792890864368
556.8374181775588
613.9132535407587
613.9132535407587
644.6089162177966
644.6089162177966
613.9132535407587
584.6792890864368
505.06795299551817
481.0170980909697
505.06795299551817
556.8374181775588
584.6792890864368
556.8374181775588
556.8374181775588
556.8374181775588
613.9132535407587
530.3213506452942
530.3213506452942
556.8374181775588
584.6792890864368
613.9132535407587
644.6089162177966
676.8393620286865
644.6089162177966
613.9132535407587
556.8374181775588
530.3213506452942
556.8374181775588
530.3213506452942
584.6792890864368
613.9132535407587
644.6089162177966
783.5261664684583
746.2153966366269
783.5261664684583
746.2153966366269
710.6813301301208
710.6813301301208
710.6813301301208
676.8393620286865
644.6089162177966
676.8393620286865
676.8393620286865
710.6813301301208
746.2153966366269
746.2153966366269
822.7024747918812
746.2153966366269
710.6813301301208
710.6813301301208
746.2153966366269
710.6813301301208
746.2153966366269
746.2153966366269
746.2153966366269
783.5261664684583
746.2153966366269
710.6813301301208
783.5261664684583
822.7024747918812
783.5261664684583
783.5261664684583
746.2153966366269
710.6813301301208
644.6089162177966
676.8393620286865
676.8393620286865
710.6813301301208
676.8393620286865
644.6089162177966
710.6813301301208
746.2153966366269
710.6813301301208
783.5261664684583
710.6813301301208
746.2153966366269
710.6813301301208
746.2153966366269
710.6813301301208
746.2153966366269
710.6813301301208
710.6813301301208
746.2153966366269
783.5261664684583
783.5261664684583
822.7024747918812
822.7024747918812
863.8375985314754
907.0294784580492
952.3809523809516
907.0294784580492
952.3809523809516
952.3809523809516
999.9999999999992
863.8375985314754
907.0294784580492
822.7024747918812
710.6813301301208
676.8393620286865
710.6813301301208
746.2153966366269
783.5261664684583
746.2153966366269
783.5261664684583
746.2153966366269
783.5261664684583
822.7024747918812
863.8375985314754
863.8375985314754
863.8375985314754
863.8375985314754
822.7024747918812
783.5261664684583
746.2153966366269
783.5261664684583
822.7024747918812
907.0294784580492
863.8375985314754
822.7024747918812
863.8375985314754
907.0294784580492
863.8375985314754
783.5261664684583
746.2153966366269
783.5261664684583
746.2153966366269
783.5261664684583
822.7024747918812
783.5261664684583
783.5261664684583
822.7024747918812
783.5261664684583
746.2153966366269
746.2153966366269
710.6813301301208
746.2153966366269
676.8393620286865
710.6813301301208
676.8393620286865
644.6089162177966
676.8393620286865
710.6813301301208
676.8393620286865
644.6089162177966
613.9132535407587
584.6792890864368
613.9132535407587
644.6089162177966
676.8393620286865
644.6089162177966
676.8393620286865
710.6813301301208
676.8393620286865
584.6792890864368
613.9132535407587
584.6792890864368
530.3213506452942
505.06795299551817
505.06795299551817
458.1115219913996
436.2966876108568
556.8374181775588
584.6792890864368
746.2153966366269
584.6792890864368
613.9132535407587
584.6792890864368
613.9132535407587
644.6089162177966
676.8393620286865
676.8393620286865
746.2153966366269
783.5261664684583
783.5261664684583
822.7024747918812
746.2153966366269
783.5261664684583
676.8393620286865
676.8393620286865
644.6089162177966
676.8393620286865
644.6089162177966
676.8393620286865
644.6089162177966
676.8393620286865
676.8393620286865
676.8393620286865
644.6089162177966
644.6089162177966
710.6813301301208
746.2153966366269
710.6813301301208
746.2153966366269
822.7024747918812
863.8375985314754
822.7024747918812
907.0294784580492
863.8375985314754
822.7024747918812
710.6813301301208
746.2153966366269
710.6813301301208
676.8393620286865
676.8393620286865
613.9132535407587
584.6792890864368
584.6792890864368
613.9132535407587
584.6792890864368
584.6792890864368
613.9132535407587
644.6089162177966
584.6792890864368
613.9132535407587
613.9132535407587
644.6089162177966
613.9132535407587
644.6089162177966
676.8393620286865
644.6089162177966
613.9132535407587
530.3213506452942
556.8374181775588
481.0170980909697
481.0170980909697
436.2966876108568
458.1115219913996
415.5206548674826
436.2966876108568
415.5206548674826
395.7339570166501
341.84987108662136
358.94236464095246
358.94236464095246
341.84987108662136
325.5713057967822
341.84987108662136
358.94236464095246
358.94236464095246
395.7339570166501
395.7339570166501
395.7339570166501
415.5206548674826
395.7339570166501
376.8894828730001
376.8894828730001
376.8894828730001
358.94236464095246
376.8894828730001
395.7339570166501
415.5206548674826
395.7339570166501
415.5206548674826
395.7339570166501
415.5206548674826
415.5206548674826
376.8894828730001
376.8894828730001
376.8894828730001
358.94236464095246
376.8894828730001
358.94236464095246
395.7339570166501
376.8894828730001
395.7339570166501
458.1115219913996
436.2966876108568
458.1115219913996
481.0170980909697
530.3213506452942
584.6792890864368
556.8374181775588
584.6792890864368
613.9132535407587
710.6813301301208
746.2153966366269
783.5261664684583
746.2153966366269
710.6813301301208
676.8393620286865
710.6813301301208
676.8393620286865
644.6089162177966
676.8393620286865
644.6089162177966
676.8393620286865
746.2153966366269
822.7024747918812
783.5261664684583
746.2153966366269
746.2153966366269
822.7024747918812
783.5261664684583
746.2153966366269
710.6813301301208
676.8393620286865
644.6089162177966
676.8393620286865
644.6089162177966
644.6089162177966
710.6813301301208
783.5261664684583
783.5261664684583
746.2153966366269
746.2153966366269
710.6813301301208
676.8393620286865
644.6089162177966
676.8393620286865
676.8393620286865
746.2153966366269
822.7024747918812
822.7024747918812
863.8375985314754
907.0294784580492
952.3809523809516
907.0294784580492
863.8375985314754
863.8375985314754
863.8375985314754
952.3809523809516
863.8375985314754
907.0294784580492
863.8375985314754
783.5261664684583
746.2153966366269
783.5261664684583
822.7024747918812
863.8375985314754
822.7024747918812
863.8375985314754
822.7024747918812
710.6813301301208
676.8393620286865
710.6813301301208
644.6089162177966
613.9132535407587
584.6792890864368
710.6813301301208
746.2153966366269
676.8393620286865
644.6089162177966
676.8393620286865
613.9132535407587
584.6792890864368
505.06795299551817
584.6792890864368
556.8374181775588
530.3213506452942
530.3213506452942
530.3213506452942
556.8374181775588
556.8374181775588
530.3213506452942
556.8374181775588
530.3213506452942
556.8374181775588
556.8374181775588
530.3213506452942
556.8374181775588
530.3213506452942
505.06795299551817
458.1115219913996
458.1115219913996
481.0170980909697
505.06795299551817
556.8374181775588
530.3213506452942
556.8374181775588
613.9132535407587
644.6089162177966
710.6813301301208
676.8393620286865
613.9132535407587
584.6792890864368
613.9132535407587
584.6792890864368
613.9132535407587
676.8393620286865
644.6089162177966
613.9132535407587
644.6089162177966
613.9132535407587
644.6089162177966
644.6089162177966
676.8393620286865
710.6813301301208
710.6813301301208
746.2153966366269
783.5261664684583
863.8375985314754
783.5261664684583
746.2153966366269
710.6813301301208
676.8393620286865
644.6089162177966
613.9132535407587
584.6792890864368
584.6792890864368
613.9132535407587
644.6089162177966
613.9132535407587
644.6089162177966
710.6813301301208
676.8393620286865
644.6089162177966
676.8393620286865
644.6089162177966
613.9132535407587
676.8393620286865
644.6089162177966
676.8393620286865
644.6089162177966
710.6813301301208
746.2153966366269
710.6813301301208
746.2153966366269
710.6813301301208
746.2153966366269
783.5261664684583
746.2153966366269
783.5261664684583
710.6813301301208
644.6089162177966
613.9132535407587
644.6089162177966
584.6792890864368
613.9132535407587
613.9132535407587
676.8393620286865
710.6813301301208
676.8393620286865
613.9132535407587
530.3213506452942
505.06795299551817
458.1115219913996
458.1115219913996
415.5206548674826
395.7339570166501
415.5206548674826
436.2966876108568
481.0170980909697
458.1115219913996
481.0170980909697
436.2966876108568
458.1115219913996
505.06795299551817
481.0170980909697
458.1115219913996
481.0170980909697
481.0170980909697
481.0170980909697
556.8374181775588
584.6792890864368
530.3213506452942
584.6792890864368
584.6792890864368
644.6089162177966
710.6813301301208
676.8393620286865
710.6813301301208
676.8393620286865
710.6813301301208
644.6089162177966
710.6813301301208
676.8393620286865
710.6813301301208
710.6813301301208
710.6813301301208
746.2153966366269
710.6813301301208
746.2153966366269
783.5261664684583
746.2153966366269
676.8393620286865
676.8393620286865
710.6813301301208
676.8393620286865
644.6089162177966
710.6813301301208
710.6813301301208
644.6089162177966
676.8393620286865
746.2153966366269
746.2153966366269
822.7024747918812
822.7024747918812
863.8375985314754
907.0294784580492
952.3809523809516
999.9999999999992
999.9999999999992
952.3809523809516
952.3809523809516
999.9999999999992
952.3809523809516
1102.499999999999
1157.624999999999
1102.499999999999
1157.624999999999
1215.506249999999
1215.506249999999
1157.624999999999
1102.499999999999
1157.624999999999
999.9999999999992
863.8375985314754
907.0294784580492
863.8375985314754
822.7024747918812
863.8375985314754
783.5261664684583
710.6813301301208
746.2153966366269
676.8393620286865
710.6813301301208
676.8393620286865
710.6813301301208
746.2153966366269
783.5261664684583
746.2153966366269
710.6813301301208
676.8393620286865
710.6813301301208
746.2153966366269
710.6813301301208
746.2153966366269
710.6813301301208
746.2153966366269
783.5261664684583
710.6813301301208
676.8393620286865
746.2153966366269
783.5261664684583
783.5261664684583
783.5261664684583
710.6813301301208
644.6089162177966
710.6813301301208
676.8393620286865
644.6089162177966
676.8393620286865
710.6813301301208
746.2153966366269
710.6813301301208
676.8393620286865
710.6813301301208
746.2153966366269
783.5261664684583
746.2153966366269
710.6813301301208
676.8393620286865
644.6089162177966
584.6792890864368
584.6792890864368
613.9132535407587
613.9132535407587
584.6792890864368
556.8374181775588
613.9132535407587
644.6089162177966
676.8393620286865
613.9132535407587
644.6089162177966
676.8393620286865
644.6089162177966
613.9132535407587
584.6792890864368
613.9132535407587
644.6089162177966
644.6089162177966
613.9132535407587
584.6792890864368
556.8374181775588
530.3213506452942
505.06795299551817
530.3213506452942
505.06795299551817
458.1115219913996
481.0170980909697
505.06795299551817
505.06795299551817
505.06795299551817
530.3213506452942
458.1115219913996
458.1115219913996
481.0170980909697
505.06795299551817
530.3213506452942
556.8374181775588
613.9132535407587
644.6089162177966
676.8393620286865
644.6089162177966
710.6813301301208
676.8393620286865
710.6813301301208
676.8393620286865
710.6813301301208
746.2153966366269
746.2153966366269
676.8393620286865
676.8393620286865
613.9132535407587
584.6792890864368
530.3213506452942
458.1115219913996
481.0170980909697
481.0170980909697
530.3213506452942
530.3213506452942
530.3213506452942
505.06795299551817
530.3213506452942
556.8374181775588
584.6792890864368
613.9132535407587
644.6089162177966
644.6089162177966
556.8374181775588
556.8374181775588
644.6089162177966
584.6792890864368
613.9132535407587
644.6089162177966
613.9132535407587
584.6792890864368
584.6792890864368
556.8374181775588
530.3213506452942
530.3213506452942
505.06795299551817
505.06795299551817
481.0170980909697
505.06795299551817
481.0170980909697
505.06795299551817
556.8374181775588
584.6792890864368
613.9132535407587
644.6089162177966
676.8393620286865
783.5261664684583
822.7024747918812
907.0294784580492
863.8375985314754
783.5261664684583
822.7024747918812
783.5261664684583
822.7024747918812
783.5261664684583
710.6813301301208
676.8393620286865
644.6089162177966
644.6089162177966
644.6089162177966
613.9132535407587
613.9132535407587
746.2153966366269
746.2153966366269
783.5261664684583
710.6813301301208
644.6089162177966
676.8393620286865
710.6813301301208
746.2153966366269
746.2153966366269
783.5261664684583
746.2153966366269
822.7024747918812
783.5261664684583
783.5261664684583
746.2153966366269
783.5261664684583
746.2153966366269
710.6813301301208
710.6813301301208
783.5261664684583
746.2153966366269
783.5261664684583
746.2153966366269
710.6813301301208
676.8393620286865
613.9132535407587
436.2966876108568
481.0170980909697
458.1115219913996
436.2966876108568
436.2966876108568
458.1115219913996
458.1115219913996
481.0170980909697
415.5206548674826
395.7339570166501
376.8894828730001
415.5206548674826
395.7339570166501
376.8894828730001
395.7339570166501
376.8894828730001
415.5206548674826
458.1115219913996
481.0170980909697
505.06795299551817
556.8374181775588
584.6792890864368
556.8374181775588
584.6792890864368
644.6089162177966
584.6792890864368
505.06795299551817
584.6792890864368
584.6792890864368
556.8374181775588
584.6792890864368
584.6792890864368
458.1115219913996
436.2966876108568
395.7339570166501
395.7339570166501
395.7339570166501
376.8894828730001
358.94236464095246
341.84987108662136
358.94236464095246
341.84987108662136
358.94236464095246
395.7339570166501
415.5206548674826
395.7339570166501
376.8894828730001
395.7339570166501
415.5206548674826
436.2966876108568
481.0170980909697
505.06795299551817
458.1115219913996
436.2966876108568
395.7339570166501
376.8894828730001
358.94236464095246
341.84987108662136
341.84987108662136
325.5713057967822
325.5713057967822
341.84987108662136
376.8894828730001
395.7339570166501
376.8894828730001
395.7339570166501
358.94236464095246
376.8894828730001
358.94236464095246
376.8894828730001
395.7339570166501
436.2966876108568
395.7339570166501
415.5206548674826
436.2966876108568
458.1115219913996
436.2966876108568
395.7339570166501
415.5206548674826
436.2966876108568
415.5206548674826
358.94236464095246
341.84987108662136
341.84987108662136
325.5713057967822
310.0679102826497
325.57130579678216
325.57130579678216
341.8498710866213
376.889482873
358.9423646409524
395.7339570166501
436.2966876108567
458.1115219913996
481.0170980909696
505.06795299551806
481.0170980909696
505.06795299551806
505.06795299551806
481.0170980909696
530.321350645294
556.8374181775588
584.6792890864367
644.6089162177966
644.6089162177966
676.8393620286864
710.6813301301207
613.9132535407585
676.8393620286864
584.6792890864367
613.9132535407585
644.6089162177966
676.8393620286864
746.2153966366268
710.6813301301207
710.6813301301207
644.6089162177965
676.8393620286863
644.6089162177965
676.8393620286863
710.6813301301207
783.5261664684581
746.2153966366268
746.2153966366268
710.6813301301207
676.8393620286863
644.6089162177965
644.6089162177965
676.8393620286863
676.8393620286863
676.8393620286863
644.6089162177965
676.8393620286863
710.6813301301207
710.6813301301207
644.6089162177965
746.2153966366268
676.8393620286863
710.6813301301207
676.8393620286863
644.6089162177965
584.6792890864366
556.8374181775587
530.3213506452939
556.8374181775587
556.8374181775587
530.3213506452939
530.3213506452939
556.8374181775587
613.9132535407585
676.8393620286863
644.6089162177965
644.6089162177965
676.8393620286863
746.2153966366268
746.2153966366268
710.6813301301207
676.8393620286863
710.6813301301207
746.2153966366268
710.6813301301207
676.8393620286863
613.9132535407585
584.6792890864366
556.8374181775587
530.3213506452939
556.8374181775587
505.067952995518
458.1115219913995
481.0170980909695
458.1115219913995
436.2966876108566
415.5206548674825
415.5206548674825
395.7339570166499
415.5206548674825
415.5206548674825
436.2966876108566
458.1115219913995
458.1115219913995
436.2966876108566
458.1115219913995
436.2966876108566
458.1115219913995
436.2966876108566
436.2966876108566
458.1115219913995
505.067952995518
481.0170980909695
505.067952995518
481.0170980909695
481.0170980909695
556.8374181775587
584.6792890864366
613.9132535407585
644.6089162177965
644.6089162177965
644.6089162177965
746.2153966366268
746.2153966366268
746.2153966366268
783.5261664684581
746.2153966366268
783.5261664684581
710.6813301301207
676.8393620286863
746.2153966366268
710.6813301301207
746.2153966366268
710.6813301301207
710.6813301301207
644.6089162177965
584.6792890864366
584.6792890864366
584.6792890864366
613.9132535407585
584.6792890864366
613.9132535407585
613.9132535407585
584.6792890864366
556.8374181775587
530.3213506452939
556.8374181775587
584.6792890864366
556.8374181775587
530.3213506452939
530.3213506452939
556.8374181775587
556.8374181775587
530.3213506452939
505.067952995518
436.2966876108566
458.1115219913995
436.2966876108566
436.2966876108566
436.2966876108566
458.1115219913995
458.1115219913995
481.0170980909695
505.067952995518
481.0170980909695
458.1115219913995
481.0170980909695
505.067952995518
530.3213506452939
584.6792890864366
613.9132535407585
644.6089162177965
644.6089162177965
584.6792890864366
556.8374181775587
530.3213506452939
556.8374181775587
530.3213506452939
505.067952995518
481.0170980909695
505.067952995518
481.0170980909695
436.2966876108566
415.5206548674825
376.889482873
358.9423646409523
395.7339570166499
415.5206548674825
436.2966876108566
458.1115219913995
458.1115219913995
436.2966876108566
436.2966876108566
458.1115219913995
481.0170980909695
505.067952995518
556.8374181775587
530.3213506452939
505.067952995518
505.067952995518
458.1115219913995
458.1115219913995
505.067952995518
530.3213506452939
556.8374181775587
530.3213506452939
505.067952995518
530.3213506452939
556.8374181775587
584.6792890864366
644.6089162177965
613.9132535407585
644.6089162177965
613.9132535407585
644.6089162177965
676.8393620286863
710.6813301301207
746.2153966366268
710.6813301301207
676.8393620286863
710.6813301301207
710.6813301301207
676.8393620286863
644.6089162177965
584.6792890864366
530.3213506452939
613.9132535407585
584.6792890864366
644.6089162177965
676.8393620286863
710.6813301301207
746.2153966366268
783.5261664684581
822.7024747918811
783.5261664684581
822.7024747918811
710.6813301301207
710.6813301301207
676.8393620286863
613.9132535407585
644.6089162177965
676.8393620286863
644.6089162177965
676.8393620286863
644.6089162177965
613.9132535407585
556.8374181775587
584.6792890864366
613.9132535407585
710.6813301301207
710.6813301301207
746.2153966366268
710.6813301301207
746.2153966366268
783.5261664684581
783.5261664684581
822.7024747918811
783.5261664684581
676.8393620286863
710.6813301301207
644.6089162177965
676.8393620286863
710.6813301301207
710.6813301301207
746.2153966366268
710.6813301301207
676.8393620286863
644.6089162177965
676.8393620286863
644.6089162177965
710.6813301301207
710.6813301301207
746.2153966366268
822.7024747918811
783.5261664684581
644.6089162177965
584.6792890864366
530.3213506452939
556.8374181775587
584.6792890864366
584.6792890864366
613.9132535407585
584.6792890864366
644.6089162177965
676.8393620286863
710.6813301301207
746.2153966366268
746.2153966366268
710.6813301301207
746.2153966366268
783.5261664684581
746.2153966366268
783.5261664684581
710.6813301301207
783.5261664684581
822.7024747918811
783.5261664684581
746.2153966366268
822.7024747918811
783.5261664684581
746.2153966366268
710.6813301301207
746.2153966366268
710.6813301301207
746.2153966366268
746.2153966366268
822.7024747918811
676.8393620286863
710.6813301301207
710.6813301301207
710.6813301301207
783.5261664684581
822.7024747918811
863.8375985314751
952.3809523809514
863.8375985314751
822.7024747918811
863.8375985314751
822.7024747918811
863.8375985314751
710.6813301301207
710.6813301301207
746.2153966366268
710.6813301301207
676.8393620286863
676.8393620286863
644.6089162177965
644.6089162177965
676.8393620286863
710.6813301301207
746.2153966366268
676.8393620286863
644.6089162177965
644.6089162177965
676.8393620286863
613.9132535407585
676.8393620286863
710.6813301301207
676.8393620286863
644.6089162177965
676.8393620286863
710.6813301301207
676.8393620286863
710.6813301301207
676.8393620286863
613.9132535407585
584.6792890864366
556.8374181775587
530.3213506452939
505.067952995518
481.0170980909695
556.8374181775587
530.3213506452939
530.3213506452939
481.0170980909695
458.1115219913995
481.0170980909695
458.1115219913995
481.0170980909695
505.067952995518
530.3213506452939
530.3213506452939
481.0170980909695
458.1115219913995
436.2966876108566
458.1115219913995
481.0170980909695
458.1115219913995
481.0170980909695
505.067952995518
481.0170980909695
415.5206548674825
395.7339570166499
376.889482873
415.5206548674825
458.1115219913995
505.067952995518
613.9132535407585
584.6792890864366
556.8374181775587
530.3213506452939
505.067952995518
481.0170980909695
530.3213506452939
556.8374181775587
584.6792890864366
556.8374181775587
584.6792890864366
613.9132535407585
584.6792890864366
613.9132535407585
676.8393620286863
613.9132535407585
584.6792890864366
530.3213506452939
584.6792890864366
613.9132535407585
676.8393620286863
644.6089162177965
676.8393620286863
710.6813301301207
676.8393620286863
710.6813301301207
746.2153966366268
676.8393620286863
676.8393620286863
783.5261664684581
783.5261664684581
863.8375985314751
783.5261664684581
822.7024747918811
822.7024747918811
863.8375985314751
863.8375985314751
822.7024747918811
746.2153966366268
710.6813301301207
746.2153966366268
710.6813301301207
676.8393620286863
710.6813301301207
710.6813301301207
746.2153966366268
746.2153966366268
710.6813301301207
613.9132535407585
556.8374181775587
556.8374181775587
584.6792890864366
676.8393620286863
746.2153966366268
710.6813301301207
676.8393620286863
676.8393620286863
644.6089162177965
613.9132535407585
613.9132535407585
584.6792890864366
613.9132535407585
613.9132535407585
584.6792890864366
556.8374181775587
530.3213506452939
556.8374181775587
613.9132535407585
613.9132535407585
613.9132535407585
584.6792890864366
584.6792890864366
584.6792890864366
644.6089162177965
710.6813301301207
746.2153966366268
710.6813301301207
863.8375985314751
822.7024747918811
863.8375985314751
746.2153966366268
746.2153966366268
710.6813301301207
676.8393620286863
710.6813301301207
746.2153966366268
710.6813301301207
746.2153966366268
710.6813301301207
676.8393620286863
676.8393620286863
710.6813301301207
676.8393620286863
710.6813301301207
822.7024747918811
863.8375985314751
863.8375985314751
822.7024747918811
822.7024747918811
746.2153966366268
746.2153966366268
783.5261664684581
746.2153966366268
710.6813301301207
676.8393620286863
644.6089162177965
613.9132535407585
584.6792890864366
613.9132535407585
584.6792890864366
613.9132535407585
644.6089162177965
613.9132535407585
676.8393620286863
644.6089162177965
584.6792890864366
613.9132535407585
644.6089162177965
676.8393620286863
710.6813301301207
710.6813301301207
710.6813301301207
746.2153966366268
783.5261664684581
822.7024747918811
783.5261664684581
822.7024747918811
783.5261664684581
746.2153966366268
783.5261664684581
783.5261664684581
822.7024747918811
783.5261664684581
822.7024747918811
822.7024747918811
783.5261664684581
783.5261664684581
822.7024747918811
783.5261664684581
822.7024747918811
863.8375985314751
783.5261664684581
746.2153966366268
783.5261664684581
746.2153966366268
676.8393620286863
613.9132535407585
584.6792890864366
530.3213506452939
505.067952995518
530.3213506452939
530.3213506452939
505.067952995518
530.3213506452939
556.8374181775587
530.3213506452939
505.067952995518
481.0170980909695
505.067952995518
556.8374181775587
584.6792890864366
584.6792890864366
584.6792890864366
584.6792890864366
584.6792890864366
556.8374181775587
556.8374181775587
530.3213506452939
481.0170980909695
505.067952995518
556.8374181775587
613.9132535407585
613.9132535407585
644.6089162177965
644.6089162177965
613.9132535407585
584.6792890864366
556.8374181775587
530.3213506452939
556.8374181775587
613.9132535407585
613.9132535407585
584.6792890864366
530.3213506452939
556.8374181775587
584.6792890864366
613.9132535407585
530.3213506452939
556.8374181775587
584.6792890864366
613.9132535407585
613.9132535407585
584.6792890864366
613.9132535407585
584.6792890864366
556.8374181775587
530.3213506452939
556.8374181775587
530.3213506452939
505.067952995518
481.0170980909695
481.0170980909695
436.2966876108566
415.5206548674825
376.889482873
358.9423646409523
376.889482873
395.7339570166499
395.7339570166499
395.7339570166499
436.2966876108566
415.5206548674825
436.2966876108566
415.5206548674825
415.5206548674825
415.5206548674825
436.2966876108566
458.1115219913995
436.2966876108566
436.2966876108566
458.1115219913995
481.0170980909695
481.0170980909695
505.067952995518
481.0170980909695
458.1115219913995
458.1115219913995
530.3213506452939
530.3213506452939
584.6792890864366
613.9132535407585
644.6089162177965
710.6813301301207
710.6813301301207
710.6813301301207
746.2153966366268
746.2153966366268
710.6813301301207
746.2153966366268
710.6813301301207
746.2153966366268
746.2153966366268
783.5261664684581
863.8375985314751
907.0294784580489
863.8375985314751
822.7024747918811
746.2153966366268
710.6813301301207
746.2153966366268
822.7024747918811
783.5261664684581
822.7024747918811
822.7024747918811
822.7024747918811
863.8375985314751
952.3809523809514
907.0294784580489
863.8375985314751
822.7024747918811
783.5261664684581
783.5261664684581
746.2153966366268
783.5261664684581
746.2153966366268
710.6813301301207
746.2153966366268
783.5261664684581
863.8375985314751
952.3809523809514
907.0294784580489
907.0294784580489
822.7024747918811
783.5261664684581
746.2153966366268
710.6813301301207
746.2153966366268
783.5261664684581
863.8375985314751
822.7024747918811
863.8375985314751
952.3809523809514
822.7024747918811
783.5261664684581
822.7024747918811
863.8375985314751
907.0294784580489
863.8375985314751
907.0294784580489
907.0294784580489
907.0294784580489
863.8375985314751
863.8375985314751
822.7024747918811
863.8375985314751
863.8375985314751
952.3809523809514
999.999999999999
999.999999999999
952.3809523809514
907.0294784580489
952.3809523809514
952.3809523809514
999.999999999999
907.0294784580489
863.8375985314751
[truncated: 8,001 more rows]
