# Supplementary material for: A Euclidean transformer for fast and stable machine learned force fields
Source: Nat Commun. 2024 Aug 6;15:6539. doi: 10.1038/s41467-024-50620-6 (PMC11303804; doi:10.1038/s41467-024-50620-6)
Supplement: Supplementary file 4 — Source Data [file 41467_2024_50620_MOESM4_ESM.zip › Source Data/supp_fig5_a(left).csv]

Step	lmax3_Ac_Ala3_NHMe_seed1 - Validation loss	lmax3_Ac_Ala3_NHMe_seed1 - Validation loss__MIN	lmax3_Ac_Ala3_NHMe_seed1 - Validation loss__MAX	lmax0_Ac_Ala3_NHMe_seed1 - Validation loss	lmax0_Ac_Ala3_NHMe_seed1 - Validation loss__MIN	lmax0_Ac_Ala3_NHMe_seed1 - Validation loss__MAX
1000	0.0187192652374506	0.0187192652374506	0.0187192652374506	0.05544746294617653	0.05544746294617653	0.05544746294617653
2000	0.01826530508697033	0.01826530508697033	0.01826530508697033	0.039814792573451996	0.039814792573451996	0.039814792573451996
3000	0.00951314065605402	0.00951314065605402	0.00951314065605402	0.03342606499791145	0.03342606499791145	0.03342606499791145
4000	0.00836095865815878	0.00836095865815878	0.00836095865815878	0.028772927820682526	0.028772927820682526	0.028772927820682526
5000	0.008874199353158474	0.008874199353158474	0.008874199353158474	0.023664820939302444	0.023664820939302444	0.023664820939302444
6000	0.005854395218193531	0.005854395218193531	0.005854395218193531	0.019859276711940765	0.019859276711940765	0.019859276711940765
7000	0.006793450564146042	0.006793450564146042	0.006793450564146042	0.02093939296901226	0.02093939296901226	0.02093939296901226
8000	0.0058374227955937386	0.0058374227955937386	0.0058374227955937386	0.02489614486694336	0.02489614486694336	0.02489614486694336
9000	0.005368388723582029	0.005368388723582029	0.005368388723582029	0.018305351957678795	0.018305351957678795	0.018305351957678795
10000	0.004219131078571081	0.004219131078571081	0.004219131078571081	0.020497679710388184	0.020497679710388184	0.020497679710388184
11000	0.00768642732873559	0.00768642732873559	0.00768642732873559	0.013395775109529495	0.013395775109529495	0.013395775109529495
12000	0.003925798460841179	0.003925798460841179	0.003925798460841179	0.014837076887488365	0.014837076887488365	0.014837076887488365
13000	0.0033958128187805414	0.0033958128187805414	0.0033958128187805414	0.01870102621614933	0.01870102621614933	0.01870102621614933
14000	0.004586090799421072	0.004586090799421072	0.004586090799421072	0.017394455149769783	0.017394455149769783	0.017394455149769783
15000	0.0030246463138610125	0.0030246463138610125	0.0030246463138610125	0.012059252709150314	0.012059252709150314	0.012059252709150314
16000	0.003300347365438938	0.003300347365438938	0.003300347365438938	0.011086377315223217	0.011086377315223217	0.011086377315223217
17000	0.0028662236873060465	0.0028662236873060465	0.0028662236873060465	0.014061672613024712	0.014061672613024712	0.014061672613024712
18000	0.005877091083675623	0.005877091083675623	0.005877091083675623	0.012064868584275246	0.012064868584275246	0.012064868584275246
19000	0.0061996267177164555	0.0061996267177164555	0.0061996267177164555	0.01066830474883318	0.01066830474883318	0.01066830474883318
20000	0.0026492741890251637	0.0026492741890251637	0.0026492741890251637	0.011237399652600288	0.011237399652600288	0.011237399652600288
21000	0.0028260762337595224	0.0028260762337595224	0.0028260762337595224	0.012082498520612717	0.012082498520612717	0.012082498520612717
22000	0.0027518055867403746	0.0027518055867403746	0.0027518055867403746	0.010377665981650352	0.010377665981650352	0.010377665981650352
23000	0.0019281357526779175	0.0019281357526779175	0.0019281357526779175	0.009910118766129017	0.009910118766129017	0.009910118766129017
24000	0.002717724535614252	0.002717724535614252	0.002717724535614252	0.012849914841353893	0.012849914841353893	0.012849914841353893
25000	0.0020057433284819126	0.0020057433284819126	0.0020057433284819126	0.008656280115246773	0.008656280115246773	0.008656280115246773
26000	0.0021391408517956734	0.0021391408517956734	0.0021391408517956734	0.00919407419860363	0.00919407419860363	0.00919407419860363
27000	0.0024945756886154413	0.0024945756886154413	0.0024945756886154413	0.008730602450668812	0.008730602450668812	0.008730602450668812
28000	0.0021927158813923597	0.0021927158813923597	0.0021927158813923597	0.010253743268549442	0.010253743268549442	0.010253743268549442
29000	0.0015342422993853688	0.0015342422993853688	0.0015342422993853688	0.008862343616783619	0.008862343616783619	0.008862343616783619
30000	0.0020450297743082047	0.0020450297743082047	0.0020450297743082047	0.00921802781522274	0.00921802781522274	0.00921802781522274
31000	0.0018233403097838163	0.0018233403097838163	0.0018233403097838163	0.008456413634121418	0.008456413634121418	0.008456413634121418
32000	0.0017149938503280282	0.0017149938503280282	0.0017149938503280282	0.011685349978506565	0.011685349978506565	0.011685349978506565
33000	0.003112580394372344	0.003112580394372344	0.003112580394372344	0.00715615414083004	0.00715615414083004	0.00715615414083004
34000	0.0013814721023663878	0.0013814721023663878	0.0013814721023663878	0.007980547845363617	0.007980547845363617	0.007980547845363617
35000	0.0016207906883209944	0.0016207906883209944	0.0016207906883209944	0.007946783676743507	0.007946783676743507	0.007946783676743507
36000	0.0014292794512584805	0.0014292794512584805	0.0014292794512584805	0.007212772499769926	0.007212772499769926	0.007212772499769926
37000	0.001665387419052422	0.001665387419052422	0.001665387419052422	0.007450589444488287	0.007450589444488287	0.007450589444488287
38000	0.0017864527180790901	0.0017864527180790901	0.0017864527180790901	0.006661696825176477	0.006661696825176477	0.006661696825176477
39000	0.0019238956738263369	0.0019238956738263369	0.0019238956738263369	0.006489747669547796	0.006489747669547796	0.006489747669547796
40000	0.0019509675912559032	0.0019509675912559032	0.0019509675912559032	0.00714205764234066	0.00714205764234066	0.00714205764234066
41000	0.001338168396614492	0.001338168396614492	0.001338168396614492	0.007963207550346851	0.007963207550346851	0.007963207550346851
42000	0.0012483368627727032	0.0012483368627727032	0.0012483368627727032	0.007717966567724943	0.007717966567724943	0.007717966567724943
43000	0.0016541426302865148	0.0016541426302865148	0.0016541426302865148	0.007312955800443888	0.007312955800443888	0.007312955800443888
44000	0.0019752050284296274	0.0019752050284296274	0.0019752050284296274	0.006700439378619194	0.006700439378619194	0.006700439378619194
45000	0.0012104804627597332	0.0012104804627597332	0.0012104804627597332	0.006427498534321785	0.006427498534321785	0.006427498534321785
46000	0.0013390579260885715	0.0013390579260885715	0.0013390579260885715	0.006744012702256441	0.006744012702256441	0.006744012702256441
47000	0.0016119963256642222	0.0016119963256642222	0.0016119963256642222	0.006052172742784023	0.006052172742784023	0.006052172742784023
48000	0.001337468158453703	0.001337468158453703	0.001337468158453703	0.0073342458344995975	0.0073342458344995975	0.0073342458344995975
49000	0.001552396104671061	0.001552396104671061	0.001552396104671061	0.006738209631294012	0.006738209631294012	0.006738209631294012
50000	0.0017049326561391354	0.0017049326561391354	0.0017049326561391354	0.005604145582765341	0.005604145582765341	0.005604145582765341
51000	0.0014654889237135649	0.0014654889237135649	0.0014654889237135649	0.006247122772037983	0.006247122772037983	0.006247122772037983
52000	0.0011645016493275762	0.0011645016493275762	0.0011645016493275762	0.005421048495918512	0.005421048495918512	0.005421048495918512
53000				0.00841743778437376	0.00841743778437376	0.00841743778437376
54000				0.006662291940301657	0.006662291940301657	0.006662291940301657
55000				0.007137833163142204	0.007137833163142204	0.007137833163142204
56000				0.005651169456541538	0.005651169456541538	0.005651169456541538
57000				0.008549663238227367	0.008549663238227367	0.008549663238227367
58000				0.005006604827940464	0.005006604827940464	0.005006604827940464
59000				0.006261308677494526	0.006261308677494526	0.006261308677494526
60000				0.0054939002729952335	0.0054939002729952335	0.0054939002729952335
61000				0.009118917398154736	0.009118917398154736	0.009118917398154736
62000				0.004596072714775801	0.004596072714775801	0.004596072714775801
63000				0.004473929293453693	0.004473929293453693	0.004473929293453693
64000				0.00476218992844224	0.00476218992844224	0.00476218992844224
65000				0.006217378191649914	0.006217378191649914	0.006217378191649914
66000				0.004727840889245272	0.004727840889245272	0.004727840889245272
67000				0.005153583828359842	0.005153583828359842	0.005153583828359842
68000				0.004604490008205175	0.004604490008205175	0.004604490008205175
69000				0.006163109093904495	0.006163109093904495	0.006163109093904495
70000				0.004856760613620281	0.004856760613620281	0.004856760613620281
71000				0.005055961664766073	0.005055961664766073	0.005055961664766073
72000				0.004702764097601175	0.004702764097601175	0.004702764097601175
73000				0.006216653157025576	0.006216653157025576	0.006216653157025576
74000				0.004336269572377205	0.004336269572377205	0.004336269572377205
75000				0.0062810927629470825	0.0062810927629470825	0.0062810927629470825
76000				0.004241280723363161	0.004241280723363161	0.004241280723363161
77000				0.004453977569937706	0.004453977569937706	0.004453977569937706
78000				0.005997467786073685	0.005997467786073685	0.005997467786073685
79000				0.004398257937282324	0.004398257937282324	0.004398257937282324
80000				0.0039046898018568754	0.0039046898018568754	0.0039046898018568754
81000				0.0040611098520457745	0.0040611098520457745	0.0040611098520457745
82000				0.005235704593360424	0.005235704593360424	0.005235704593360424
83000				0.0037222958635538816	0.0037222958635538816	0.0037222958635538816
84000				0.003992495127022266	0.003992495127022266	0.003992495127022266
85000				0.00391069520264864	0.00391069520264864	0.00391069520264864
86000				0.0037951769772917032	0.0037951769772917032	0.0037951769772917032
87000				0.003680385649204254	0.003680385649204254	0.003680385649204254
88000				0.006001004949212074	0.006001004949212074	0.006001004949212074
89000				0.004133514128625393	0.004133514128625393	0.004133514128625393
90000				0.003726598573848605	0.003726598573848605	0.003726598573848605
91000				0.004149619024246931	0.004149619024246931	0.004149619024246931
92000				0.005152126774191856	0.005152126774191856	0.005152126774191856
93000				0.0033169740345329046	0.0033169740345329046	0.0033169740345329046
94000				0.0037630656734108925	0.0037630656734108925	0.0037630656734108925
95000				0.004783129785209894	0.004783129785209894	0.004783129785209894
96000				0.0036036332603543997	0.0036036332603543997	0.0036036332603543997
97000				0.003776505356654525	0.003776505356654525	0.003776505356654525
98000				0.00349613931030035	0.00349613931030035	0.00349613931030035
99000				0.0039535644464194775	0.0039535644464194775	0.0039535644464194775
100000				0.0033582267351448536	0.0033582267351448536	0.0033582267351448536
101000				0.003784621600061655	0.003784621600061655	0.003784621600061655
102000				0.004848277196288109	0.004848277196288109	0.004848277196288109
103000				0.0036578895524144173	0.0036578895524144173	0.0036578895524144173
104000				0.0035771632101386786	0.0035771632101386786	0.0035771632101386786
105000				0.0032219162676483393	0.0032219162676483393	0.0032219162676483393
106000				0.003822341561317444	0.003822341561317444	0.003822341561317444
107000				0.0038100930396467447	0.0038100930396467447	0.0038100930396467447
108000				0.0031841141171753407	0.0031841141171753407	0.0031841141171753407
109000				0.0035560994874686003	0.0035560994874686003	0.0035560994874686003
110000				0.0033837836235761642	0.0033837836235761642	0.0033837836235761642
111000				0.0036444859579205513	0.0036444859579205513	0.0036444859579205513
112000				0.004143266938626766	0.004143266938626766	0.004143266938626766
113000				0.0033330311998724937	0.0033330311998724937	0.0033330311998724937
114000				0.0031001553870737553	0.0031001553870737553	0.0031001553870737553
115000				0.0038424453232437372	0.0038424453232437372	0.0038424453232437372
116000				0.003273468231782317	0.003273468231782317	0.003273468231782317
117000				0.0030363332480192184	0.0030363332480192184	0.0030363332480192184
118000				0.003073642961680889	0.003073642961680889	0.003073642961680889
119000				0.0034949544351547956	0.0034949544351547956	0.0034949544351547956
120000				0.0030656936578452587	0.0030656936578452587	0.0030656936578452587
121000				0.0041092257015407085	0.0041092257015407085	0.0041092257015407085
122000				0.003339233808219433	0.003339233808219433	0.003339233808219433
123000				0.00292984489351511	0.00292984489351511	0.00292984489351511
124000				0.003086250741034746	0.003086250741034746	0.003086250741034746
125000				0.0028511243872344494	0.0028511243872344494	0.0028511243872344494
126000				0.0031363097950816154	0.0031363097950816154	0.0031363097950816154
127000				0.0029069026932120323	0.0029069026932120323	0.0029069026932120323
128000				0.0030918028205633163	0.0030918028205633163	0.0030918028205633163
129000				0.005554986651986837	0.005554986651986837	0.005554986651986837
130000				0.0027366606518626213	0.0027366606518626213	0.0027366606518626213
131000				0.0028710458427667618	0.0028710458427667618	0.0028710458427667618
132000				0.0027457603719085455	0.0027457603719085455	0.0027457603719085455
133000				0.002741576172411442	0.002741576172411442	0.002741576172411442
134000				0.0035602457355707884	0.0035602457355707884	0.0035602457355707884
135000				0.003143713576719165	0.003143713576719165	0.003143713576719165
136000				0.0028191369492560625	0.0028191369492560625	0.0028191369492560625
137000				0.002801208756864071	0.002801208756864071	0.002801208756864071
138000				0.0029418724589049816	0.0029418724589049816	0.0029418724589049816
139000				0.003024790668860078	0.003024790668860078	0.003024790668860078
140000				0.0038184074219316244	0.0038184074219316244	0.0038184074219316244
141000				0.0029924348928034306	0.0029924348928034306	0.0029924348928034306
142000				0.003030229825526476	0.003030229825526476	0.003030229825526476
143000				0.003203924046829343	0.003203924046829343	0.003203924046829343
144000				0.003115023486316204	0.003115023486316204	0.003115023486316204
145000				0.0037352871149778366	0.0037352871149778366	0.0037352871149778366
146000				0.0027762767858803272	0.0027762767858803272	0.0027762767858803272
147000				0.003433847101405263	0.003433847101405263	0.003433847101405263
148000				0.002931663068011403	0.002931663068011403	0.002931663068011403
149000				0.0037251210305839777	0.0037251210305839777	0.0037251210305839777
150000				0.0029434713069349527	0.0029434713069349527	0.0029434713069349527
151000				0.002793008927255869	0.002793008927255869	0.002793008927255869
152000				0.0029840944334864616	0.0029840944334864616	0.0029840944334864616
153000				0.0031277313828468323	0.0031277313828468323	0.0031277313828468323
154000				0.0024842952843755484	0.0024842952843755484	0.0024842952843755484
155000				0.0030592193361371756	0.0030592193361371756	0.0030592193361371756
156000				0.0024296508636325598	0.0024296508636325598	0.0024296508636325598
157000				0.0026069816667586565	0.0026069816667586565	0.0026069816667586565
158000				0.0033589559607207775	0.0033589559607207775	0.0033589559607207775
159000				0.004172874614596367	0.004172874614596367	0.004172874614596367
160000				0.002972083631902933	0.002972083631902933	0.002972083631902933
161000				0.0035594096407294273	0.0035594096407294273	0.0035594096407294273
162000				0.0028801988810300827	0.0028801988810300827	0.0028801988810300827
163000				0.002620623679831624	0.002620623679831624	0.002620623679831624
164000				0.0024201797787100077	0.0024201797787100077	0.0024201797787100077
165000				0.0024877258110791445	0.0024877258110791445	0.0024877258110791445
166000				0.0026660244911909103	0.0026660244911909103	0.0026660244911909103
167000				0.002853341633453965	0.002853341633453965	0.002853341633453965
168000				0.002942387480288744	0.002942387480288744	0.002942387480288744
169000				0.002687975065782666	0.002687975065782666	0.002687975065782666
170000				0.0026433737948536873	0.0026433737948536873	0.0026433737948536873
171000				0.002539193257689476	0.002539193257689476	0.002539193257689476
172000				0.002457517199218273	0.002457517199218273	0.002457517199218273
173000				0.004501424729824066	0.004501424729824066	0.004501424729824066
174000				0.002585388720035553	0.002585388720035553	0.002585388720035553
175000				0.00232124631293118	0.00232124631293118	0.00232124631293118
176000				0.0026226877234876156	0.0026226877234876156	0.0026226877234876156
177000				0.0023158483672887087	0.0023158483672887087	0.0023158483672887087
178000				0.0025281195994466543	0.0025281195994466543	0.0025281195994466543
179000				0.0026258414145559072	0.0026258414145559072	0.0026258414145559072
180000				0.0027119647711515427	0.0027119647711515427	0.0027119647711515427
181000				0.0026051057502627373	0.0026051057502627373	0.0026051057502627373
182000				0.002444821409881115	0.002444821409881115	0.002444821409881115
183000				0.0026210411451756954	0.0026210411451756954	0.0026210411451756954
184000				0.0025253405328840017	0.0025253405328840017	0.0025253405328840017
185000				0.0024246415123343468	0.0024246415123343468	0.0024246415123343468
186000				0.0024450398050248623	0.0024450398050248623	0.0024450398050248623
187000				0.0026169810444116592	0.0026169810444116592	0.0026169810444116592
188000				0.0025258802343159914	0.0025258802343159914	0.0025258802343159914
189000				0.0024197292514145374	0.0024197292514145374	0.0024197292514145374
190000				0.0025059275794774294	0.0025059275794774294	0.0025059275794774294
191000				0.0036954781971871853	0.0036954781971871853	0.0036954781971871853
192000				0.002652376191690564	0.002652376191690564	0.002652376191690564
193000				0.0025485437363386154	0.0025485437363386154	0.0025485437363386154
194000				0.0042967768386006355	0.0042967768386006355	0.0042967768386006355
195000				0.0023976429365575314	0.0023976429365575314	0.0023976429365575314
196000				0.0027232354041188955	0.0027232354041188955	0.0027232354041188955
197000				0.0022572739981114864	0.0022572739981114864	0.0022572739981114864
198000				0.002542144153267145	0.002542144153267145	0.002542144153267145
199000				0.002545552561059594	0.002545552561059594	0.002545552561059594
200000				0.002512311562895775	0.002512311562895775	0.002512311562895775
201000				0.0023043928667902946	0.0023043928667902946	0.0023043928667902946
202000				0.0025796445552259684	0.0025796445552259684	0.0025796445552259684
203000				0.0021241905633360147	0.0021241905633360147	0.0021241905633360147
204000				0.0021658430341631174	0.0021658430341631174	0.0021658430341631174
205000				0.002258116379380226	0.002258116379380226	0.002258116379380226
206000				0.002402158221229911	0.002402158221229911	0.002402158221229911
207000				0.002382154343649745	0.002382154343649745	0.002382154343649745
208000				0.0025118293706327677	0.0025118293706327677	0.0025118293706327677
209000				0.0024639773182570934	0.0024639773182570934	0.0024639773182570934
210000				0.0026422038208693266	0.0026422038208693266	0.0026422038208693266
211000				0.0022512630093842745	0.0022512630093842745	0.0022512630093842745
212000				0.0023585848975926638	0.0023585848975926638	0.0023585848975926638
213000				0.002446494996547699	0.002446494996547699	0.002446494996547699
214000				0.0025770198553800583	0.0025770198553800583	0.0025770198553800583
215000				0.0024051277432590723	0.0024051277432590723	0.0024051277432590723
216000				0.002376386895775795	0.002376386895775795	0.002376386895775795
217000				0.0022634800989180803	0.0022634800989180803	0.0022634800989180803
218000				0.002412839327007532	0.002412839327007532	0.002412839327007532
219000				0.002250842982903123	0.002250842982903123	0.002250842982903123
220000				0.002333272946998477	0.002333272946998477	0.002333272946998477
221000				0.0021226562093943357	0.0021226562093943357	0.0021226562093943357
222000				0.0021244706586003304	0.0021244706586003304	0.0021244706586003304
223000				0.0024106819182634354	0.0024106819182634354	0.0024106819182634354
224000				0.002236443106085062	0.002236443106085062	0.002236443106085062
225000				0.0027668543625622988	0.0027668543625622988	0.0027668543625622988
226000				0.0019765831530094147	0.0019765831530094147	0.0019765831530094147
227000				0.0024241534993052483	0.0024241534993052483	0.0024241534993052483
228000				0.002524792915210128	0.002524792915210128	0.002524792915210128
229000				0.0024196752347052097	0.0024196752347052097	0.0024196752347052097
230000				0.002411260735243559	0.002411260735243559	0.002411260735243559
231000				0.0023290934041142464	0.0023290934041142464	0.0023290934041142464
232000				0.0019650752656161785	0.0019650752656161785	0.0019650752656161785
233000				0.0021468454506248236	0.0021468454506248236	0.0021468454506248236
234000				0.0027121612802147865	0.0027121612802147865	0.0027121612802147865
235000				0.0026761158369481564	0.0026761158369481564	0.0026761158369481564
236000				0.0022707635071128607	0.0022707635071128607	0.0022707635071128607
237000				0.0021302031818777323	0.0021302031818777323	0.0021302031818777323
238000				0.0031286454759538174	0.0031286454759538174	0.0031286454759538174
239000				0.0022576134651899338	0.0022576134651899338	0.0022576134651899338
240000				0.002048216760158539	0.002048216760158539	0.002048216760158539
241000				0.002483616815879941	0.002483616815879941	0.002483616815879941
242000				0.0026400769129395485	0.0026400769129395485	0.0026400769129395485
243000				0.0020923293195664883	0.0020923293195664883	0.0020923293195664883
244000				0.002798965200781822	0.002798965200781822	0.002798965200781822
245000				0.0023197520058602095	0.0023197520058602095	0.0023197520058602095
246000				0.0020705831702798605	0.0020705831702798605	0.0020705831702798605
247000				0.0020546703599393368	0.0020546703599393368	0.0020546703599393368
248000				0.002272358164191246	0.002272358164191246	0.002272358164191246
249000				0.002406068379059434	0.002406068379059434	0.002406068379059434
250000				0.0028065380174666643	0.0028065380174666643	0.0028065380174666643
251000				0.0027373284101486206	0.0027373284101486206	0.0027373284101486206
252000				0.0020299104508012533	0.0020299104508012533	0.0020299104508012533
253000				0.0021557225845754147	0.0021557225845754147	0.0021557225845754147
254000				0.0020727356895804405	0.0020727356895804405	0.0020727356895804405
255000				0.0020599744748324156	0.0020599744748324156	0.0020599744748324156
256000				0.002462987322360277	0.002462987322360277	0.002462987322360277
257000				0.002011082833632827	0.002011082833632827	0.002011082833632827
258000				0.001983275404199958	0.001983275404199958	0.001983275404199958
259000				0.0020911034662276506	0.0020911034662276506	0.0020911034662276506
260000				0.0021452689543366432	0.0021452689543366432	0.0021452689543366432
261000				0.0018844432197511196	0.0018844432197511196	0.0018844432197511196
262000				0.001929722842760384	0.001929722842760384	0.001929722842760384
263000				0.001943123061209917	0.001943123061209917	0.001943123061209917
264000				0.0019076556200161576	0.0019076556200161576	0.0019076556200161576
265000				0.0021951724775135517	0.0021951724775135517	0.0021951724775135517
266000				0.002147472696378827	0.002147472696378827	0.002147472696378827
267000				0.0021675562020391226	0.0021675562020391226	0.0021675562020391226
268000				0.0019178474321961403	0.0019178474321961403	0.0019178474321961403
269000				0.0021353724878281355	0.0021353724878281355	0.0021353724878281355
270000				0.0023376953322440386	0.0023376953322440386	0.0023376953322440386
271000				0.0018513366812840104	0.0018513366812840104	0.0018513366812840104
272000				0.002096460433676839	0.002096460433676839	0.002096460433676839
273000				0.001994490623474121	0.001994490623474121	0.001994490623474121
274000				0.0021423818543553352	0.0021423818543553352	0.0021423818543553352
275000				0.0019535627216100693	0.0019535627216100693	0.0019535627216100693
276000				0.0018299808725714684	0.0018299808725714684	0.0018299808725714684
277000				0.002275482751429081	0.002275482751429081	0.002275482751429081
278000				0.0021250180434435606	0.0021250180434435606	0.0021250180434435606
279000				0.002098219934850931	0.002098219934850931	0.002098219934850931
280000				0.001843964564613998	0.001843964564613998	0.001843964564613998
281000				0.0027017921674996614	0.0027017921674996614	0.0027017921674996614
282000				0.0018765765707939863	0.0018765765707939863	0.0018765765707939863
283000				0.002425065031275153	0.002425065031275153	0.002425065031275153
284000				0.0020999049302190542	0.0020999049302190542	0.0020999049302190542
285000				0.002180584706366062	0.002180584706366062	0.002180584706366062
286000				0.0019110447028651834	0.0019110447028651834	0.0019110447028651834
287000				0.0019755742978304625	0.0019755742978304625	0.0019755742978304625
288000				0.001811101334169507	0.001811101334169507	0.001811101334169507
289000				0.0023039611987769604	0.0023039611987769604	0.0023039611987769604
290000				0.0018593311542645097	0.0018593311542645097	0.0018593311542645097
291000				0.0019997665658593178	0.0019997665658593178	0.0019997665658593178
292000				0.002037633676081896	0.002037633676081896	0.002037633676081896
293000				0.0018418796826153994	0.0018418796826153994	0.0018418796826153994
294000				0.0019101782236248255	0.0019101782236248255	0.0019101782236248255
295000				0.0019208494341000915	0.0019208494341000915	0.0019208494341000915
296000				0.0019661711994558573	0.0019661711994558573	0.0019661711994558573
297000				0.0019243329297751188	0.0019243329297751188	0.0019243329297751188
298000				0.002345028566196561	0.002345028566196561	0.002345028566196561
299000				0.0017243196489289403	0.0017243196489289403	0.0017243196489289403
300000				0.001981809502467513	0.001981809502467513	0.001981809502467513
301000				0.002073172479867935	0.002073172479867935	0.002073172479867935
302000				0.0018579092575237155	0.0018579092575237155	0.0018579092575237155
303000				0.0017006060807034373	0.0017006060807034373	0.0017006060807034373
304000				0.0018954724073410034	0.0018954724073410034	0.0018954724073410034
305000				0.0022869280073791742	0.0022869280073791742	0.0022869280073791742
306000				0.00186946673784405	0.00186946673784405	0.00186946673784405
307000				0.0017692989204078913	0.0017692989204078913	0.0017692989204078913
308000				0.001763244392350316	0.001763244392350316	0.001763244392350316
309000				0.001962956041097641	0.001962956041097641	0.001962956041097641
310000				0.001812571776099503	0.001812571776099503	0.001812571776099503
311000				0.002141023986041546	0.002141023986041546	0.002141023986041546
312000				0.0018403757130727172	0.0018403757130727172	0.0018403757130727172
313000				0.0019438420422375202	0.0019438420422375202	0.0019438420422375202
314000				0.002150454791262746	0.002150454791262746	0.002150454791262746
315000				0.0017714484129101038	0.0017714484129101038	0.0017714484129101038
316000				0.0017277583247050643	0.0017277583247050643	0.0017277583247050643
317000				0.0017118880059570074	0.0017118880059570074	0.0017118880059570074
318000				0.0019495203159749508	0.0019495203159749508	0.0019495203159749508
319000				0.001686190371401608	0.001686190371401608	0.001686190371401608
320000				0.0017078339587897062	0.0017078339587897062	0.0017078339587897062
321000				0.002020175103098154	0.002020175103098154	0.002020175103098154
322000				0.0017901841783896089	0.0017901841783896089	0.0017901841783896089
323000				0.001866276958025992	0.001866276958025992	0.001866276958025992
324000				0.001771941315382719	0.001771941315382719	0.001771941315382719
325000				0.0019565068650990725	0.0019565068650990725	0.0019565068650990725
326000				0.0017817893531173468	0.0017817893531173468	0.0017817893531173468
327000				0.0017202129820361733	0.0017202129820361733	0.0017202129820361733
328000				0.001773650641553104	0.001773650641553104	0.001773650641553104
329000				0.0017938822275027633	0.0017938822275027633	0.0017938822275027633
330000				0.0017928616143763065	0.0017928616143763065	0.0017928616143763065
331000				0.002026604488492012	0.002026604488492012	0.002026604488492012
332000				0.0017307184170931578	0.0017307184170931578	0.0017307184170931578
333000				0.0017364299856126308	0.0017364299856126308	0.0017364299856126308
334000				0.001803420134820044	0.001803420134820044	0.001803420134820044
335000				0.001789179746992886	0.001789179746992886	0.001789179746992886
336000				0.001921584946103394	0.001921584946103394	0.001921584946103394
337000				0.0016596459317952394	0.0016596459317952394	0.0016596459317952394
338000				0.0017143009463325143	0.0017143009463325143	0.0017143009463325143
339000				0.0016383726615458727	0.0016383726615458727	0.0016383726615458727
340000				0.0019607956055551767	0.0019607956055551767	0.0019607956055551767
341000				0.001908533158712089	0.001908533158712089	0.001908533158712089
342000				0.0018487833440303802	0.0018487833440303802	0.0018487833440303802
343000				0.0017254202393814921	0.0017254202393814921	0.0017254202393814921
344000				0.001728028990328312	0.001728028990328312	0.001728028990328312
345000				0.0017536835512146354	0.0017536835512146354	0.0017536835512146354
346000				0.001628523925319314	0.001628523925319314	0.001628523925319314
347000				0.001647643162868917	0.001647643162868917	0.001647643162868917
348000				0.001654131687246263	0.001654131687246263	0.001654131687246263
349000				0.0017173656960949302	0.0017173656960949302	0.0017173656960949302
350000				0.0016765960026532412	0.0016765960026532412	0.0016765960026532412
351000				0.0018053151434287429	0.0018053151434287429	0.0018053151434287429
352000				0.0017522103153169155	0.0017522103153169155	0.0017522103153169155
353000				0.0019265706650912762	0.0019265706650912762	0.0019265706650912762
354000				0.00164801103528589	0.00164801103528589	0.00164801103528589
355000				0.0018316212808713317	0.0018316212808713317	0.0018316212808713317
356000				0.0016982905799522996	0.0016982905799522996	0.0016982905799522996
357000				0.0018147204536944628	0.0018147204536944628	0.0018147204536944628
358000				0.0017701678443700075	0.0017701678443700075	0.0017701678443700075
359000				0.0019480661721900105	0.0019480661721900105	0.0019480661721900105
360000				0.0018169827526435256	0.0018169827526435256	0.0018169827526435256
361000				0.0016613178886473179	0.0016613178886473179	0.0016613178886473179
362000				0.001597657916136086	0.001597657916136086	0.001597657916136086
363000				0.0020016939379274845	0.0020016939379274845	0.0020016939379274845
364000				0.001545735402032733	0.001545735402032733	0.001545735402032733
365000				0.0017938024830073118	0.0017938024830073118	0.0017938024830073118
366000				0.001859230105765164	0.001859230105765164	0.001859230105765164
367000				0.0015472606755793095	0.0015472606755793095	0.0015472606755793095
368000				0.001671226229518652	0.001671226229518652	0.001671226229518652
369000				0.0019720003474503756	0.0019720003474503756	0.0019720003474503756
370000				0.001619332586415112	0.001619332586415112	0.001619332586415112
371000				0.0017527388408780098	0.0017527388408780098	0.0017527388408780098
372000				0.0017168280901387334	0.0017168280901387334	0.0017168280901387334
373000				0.0017571497010067105	0.0017571497010067105	0.0017571497010067105
374000				0.00173397664912045	0.00173397664912045	0.00173397664912045
375000				0.001622659619897604	0.001622659619897604	0.001622659619897604
376000				0.0018840458942577243	0.0018840458942577243	0.0018840458942577243
377000				0.0019200944807380438	0.0019200944807380438	0.0019200944807380438
378000				0.001553386333398521	0.001553386333398521	0.001553386333398521
379000				0.0018329143058508635	0.0018329143058508635	0.0018329143058508635
380000				0.001597744063474238	0.001597744063474238	0.001597744063474238
381000				0.0015581840416416526	0.0015581840416416526	0.0015581840416416526
382000				0.0016970704309642315	0.0016970704309642315	0.0016970704309642315
383000				0.0016579307848587632	0.0016579307848587632	0.0016579307848587632
384000				0.001679650042206049	0.001679650042206049	0.001679650042206049
385000				0.0016531315632164478	0.0016531315632164478	0.0016531315632164478
386000				0.001643712050281465	0.001643712050281465	0.001643712050281465
387000				0.0016097372863441706	0.0016097372863441706	0.0016097372863441706
388000				0.0015458689304068685	0.0015458689304068685	0.0015458689304068685
389000				0.0016715560341253877	0.0016715560341253877	0.0016715560341253877
390000				0.0017218668945133686	0.0017218668945133686	0.0017218668945133686
391000				0.0016694596270099282	0.0016694596270099282	0.0016694596270099282
392000				0.001694723847322166	0.001694723847322166	0.001694723847322166
393000				0.001595394336618483	0.001595394336618483	0.001595394336618483
394000				0.0016116463812068105	0.0016116463812068105	0.0016116463812068105
395000				0.0016889343969523907	0.0016889343969523907	0.0016889343969523907
396000				0.0015706000849604607	0.0015706000849604607	0.0015706000849604607
397000				0.0015957819996401668	0.0015957819996401668	0.0015957819996401668
398000				0.0018155720317736268	0.0018155720317736268	0.0018155720317736268
399000				0.0015544331399723887	0.0015544331399723887	0.0015544331399723887
400000				0.002029639668762684	0.002029639668762684	0.002029639668762684
401000				0.001954111270606518	0.001954111270606518	0.001954111270606518
402000				0.0016116605838760734	0.0016116605838760734	0.0016116605838760734
403000				0.0017100709956139326	0.0017100709956139326	0.0017100709956139326
404000				0.0016180509701371193	0.0016180509701371193	0.0016180509701371193
405000				0.001536683994345367	0.001536683994345367	0.001536683994345367
406000				0.0019827941432595253	0.0019827941432595253	0.0019827941432595253
407000				0.0015203163493424654	0.0015203163493424654	0.0015203163493424654
408000				0.0017558372346684337	0.0017558372346684337	0.0017558372346684337
409000				0.0015692658489570022	0.0015692658489570022	0.0015692658489570022
410000				0.0014672038378193974	0.0014672038378193974	0.0014672038378193974
411000				0.001563934376463294	0.001563934376463294	0.001563934376463294
412000				0.0016397915314882994	0.0016397915314882994	0.0016397915314882994
413000				0.001831887406297028	0.001831887406297028	0.001831887406297028
414000				0.0015201098285615444	0.0015201098285615444	0.0015201098285615444
415000				0.0015603718347847462	0.0015603718347847462	0.0015603718347847462
416000				0.0017699995078146458	0.0017699995078146458	0.0017699995078146458
417000				0.0015292607713490725	0.0015292607713490725	0.0015292607713490725
418000				0.0019507029792293906	0.0019507029792293906	0.0019507029792293906
419000				0.001556742237880826	0.001556742237880826	0.001556742237880826
420000				0.0015723364194855094	0.0015723364194855094	0.0015723364194855094
421000				0.0015834555961191654	0.0015834555961191654	0.0015834555961191654
422000				0.0015075556002557278	0.0015075556002557278	0.0015075556002557278
423000				0.0016266091261059046	0.0016266091261059046	0.0016266091261059046
424000				0.0014803328085690737	0.0014803328085690737	0.0014803328085690737
425000				0.0015467058401554823	0.0015467058401554823	0.0015467058401554823
426000				0.0015409791376441717	0.0015409791376441717	0.0015409791376441717
427000				0.0016945296665653586	0.0016945296665653586	0.0016945296665653586
428000				0.0017063176492229104	0.0017063176492229104	0.0017063176492229104
429000				0.0015344195999205112	0.0015344195999205112	0.0015344195999205112
430000				0.0014489357126876712	0.0014489357126876712	0.0014489357126876712
431000				0.0016774623654782772	0.0016774623654782772	0.0016774623654782772
432000				0.0014362402725964785	0.0014362402725964785	0.0014362402725964785
433000				0.001519930548965931	0.001519930548965931	0.001519930548965931
434000				0.0014570329803973436	0.0014570329803973436	0.0014570329803973436
435000				0.0020695230923593044	0.0020695230923593044	0.0020695230923593044
436000				0.0015538409352302551	0.0015538409352302551	0.0015538409352302551
437000				0.0014789100969210267	0.0014789100969210267	0.0014789100969210267
438000				0.001624792697839439	0.001624792697839439	0.001624792697839439
439000				0.0015902776503935456	0.0015902776503935456	0.0015902776503935456
440000				0.0015521220630034804	0.0015521220630034804	0.0015521220630034804
441000				0.0016232983907684684	0.0016232983907684684	0.0016232983907684684
442000				0.0015503827016800642	0.0015503827016800642	0.0015503827016800642
443000				0.00158629787620157	0.00158629787620157	0.00158629787620157
444000				0.001475391793064773	0.001475391793064773	0.001475391793064773
445000				0.0019176073838025331	0.0019176073838025331	0.0019176073838025331
446000				0.0014852823223918676	0.0014852823223918676	0.0014852823223918676
447000				0.0016611389582976699	0.0016611389582976699	0.0016611389582976699
448000				0.001484502456150949	0.001484502456150949	0.001484502456150949
449000				0.0015197385801002383	0.0015197385801002383	0.0015197385801002383
450000				0.0013779696309939027	0.0013779696309939027	0.0013779696309939027
451000				0.00148213398642838	0.00148213398642838	0.00148213398642838
452000				0.0018423950532451272	0.0018423950532451272	0.0018423950532451272
453000				0.0015847146278247237	0.0015847146278247237	0.0015847146278247237
454000				0.0015014660311862826	0.0015014660311862826	0.0015014660311862826
455000				0.0014633871614933014	0.0014633871614933014	0.0014633871614933014
456000				0.0017381389625370502	0.0017381389625370502	0.0017381389625370502
457000				0.0014452869072556496	0.0014452869072556496	0.0014452869072556496
458000				0.0015556961297988892	0.0015556961297988892	0.0015556961297988892
459000				0.0016298092668876052	0.0016298092668876052	0.0016298092668876052
460000				0.0015032701194286346	0.0015032701194286346	0.0015032701194286346
461000				0.0014704630011692643	0.0014704630011692643	0.0014704630011692643
462000				0.0014297558227553964	0.0014297558227553964	0.0014297558227553964
463000				0.0015198326436802745	0.0015198326436802745	0.0015198326436802745
464000				0.0013625153806060553	0.0013625153806060553	0.0013625153806060553
465000				0.0015400059055536985	0.0015400059055536985	0.0015400059055536985
466000				0.0014217201387509704	0.0014217201387509704	0.0014217201387509704
467000				0.00150109245441854	0.00150109245441854	0.00150109245441854
468000				0.0014183975290507078	0.0014183975290507078	0.0014183975290507078
469000				0.0016101519577205181	0.0016101519577205181	0.0016101519577205181
470000				0.001433428842574358	0.001433428842574358	0.001433428842574358
471000				0.0014724575448781252	0.0014724575448781252	0.0014724575448781252
472000				0.0014114412479102612	0.0014114412479102612	0.0014114412479102612
473000				0.0015102843753993511	0.0015102843753993511	0.0015102843753993511
474000				0.0016580444062128663	0.0016580444062128663	0.0016580444062128663
475000				0.0014474510680884123	0.0014474510680884123	0.0014474510680884123
476000				0.001356479711830616	0.001356479711830616	0.001356479711830616
477000				0.0014405298279598355	0.0014405298279598355	0.0014405298279598355
478000				0.0014499760000035167	0.0014499760000035167	0.0014499760000035167
479000				0.001439756015315652	0.001439756015315652	0.001439756015315652
480000				0.0013978480128571391	0.0013978480128571391	0.0013978480128571391
481000				0.0014119985280558467	0.0014119985280558467	0.0014119985280558467
482000				0.0014237219002097845	0.0014237219002097845	0.0014237219002097845
483000				0.0014520995318889618	0.0014520995318889618	0.0014520995318889618
484000				0.0014052347978577018	0.0014052347978577018	0.0014052347978577018
485000				0.0014132614014670253	0.0014132614014670253	0.0014132614014670253
486000				0.001401071553118527	0.001401071553118527	0.001401071553118527
487000				0.0013523087836802006	0.0013523087836802006	0.0013523087836802006
488000				0.0013804857153445482	0.0013804857153445482	0.0013804857153445482
489000				0.0015143969794735312	0.0015143969794735312	0.0015143969794735312
490000				0.0014294720022007823	0.0014294720022007823	0.0014294720022007823
491000				0.0014692476252093911	0.0014692476252093911	0.0014692476252093911
492000				0.0015367503510788083	0.0015367503510788083	0.0015367503510788083
493000				0.0014246009523048997	0.0014246009523048997	0.0014246009523048997
494000				0.001417026505805552	0.001417026505805552	0.001417026505805552
495000				0.0013835516292601824	0.0013835516292601824	0.0013835516292601824
496000				0.0013658053940162063	0.0013658053940162063	0.0013658053940162063
497000				0.0014092193450778723	0.0014092193450778723	0.0014092193450778723
498000				0.0013771540252491832	0.0013771540252491832	0.0013771540252491832
499000				0.0016547376289963722	0.0016547376289963722	0.0016547376289963722
500000				0.0013359918957576156	0.0013359918957576156	0.0013359918957576156
501000				0.0016881894553080201	0.0016881894553080201	0.0016881894553080201
502000				0.0014651311794295907	0.0014651311794295907	0.0014651311794295907
503000				0.001331609208136797	0.001331609208136797	0.001331609208136797
504000				0.0014552236534655094	0.0014552236534655094	0.0014552236534655094
505000				0.0014480664394795895	0.0014480664394795895	0.0014480664394795895
506000				0.0014016006607562304	0.0014016006607562304	0.0014016006607562304
507000				0.0014556297101080418	0.0014556297101080418	0.0014556297101080418
508000				0.0013410380342975259	0.0013410380342975259	0.0013410380342975259
509000				0.0013416741276159883	0.0013416741276159883	0.0013416741276159883
510000				0.001319353235885501	0.001319353235885501	0.001319353235885501
511000				0.001422044006176293	0.001422044006176293	0.001422044006176293
512000				0.0014376604231074452	0.0014376604231074452	0.0014376604231074452
513000				0.0013311929069459438	0.0013311929069459438	0.0013311929069459438
514000				0.0013081372017040849	0.0013081372017040849	0.0013081372017040849
515000				0.0013599602971225977	0.0013599602971225977	0.0013599602971225977
516000				0.001310084480792284	0.001310084480792284	0.001310084480792284
517000				0.0013119579525664449	0.0013119579525664449	0.0013119579525664449
518000				0.0013146157143637538	0.0013146157143637538	0.0013146157143637538
519000				0.0017667283536866307	0.0017667283536866307	0.0017667283536866307
520000				0.0013220378896221519	0.0013220378896221519	0.0013220378896221519
521000				0.0013004582142457366	0.0013004582142457366	0.0013004582142457366
522000				0.0014017268549650908	0.0014017268549650908	0.0014017268549650908
523000				0.0014093000208958983	0.0014093000208958983	0.0014093000208958983
524000				0.0013585874112322927	0.0013585874112322927	0.0013585874112322927
525000				0.0014543118886649609	0.0014543118886649609	0.0014543118886649609
526000				0.0013747758930549026	0.0013747758930549026	0.0013747758930549026
527000				0.0013471661368384957	0.0013471661368384957	0.0013471661368384957
528000				0.001395289204083383	0.001395289204083383	0.001395289204083383
529000				0.0013674581423401833	0.0013674581423401833	0.0013674581423401833
530000				0.0013662585988640785	0.0013662585988640785	0.0013662585988640785
531000				0.0014203984756022692	0.0014203984756022692	0.0014203984756022692
532000				0.0014632395468652248	0.0014632395468652248	0.0014632395468652248
533000				0.0013607002329081297	0.0013607002329081297	0.0013607002329081297
534000				0.0013386260252445936	0.0013386260252445936	0.0013386260252445936
535000				0.0014606129843741655	0.0014606129843741655	0.0014606129843741655
536000				0.0013187936274334788	0.0013187936274334788	0.0013187936274334788
537000				0.0013622433179989457	0.0013622433179989457	0.0013622433179989457
538000				0.0013388636289164424	0.0013388636289164424	0.0013388636289164424
539000				0.0014741180930286646	0.0014741180930286646	0.0014741180930286646
540000				0.001342902658507228	0.001342902658507228	0.001342902658507228
541000				0.0014108470641076565	0.0014108470641076565	0.0014108470641076565
542000				0.0013927476247772574	0.0013927476247772574	0.0013927476247772574
543000				0.0013854906428605318	0.0013854906428605318	0.0013854906428605318
544000				0.001383015071041882	0.001383015071041882	0.001383015071041882
545000				0.0014159303391352296	0.0014159303391352296	0.0014159303391352296
546000				0.0013531317235901952	0.0013531317235901952	0.0013531317235901952
547000				0.0012848086189478636	0.0012848086189478636	0.0012848086189478636
548000				0.0013009649701416492	0.0013009649701416492	0.0013009649701416492
549000				0.0013359953882172704	0.0013359953882172704	0.0013359953882172704
550000				0.001357494038529694	0.001357494038529694	0.001357494038529694
551000				0.0012657934566959739	0.0012657934566959739	0.0012657934566959739
552000				0.0014076575171202421	0.0014076575171202421	0.0014076575171202421
553000				0.0013112797169014812	0.0013112797169014812	0.0013112797169014812
554000				0.0013690285850316286	0.0013690285850316286	0.0013690285850316286
555000				0.0014591290382668376	0.0014591290382668376	0.0014591290382668376
556000				0.001513207796961069	0.001513207796961069	0.001513207796961069
557000				0.00127375905867666	0.00127375905867666	0.00127375905867666
558000				0.0013669474283233285	0.0013669474283233285	0.0013669474283233285
559000				0.001331402687355876	0.001331402687355876	0.001331402687355876
560000				0.001453547622077167	0.001453547622077167	0.001453547622077167
561000				0.0012922650203108788	0.0012922650203108788	0.0012922650203108788
562000				0.00138744933065027	0.00138744933065027	0.00138744933065027
563000				0.0014638460706919432	0.0014638460706919432	0.0014638460706919432
564000				0.001530934008769691	0.001530934008769691	0.001530934008769691
565000				0.0013002529740333557	0.0013002529740333557	0.0013002529740333557
566000				0.0014069249154999852	0.0014069249154999852	0.0014069249154999852
567000				0.0012912653619423509	0.0012912653619423509	0.0012912653619423509
568000				0.0013548093847930431	0.0013548093847930431	0.0013548093847930431
569000				0.0013345442712306976	0.0013345442712306976	0.0013345442712306976
570000				0.0012742236722260714	0.0012742236722260714	0.0012742236722260714
571000				0.0012787204468622804	0.0012787204468622804	0.0012787204468622804
572000				0.0013039936311542988	0.0013039936311542988	0.0013039936311542988
573000				0.001294751069508493	0.001294751069508493	0.001294751069508493
574000				0.0014342223294079304	0.0014342223294079304	0.0014342223294079304
575000				0.0013403750490397215	0.0013403750490397215	0.0013403750490397215
576000				0.0012675921898335218	0.0012675921898335218	0.0012675921898335218
577000				0.001322504598647356	0.001322504598647356	0.001322504598647356
578000				0.0013140077935531735	0.0013140077935531735	0.0013140077935531735
579000				0.0013126758858561516	0.0013126758858561516	0.0013126758858561516
580000				0.0012749298475682735	0.0012749298475682735	0.0012749298475682735
581000				0.0014229369116947055	0.0014229369116947055	0.0014229369116947055
582000				0.0013877138262614608	0.0013877138262614608	0.0013877138262614608
583000				0.0013452364364638925	0.0013452364364638925	0.0013452364364638925
584000				0.0013257887912914157	0.0013257887912914157	0.0013257887912914157
585000				0.0012955177808180451	0.0012955177808180451	0.0012955177808180451
586000				0.0013259584084153175	0.0013259584084153175	0.0013259584084153175
587000				0.0013648761669173837	0.0013648761669173837	0.0013648761669173837
588000				0.0012996073346585035	0.0012996073346585035	0.0012996073346585035
589000				0.0013132634339854121	0.0013132634339854121	0.0013132634339854121
590000				0.0012847098987549543	0.0012847098987549543	0.0012847098987549543
591000				0.001640167785808444	0.001640167785808444	0.001640167785808444
592000				0.001334509113803506	0.001334509113803506	0.001334509113803506
593000				0.0012776692165061831	0.0012776692165061831	0.0012776692165061831
594000				0.0013212384656071663	0.0013212384656071663	0.0013212384656071663
595000				0.0012757549993693829	0.0012757549993693829	0.0012757549993693829
596000				0.0013168825535103679	0.0013168825535103679	0.0013168825535103679
597000				0.0012543709017336369	0.0012543709017336369	0.0012543709017336369
598000				0.0012760759564116597	0.0012760759564116597	0.0012760759564116597
599000				0.0012574194697663188	0.0012574194697663188	0.0012574194697663188
600000				0.0012767976149916649	0.0012767976149916649	0.0012767976149916649
601000				0.0012671868316829205	0.0012671868316829205	0.0012671868316829205
602000				0.0013386947102844715	0.0013386947102844715	0.0013386947102844715
603000				0.0012835945235565305	0.0012835945235565305	0.0012835945235565305
604000				0.0012962158070877194	0.0012962158070877194	0.0012962158070877194
605000				0.0013358767610043287	0.0013358767610043287	0.0013358767610043287
606000				0.0013312504161149263	0.0013312504161149263	0.0013312504161149263
607000				0.001244244398549199	0.001244244398549199	0.001244244398549199
608000				0.0012641440844163299	0.0012641440844163299	0.0012641440844163299
609000				0.0013615548377856612	0.0013615548377856612	0.0013615548377856612
610000				0.001274065230973065	0.001274065230973065	0.001274065230973065
611000				0.0012240464566275477	0.0012240464566275477	0.0012240464566275477
612000				0.0013902683276683092	0.0013902683276683092	0.0013902683276683092
613000				0.0013382734032347798	0.0013382734032347798	0.0013382734032347798
614000				0.0012960770400241017	0.0012960770400241017	0.0012960770400241017
615000				0.0013182354159653187	0.0013182354159653187	0.0013182354159653187
616000				0.0012427333276718855	0.0012427333276718855	0.0012427333276718855
617000				0.001215136842802167	0.001215136842802167	0.001215136842802167
618000				0.0012010427890345454	0.0012010427890345454	0.0012010427890345454
619000				0.0012886591721326113	0.0012886591721326113	0.0012886591721326113
620000				0.0012297371868044138	0.0012297371868044138	0.0012297371868044138
621000				0.0012270841980352998	0.0012270841980352998	0.0012270841980352998
622000				0.0012774360366165638	0.0012774360366165638	0.0012774360366165638
623000				0.001261392724700272	0.001261392724700272	0.001261392724700272
624000				0.0014206296764314175	0.0014206296764314175	0.0014206296764314175
625000				0.0012793539790436625	0.0012793539790436625	0.0012793539790436625
626000				0.0012101512402296066	0.0012101512402296066	0.0012101512402296066
627000				0.0012385804438963532	0.0012385804438963532	0.0012385804438963532
628000				0.0012800489785149693	0.0012800489785149693	0.0012800489785149693
629000				0.0011803011875599623	0.0011803011875599623	0.0011803011875599623
630000				0.0012263443786650896	0.0012263443786650896	0.0012263443786650896
631000				0.0012529719388112426	0.0012529719388112426	0.0012529719388112426
632000				0.001259361975826323	0.001259361975826323	0.001259361975826323
633000				0.001206051791086793	0.001206051791086793	0.001206051791086793
634000				0.0012288163416087627	0.0012288163416087627	0.0012288163416087627
635000				0.0012217237381264567	0.0012217237381264567	0.0012217237381264567
636000				0.001214024145156145	0.001214024145156145	0.001214024145156145
637000				0.0014166883192956448	0.0014166883192956448	0.0014166883192956448
638000				0.0012223481899127364	0.0012223481899127364	0.0012223481899127364
639000				0.0013008232926949859	0.0013008232926949859	0.0013008232926949859
640000				0.001255165901966393	0.001255165901966393	0.001255165901966393
641000				0.0012102652108296752	0.0012102652108296752	0.0012102652108296752
642000				0.0011899416567757726	0.0011899416567757726	0.0011899416567757726
643000				0.0012404744047671556	0.0012404744047671556	0.0012404744047671556
644000				0.001245788880623877	0.001245788880623877	0.001245788880623877
645000				0.0012014445383101702	0.0012014445383101702	0.0012014445383101702
646000				0.0012631404679268599	0.0012631404679268599	0.0012631404679268599
647000				0.001247901818715036	0.001247901818715036	0.001247901818715036
648000				0.0013489038683474064	0.0013489038683474064	0.0013489038683474064
649000				0.001255573472008109	0.001255573472008109	0.001255573472008109
650000				0.0012374226935207844	0.0012374226935207844	0.0012374226935207844
651000				0.0012407698668539524	0.0012407698668539524	0.0012407698668539524
652000				0.0012293304316699505	0.0012293304316699505	0.0012293304316699505
653000				0.0012655719183385372	0.0012655719183385372	0.0012655719183385372
654000				0.0013118726201355457	0.0013118726201355457	0.0013118726201355457
655000				0.0012315403437241912	0.0012315403437241912	0.0012315403437241912
656000				0.001199980266392231	0.001199980266392231	0.001199980266392231
657000				0.0011592044029384851	0.0011592044029384851	0.0011592044029384851
658000				0.0012777707306668162	0.0012777707306668162	0.0012777707306668162
659000				0.001259690267033875	0.001259690267033875	0.001259690267033875
660000				0.0012911072699353099	0.0012911072699353099	0.0012911072699353099
661000				0.0012251916341483593	0.0012251916341483593	0.0012251916341483593
662000				0.0011978334514424205	0.0011978334514424205	0.0011978334514424205
663000				0.0012303856201469898	0.0012303856201469898	0.0012303856201469898
664000				0.0011920803226530552	0.0011920803226530552	0.0011920803226530552
665000				0.001167563023045659	0.001167563023045659	0.001167563023045659
666000				0.0012039814610034227	0.0012039814610034227	0.0012039814610034227
667000				0.0012312131002545357	0.0012312131002545357	0.0012312131002545357
668000				0.00123886379878968	0.00123886379878968	0.00123886379878968
669000				0.0012524878839030862	0.0012524878839030862	0.0012524878839030862
670000				0.0012092991964891553	0.0012092991964891553	0.0012092991964891553
671000				0.0011612196685746312	0.0011612196685746312	0.0011612196685746312
672000				0.0012534132692962885	0.0012534132692962885	0.0012534132692962885
673000				0.0011406978592276573	0.0011406978592276573	0.0011406978592276573
674000				0.0011966984020546079	0.0011966984020546079	0.0011966984020546079
675000				0.0012013642117381096	0.0012013642117381096	0.0012013642117381096
676000				0.0011991492938250303	0.0011991492938250303	0.0011991492938250303
677000				0.0011699605965986848	0.0011699605965986848	0.0011699605965986848
678000				0.0011962592834606767	0.0011962592834606767	0.0011962592834606767
679000				0.0011823602253571153	0.0011823602253571153	0.0011823602253571153
680000				0.001201552338898182	0.001201552338898182	0.001201552338898182
681000				0.0011828058632090688	0.0011828058632090688	0.0011828058632090688
682000				0.0011926590232178569	0.0011926590232178569	0.0011926590232178569
683000				0.0011835811892524362	0.0011835811892524362	0.0011835811892524362
684000				0.0011622710153460503	0.0011622710153460503	0.0011622710153460503
685000				0.0012433796655386686	0.0012433796655386686	0.0012433796655386686
686000				0.0011806744150817394	0.0011806744150817394	0.0011806744150817394
687000				0.001222528051584959	0.001222528051584959	0.001222528051584959
688000				0.0011890486348420382	0.0011890486348420382	0.0011890486348420382
689000				0.0011244374327361584	0.0011244374327361584	0.0011244374327361584
690000				0.0012734192423522472	0.0012734192423522472	0.0012734192423522472
691000				0.0011843002866953611	0.0011843002866953611	0.0011843002866953611
692000				0.0011672279797494411	0.0011672279797494411	0.0011672279797494411
693000				0.0012388969771564007	0.0012388969771564007	0.0012388969771564007
694000				0.0011871136957779527	0.0011871136957779527	0.0011871136957779527
695000				0.001246350584551692	0.001246350584551692	0.001246350584551692
696000				0.0011511030606925488	0.0011511030606925488	0.0011511030606925488
697000				0.0012162165949121118	0.0012162165949121118	0.0012162165949121118
698000				0.001267232932150364	0.001267232932150364	0.001267232932150364
699000				0.0011451110476627946	0.0011451110476627946	0.0011451110476627946
700000				0.0011706941295415163	0.0011706941295415163	0.0011706941295415163
701000				0.0011564544402062893	0.0011564544402062893	0.0011564544402062893
702000				0.0011562738800421357	0.0011562738800421357	0.0011562738800421357
703000				0.0011772182770073414	0.0011772182770073414	0.0011772182770073414
704000				0.001249114517122507	0.001249114517122507	0.001249114517122507
705000				0.0011681091273203492	0.0011681091273203492	0.0011681091273203492
706000				0.001142333261668682	0.001142333261668682	0.001142333261668682
707000				0.0011838811915367842	0.0011838811915367842	0.0011838811915367842
708000				0.0012599839828908443	0.0012599839828908443	0.0012599839828908443
709000				0.0011977952672168612	0.0011977952672168612	0.0011977952672168612
710000				0.0011114218505099416	0.0011114218505099416	0.0011114218505099416
711000				0.0011630686931312084	0.0011630686931312084	0.0011630686931312084
712000				0.0011664113262668252	0.0011664113262668252	0.0011664113262668252
713000				0.0012943594483658671	0.0012943594483658671	0.0012943594483658671
714000				0.0011262251064181328	0.0011262251064181328	0.0011262251064181328
715000				0.0011708171805366874	0.0011708171805366874	0.0011708171805366874
716000				0.001126665505580604	0.001126665505580604	0.001126665505580604
717000				0.0011497370433062315	0.0011497370433062315	0.0011497370433062315
718000				0.0011436600470915437	0.0011436600470915437	0.0011436600470915437
719000				0.001185558969154954	0.001185558969154954	0.001185558969154954
720000				0.0012780012330040336	0.0012780012330040336	0.0012780012330040336
721000				0.0011748000979423523	0.0011748000979423523	0.0011748000979423523
722000				0.0012517961440607905	0.0012517961440607905	0.0012517961440607905
723000				0.001154050463810563	0.001154050463810563	0.001154050463810563
724000				0.0011825754772871733	0.0011825754772871733	0.0011825754772871733
725000				0.0013781951274722815	0.0013781951274722815	0.0013781951274722815
726000				0.0011496369261294603	0.0011496369261294603	0.0011496369261294603
727000				0.0011350526474416256	0.0011350526474416256	0.0011350526474416256
728000				0.0011552103096619248	0.0011552103096619248	0.0011552103096619248
729000				0.0011544228764250875	0.0011544228764250875	0.0011544228764250875
730000				0.0012037509586662054	0.0012037509586662054	0.0012037509586662054
731000				0.001135319354943931	0.001135319354943931	0.001135319354943931
732000				0.001164764049462974	0.001164764049462974	0.001164764049462974
733000				0.00120885472279042	0.00120885472279042	0.00120885472279042
734000				0.0011806052643805742	0.0011806052643805742	0.0011806052643805742
735000				0.0011614682152867317	0.0011614682152867317	0.0011614682152867317
736000				0.0011369365965947509	0.0011369365965947509	0.0011369365965947509
737000				0.0011965862940996885	0.0011965862940996885	0.0011965862940996885
738000				0.0011538087856024504	0.0011538087856024504	0.0011538087856024504
739000				0.0012077890569344163	0.0012077890569344163	0.0012077890569344163
740000				0.0011830934090539813	0.0011830934090539813	0.0011830934090539813
741000				0.0012091067619621754	0.0012091067619621754	0.0012091067619621754
742000				0.001142339431680739	0.001142339431680739	0.001142339431680739
743000				0.001139697851613164	0.001139697851613164	0.001139697851613164
744000				0.0011326350504532456	0.0011326350504532456	0.0011326350504532456
745000				0.0012000114656984806	0.0012000114656984806	0.0012000114656984806
746000				0.0012013802770525217	0.0012013802770525217	0.0012013802770525217
747000				0.0011435168562456965	0.0011435168562456965	0.0011435168562456965
748000				0.00112652697134763	0.00112652697134763	0.00112652697134763
749000				0.0011111260391771793	0.0011111260391771793	0.0011111260391771793
750000				0.0011497027007862926	0.0011497027007862926	0.0011497027007862926
751000				0.0012000486021861434	0.0012000486021861434	0.0012000486021861434
752000				0.0011657103896141052	0.0011657103896141052	0.0011657103896141052
753000				0.0011199250584468246	0.0011199250584468246	0.0011199250584468246
754000				0.0011215632548555732	0.0011215632548555732	0.0011215632548555732
755000				0.0011556766694411635	0.0011556766694411635	0.0011556766694411635
756000				0.0011097390670329332	0.0011097390670329332	0.0011097390670329332
757000				0.0011719022877514362	0.0011719022877514362	0.0011719022877514362
758000				0.0011190010700374842	0.0011190010700374842	0.0011190010700374842
759000				0.0011543232249096036	0.0011543232249096036	0.0011543232249096036
760000				0.0011424639960750937	0.0011424639960750937	0.0011424639960750937
761000				0.0011344337835907936	0.0011344337835907936	0.0011344337835907936
762000				0.0011331363348290324	0.0011331363348290324	0.0011331363348290324
763000				0.0011167851043865085	0.0011167851043865085	0.0011167851043865085
764000				0.0011269933311268687	0.0011269933311268687	0.0011269933311268687
765000				0.001148349605500698	0.001148349605500698	0.001148349605500698
766000				0.0011406349949538708	0.0011406349949538708	0.0011406349949538708
767000				0.0012363401474431157	0.0012363401474431157	0.0012363401474431157
768000				0.00112530670594424	0.00112530670594424	0.00112530670594424
769000				0.0011524389265105128	0.0011524389265105128	0.0011524389265105128
770000				0.0011451856698840857	0.0011451856698840857	0.0011451856698840857
771000				0.0011715509463101625	0.0011715509463101625	0.0011715509463101625
772000				0.0011266812216490507	0.0011266812216490507	0.0011266812216490507
773000				0.0011380320647731423	0.0011380320647731423	0.0011380320647731423
774000				0.0011305884690955281	0.0011305884690955281	0.0011305884690955281
775000				0.0011659503215923905	0.0011659503215923905	0.0011659503215923905
776000				0.0011342630023136735	0.0011342630023136735	0.0011342630023136735
777000				0.0011463341070339084	0.0011463341070339084	0.0011463341070339084
778000				0.0013010024558752775	0.0013010024558752775	0.0013010024558752775
779000				0.0011185023467987776	0.0011185023467987776	0.0011185023467987776
780000				0.0011580465361475945	0.0011580465361475945	0.0011580465361475945
781000				0.001143770175985992	0.001143770175985992	0.001143770175985992
782000				0.0011689262464642525	0.0011689262464642525	0.0011689262464642525
783000				0.0011037355288863182	0.0011037355288863182	0.0011037355288863182
784000				0.0011219345033168793	0.0011219345033168793	0.0011219345033168793
785000				0.0010881430935114622	0.0010881430935114622	0.0010881430935114622
786000				0.001104662544094026	0.001104662544094026	0.001104662544094026
787000				0.0011031732428818941	0.0011031732428818941	0.0011031732428818941
788000				0.0011985887540504336	0.0011985887540504336	0.0011985887540504336
789000				0.0010874661384150386	0.0010874661384150386	0.0010874661384150386
790000				0.0011067567393183708	0.0011067567393183708	0.0011067567393183708
791000				0.0010941284708678722	0.0010941284708678722	0.0010941284708678722
792000				0.0012148135574534535	0.0012148135574534535	0.0012148135574534535
793000				0.0012247000122442842	0.0012247000122442842	0.0012247000122442842
794000				0.0011341049103066325	0.0011341049103066325	0.0011341049103066325
795000				0.0011412542080506682	0.0011412542080506682	0.0011412542080506682
796000				0.0011586465407162905	0.0011586465407162905	0.0011586465407162905
797000				0.0011424641124904156	0.0011424641124904156	0.0011424641124904156
798000				0.001229548710398376	0.001229548710398376	0.001229548710398376
799000				0.0011229215888306499	0.0011229215888306499	0.0011229215888306499
800000				0.001097542466595769	0.001097542466595769	0.001097542466595769
801000				0.0011083921417593956	0.0011083921417593956	0.0011083921417593956
802000				0.0011234094854444265	0.0011234094854444265	0.0011234094854444265
803000				0.0011979627888649702	0.0011979627888649702	0.0011979627888649702
804000				0.0011776090832427144	0.0011776090832427144	0.0011776090832427144
805000				0.0010908284457400441	0.0010908284457400441	0.0010908284457400441
806000				0.001089151599444449	0.001089151599444449	0.001089151599444449
807000				0.001124749192968011	0.001124749192968011	0.001124749192968011
808000				0.0010948819108307362	0.0010948819108307362	0.0010948819108307362
809000				0.0010799979791045189	0.0010799979791045189	0.0010799979791045189
810000				0.0011144900927320123	0.0011144900927320123	0.0011144900927320123
811000				0.001064204378053546	0.001064204378053546	0.001064204378053546
812000				0.0011157899862155318	0.0011157899862155318	0.0011157899862155318
813000				0.0011140870628878474	0.0011140870628878474	0.0011140870628878474
814000				0.0011115268571302295	0.0011115268571302295	0.0011115268571302295
815000				0.0010984060354530811	0.0010984060354530811	0.0010984060354530811
816000				0.001083066570572555	0.001083066570572555	0.001083066570572555
817000				0.0011536577949300408	0.0011536577949300408	0.0011536577949300408
818000				0.0011061867699027061	0.0011061867699027061	0.0011061867699027061
819000				0.0010851039551198483	0.0010851039551198483	0.0010851039551198483
820000				0.001092703314498067	0.001092703314498067	0.001092703314498067
821000				0.0010860854526981711	0.0010860854526981711	0.0010860854526981711
822000				0.0010915620950981975	0.0010915620950981975	0.0010915620950981975
823000				0.0010894209844991565	0.0010894209844991565	0.0010894209844991565
824000				0.0011024418054148555	0.0011024418054148555	0.0011024418054148555
825000				0.0011101652635261416	0.0011101652635261416	0.0011101652635261416
826000				0.0010950567666441202	0.0010950567666441202	0.0010950567666441202
827000				0.0011079689720645547	0.0011079689720645547	0.0011079689720645547
828000				0.0011452877661213279	0.0011452877661213279	0.0011452877661213279
829000				0.0011072056367993355	0.0011072056367993355	0.0011072056367993355
830000				0.0011180489091202617	0.0011180489091202617	0.0011180489091202617
831000				0.001100055524148047	0.001100055524148047	0.001100055524148047
832000				0.0010744091123342514	0.0010744091123342514	0.0010744091123342514
833000				0.001094270613975823	0.001094270613975823	0.001094270613975823
834000				0.001087985816411674	0.001087985816411674	0.001087985816411674
835000				0.001162434695288539	0.001162434695288539	0.001162434695288539
836000				0.0010815310524776578	0.0010815310524776578	0.0010815310524776578
837000				0.0011231942335143685	0.0011231942335143685	0.0011231942335143685
838000				0.001096453401260078	0.001096453401260078	0.001096453401260078
839000				0.0010805109050124884	0.0010805109050124884	0.0010805109050124884
840000				0.0011714872671291232	0.0011714872671291232	0.0011714872671291232
841000				0.0010978237260133028	0.0010978237260133028	0.0010978237260133028
842000				0.0010996804339811206	0.0010996804339811206	0.0010996804339811206
843000				0.0011125848395749927	0.0011125848395749927	0.0011125848395749927
844000				0.0011230218224227428	0.0011230218224227428	0.0011230218224227428
845000				0.001118202111683786	0.001118202111683786	0.001118202111683786
846000				0.001077243941836059	0.001077243941836059	0.001077243941836059
847000				0.0010734074749052525	0.0010734074749052525	0.0010734074749052525
848000				0.0011978588299825788	0.0011978588299825788	0.0011978588299825788
849000				0.0010651268530637026	0.0010651268530637026	0.0010651268530637026
850000				0.0011060037650167942	0.0011060037650167942	0.0011060037650167942
851000				0.0011145337484776974	0.0011145337484776974	0.0011145337484776974
852000				0.001102197915315628	0.001102197915315628	0.001102197915315628
853000				0.001095104613341391	0.001095104613341391	0.001095104613341391
854000				0.0010759601136669517	0.0010759601136669517	0.0010759601136669517
855000				0.0010973360622301698	0.0010973360622301698	0.0010973360622301698
856000				0.001229164656251669	0.001229164656251669	0.001229164656251669
857000				0.0011119955452159047	0.0011119955452159047	0.0011119955452159047
858000				0.001087402575649321	0.001087402575649321	0.001087402575649321
859000				0.0010505307000130415	0.0010505307000130415	0.0010505307000130415
860000				0.0010902663925662637	0.0010902663925662637	0.0010902663925662637
861000				0.0011210257653146982	0.0011210257653146982	0.0011210257653146982
862000				0.001096289255656302	0.001096289255656302	0.001096289255656302
863000				0.0010559579823166132	0.0010559579823166132	0.0010559579823166132
864000				0.0011370795546099544	0.0011370795546099544	0.0011370795546099544
865000				0.0010513493325561285	0.0010513493325561285	0.0010513493325561285
866000				0.001086829463019967	0.001086829463019967	0.001086829463019967
867000				0.001113550621084869	0.001113550621084869	0.001113550621084869
868000				0.0010561845265328884	0.0010561845265328884	0.0010561845265328884
869000				0.0011183359893038869	0.0011183359893038869	0.0011183359893038869
870000				0.0010622106492519379	0.0010622106492519379	0.0010622106492519379
871000				0.001049803220666945	0.001049803220666945	0.001049803220666945
872000				0.001083939801901579	0.001083939801901579	0.001083939801901579
873000				0.001059872331097722	0.001059872331097722	0.001059872331097722
874000				0.0010586122516542673	0.0010586122516542673	0.0010586122516542673
875000				0.0010782151948660612	0.0010782151948660612	0.0010782151948660612
876000				0.0010841961484402418	0.0010841961484402418	0.0010841961484402418
877000				0.0010519670322537422	0.0010519670322537422	0.0010519670322537422
878000				0.001067646429874003	0.001067646429874003	0.001067646429874003
879000				0.0010865231743082404	0.0010865231743082404	0.0010865231743082404
880000				0.0011428893776610494	0.0011428893776610494	0.0011428893776610494
881000				0.001080323476344347	0.001080323476344347	0.001080323476344347
882000				0.0010666055604815483	0.0010666055604815483	0.0010666055604815483
883000				0.0010684238513931632	0.0010684238513931632	0.0010684238513931632
884000				0.0011074901558458805	0.0011074901558458805	0.0011074901558458805
885000				0.001093998784199357	0.001093998784199357	0.001093998784199357
886000				0.001070656580850482	0.001070656580850482	0.001070656580850482
887000				0.0011557674733921885	0.0011557674733921885	0.0011557674733921885
888000				0.0010815684217959642	0.0010815684217959642	0.0010815684217959642
889000				0.0011127428151667118	0.0011127428151667118	0.0011127428151667118
890000				0.001080755260773003	0.001080755260773003	0.001080755260773003
891000				0.0010519964853301644	0.0010519964853301644	0.0010519964853301644
892000				0.0011035841889679432	0.0011035841889679432	0.0011035841889679432
893000				0.0010568134021013975	0.0010568134021013975	0.0010568134021013975
894000				0.0010543164098635316	0.0010543164098635316	0.0010543164098635316
895000				0.0010465687373653054	0.0010465687373653054	0.0010465687373653054
896000				0.0010601789690554142	0.0010601789690554142	0.0010601789690554142
897000				0.0010517617920413613	0.0010517617920413613	0.0010517617920413613
898000				0.001094227540306747	0.001094227540306747	0.001094227540306747
899000				0.0010567234130576253	0.0010567234130576253	0.0010567234130576253
900000				0.0010611368343234062	0.0010611368343234062	0.0010611368343234062
901000				0.0010739653371274471	0.0010739653371274471	0.0010739653371274471
902000				0.0010497111361473799	0.0010497111361473799	0.0010497111361473799
903000				0.0011208165669813752	0.0011208165669813752	0.0011208165669813752
904000				0.00105798221193254	0.00105798221193254	0.00105798221193254
905000				0.001054558902978897	0.001054558902978897	0.001054558902978897
906000				0.0010604059789329767	0.0010604059789329767	0.0010604059789329767
907000				0.0010544592514634132	0.0010544592514634132	0.0010544592514634132
908000				0.0010636404622346163	0.0010636404622346163	0.0010636404622346163
909000				0.001096229301765561	0.001096229301765561	0.001096229301765561
910000				0.0010633134515956044	0.0010633134515956044	0.0010633134515956044
911000				0.00104810344055295	0.00104810344055295	0.00104810344055295
912000				0.0010447626700624824	0.0010447626700624824	0.0010447626700624824
913000				0.0010980578372254968	0.0010980578372254968	0.0010980578372254968
914000				0.0010583021212369204	0.0010583021212369204	0.0010583021212369204
915000				0.001046542078256607	0.001046542078256607	0.001046542078256607
916000				0.001063564675860107	0.001063564675860107	0.001063564675860107
917000				0.0010394089622423053	0.0010394089622423053	0.0010394089622423053
918000				0.0010804053163155913	0.0010804053163155913	0.0010804053163155913
919000				0.0010529037099331617	0.0010529037099331617	0.0010529037099331617
920000				0.0010395904537290335	0.0010395904537290335	0.0010395904537290335
921000				0.0010235246736556292	0.0010235246736556292	0.0010235246736556292
922000				0.001031463616527617	0.001031463616527617	0.001031463616527617
923000				0.0010761151788756251	0.0010761151788756251	0.0010761151788756251
924000				0.0010354231344535947	0.0010354231344535947	0.0010354231344535947
925000				0.0010609986493363976	0.0010609986493363976	0.0010609986493363976
926000				0.0010781821329146624	0.0010781821329146624	0.0010781821329146624
927000				0.0011149293277412653	0.0011149293277412653	0.0011149293277412653
928000				0.0011036442592740059	0.0011036442592740059	0.0011036442592740059
929000				0.001065417774952948	0.001065417774952948	0.001065417774952948
930000				0.0010437679011374712	0.0010437679011374712	0.0010437679011374712
931000				0.0010583540424704552	0.0010583540424704552	0.0010583540424704552
932000				0.001036990201100707	0.001036990201100707	0.001036990201100707
933000				0.0010256994282826781	0.0010256994282826781	0.0010256994282826781
934000				0.0010423257481306791	0.0010423257481306791	0.0010423257481306791
935000				0.0010701084975153208	0.0010701084975153208	0.0010701084975153208
936000				0.0010446528904139996	0.0010446528904139996	0.0010446528904139996
937000				0.0010698558762669563	0.0010698558762669563	0.0010698558762669563
938000				0.00103799591306597	0.00103799591306597	0.00103799591306597
939000				0.001073314342647791	0.001073314342647791	0.001073314342647791
940000				0.0010200735414400697	0.0010200735414400697	0.0010200735414400697
941000				0.0010258948896080256	0.0010258948896080256	0.0010258948896080256
942000				0.001074025291018188	0.001074025291018188	0.001074025291018188
943000				0.0010420887265354395	0.0010420887265354395	0.0010420887265354395
944000				0.0010396139696240425	0.0010396139696240425	0.0010396139696240425
945000				0.001044588629156351	0.001044588629156351	0.001044588629156351
946000				0.0010705493623390794	0.0010705493623390794	0.0010705493623390794
947000				0.0010523084783926606	0.0010523084783926606	0.0010523084783926606
948000				0.0010326445335522294	0.0010326445335522294	0.0010326445335522294
949000				0.001016842434182763	0.001016842434182763	0.001016842434182763
950000				0.0010449589462950826	0.0010449589462950826	0.0010449589462950826
951000				0.0010280885035172105	0.0010280885035172105	0.0010280885035172105
952000				0.0010430242400616407	0.0010430242400616407	0.0010430242400616407
953000				0.0010403140913695097	0.0010403140913695097	0.0010403140913695097
954000				0.0011176459956914186	0.0011176459956914186	0.0011176459956914186
955000				0.0010448201792314649	0.0010448201792314649	0.0010448201792314649
956000				0.0010714511154219508	0.0010714511154219508	0.0010714511154219508
957000				0.0010467814281582832	0.0010467814281582832	0.0010467814281582832
958000				0.0010463404469192028	0.0010463404469192028	0.0010463404469192028
959000				0.001092440914362669	0.001092440914362669	0.001092440914362669
960000				0.0010569398291409016	0.0010569398291409016	0.0010569398291409016
961000				0.0010752429952844977	0.0010752429952844977	0.0010752429952844977
962000				0.001019766554236412	0.001019766554236412	0.001019766554236412
963000				0.0010294372914358974	0.0010294372914358974	0.0010294372914358974
964000				0.0010606324067339301	0.0010606324067339301	0.0010606324067339301
965000				0.0010219693649560213	0.0010219693649560213	0.0010219693649560213
966000				0.0010320857400074601	0.0010320857400074601	0.0010320857400074601
967000				0.0010321064619347453	0.0010321064619347453	0.0010321064619347453
968000				0.0010624973801895976	0.0010624973801895976	0.0010624973801895976
969000				0.0010715529788285494	0.0010715529788285494	0.0010715529788285494
970000				0.001038933522067964	0.001038933522067964	0.001038933522067964
971000				0.0010438915342092514	0.0010438915342092514	0.0010438915342092514
972000				0.0010535813635215163	0.0010535813635215163	0.0010535813635215163
973000				0.001045981771312654	0.001045981771312654	0.001045981771312654
974000				0.0010341128800064325	0.0010341128800064325	0.0010341128800064325
975000				0.0010259533300995827	0.0010259533300995827	0.0010259533300995827
976000				0.0010282808216288686	0.0010282808216288686	0.0010282808216288686
977000				0.0010293880477547646	0.0010293880477547646	0.0010293880477547646
978000				0.001033362583257258	0.001033362583257258	0.001033362583257258
979000				0.0010296042310073972	0.0010296042310073972	0.0010296042310073972
980000				0.001050231046974659	0.001050231046974659	0.001050231046974659
981000				0.0010148253059014678	0.0010148253059014678	0.0010148253059014678
982000				0.0010008487151935697	0.0010008487151935697	0.0010008487151935697
983000				0.001048578880727291	0.001048578880727291	0.001048578880727291
984000				0.0010179228847846389	0.0010179228847846389	0.0010179228847846389
985000				0.0010108491405844688	0.0010108491405844688	0.0010108491405844688
986000				0.0010348286014050245	0.0010348286014050245	0.0010348286014050245
987000				0.0010207447921857238	0.0010207447921857238	0.0010207447921857238
988000				0.0010355270933359861	0.0010355270933359861	0.0010355270933359861
989000				0.0010260881390422583	0.0010260881390422583	0.0010260881390422583
990000				0.0010086745023727417	0.0010086745023727417	0.0010086745023727417
991000				0.0010493509471416473	0.0010493509471416473	0.0010493509471416473
992000				0.0010188291780650616	0.0010188291780650616	0.0010188291780650616
993000				0.0010181578109040856	0.0010181578109040856	0.0010181578109040856
994000				0.001022998127155006	0.001022998127155006	0.001022998127155006
995000				0.001067113596946001	0.001067113596946001	0.001067113596946001
996000				0.0010209305910393596	0.0010209305910393596	0.0010209305910393596
997000				0.0010232024360448122	0.0010232024360448122	0.0010232024360448122
998000				0.0010239607654511929	0.0010239607654511929	0.0010239607654511929
999000				0.0010107322596013546	0.0010107322596013546	0.0010107322596013546
1000000				0.0010315787512809038	0.0010315787512809038	0.0010315787512809038
