# Supplementary material for: A Euclidean transformer for fast and stable machine learned force fields
Source: Nat Commun. 2024 Aug 6;15:6539. doi: 10.1038/s41467-024-50620-6 (PMC11303804; doi:10.1038/s41467-024-50620-6)
Supplement: Supplementary file 4 — Source Data [file 41467_2024_50620_MOESM4_ESM.zip › Source Data/supp_fig9_b.csv]

potential_energy
-27382.580102456574
-27383.26196754602
-27382.918742021597
-27383.274900531593
-27383.662683682658
-27384.01352377236
-27383.83462363172
-27383.847081326694
-27384.037811491024
-27384.433218536848
-27383.997826602423
-27383.952546951536
-27384.145606091144
-27384.68195241275
-27384.696480254195
-27384.824645762965
-27384.619205304916
-27384.6621721552
-27384.720177825548
-27384.930548548786
-27384.645622568874
-27384.47141925224
-27384.7787754609
-27384.978437138394
-27384.56297398203
-27385.140256618186
-27385.195971387206
-27385.135167870816
-27385.407920878242
-27385.210330579797
-27385.18220253724
-27385.0467281959
-27385.277623019465
-27385.60020937742
-27385.302592970816
-27385.24795920735
-27384.927227039356
-27384.957024695734
-27385.180971157082
-27385.389412209013
-27385.253651125957
-27385.650256632405
-27385.57299212047
-27385.646424624265
-27385.4056818162
-27385.448987049058
-27385.330634394762
-27385.380372167405
-27385.381315855026
-27385.271375238677
-27385.22400901289
-27385.315310310056
-27385.069764385393
-27385.173904628507
-27384.95995695263
-27385.107720590782
-27385.322869815653
-27385.219094011318
-27385.136213297723
-27385.26722973737
-27385.486986839962
-27385.574589428415
-27385.69390215053
-27385.79449881725
-27385.733643216197
-27385.62436001141
-27385.72809655697
-27385.55935811536
-27385.909092482525
-27385.71142733966
-27385.472610976794
-27385.741270256116
-27385.54034347362
-27385.543348597974
-27385.80375642696
-27385.912327832182
-27385.818867995673
-27385.720980898408
-27385.722148799276
-27385.74531870302
-27385.698724969483
-27385.70402124103
-27385.27879824349
-27385.357224175805
-27385.05297499537
-27385.14253924589
-27385.282442365748
-27385.06870112609
-27385.445291813045
-27385.46918445837
-27385.27162389954
-27385.09907504342
-27385.292852656705
-27385.185551003713
-27385.142082289618
-27385.248321851708
-27385.251014084577
-27385.277317519976
-27385.14098797088
-27385.046134243516
-27385.08868744193
-27385.19823209098
-27385.067937152162
-27384.831160018395
-27385.24920534153
-27385.097285886193
-27385.314186142772
-27385.30873571125
-27385.19798997271
-27384.84920735482
-27384.997124696165
-27385.195402579964
-27385.109733949637
-27385.106212091003
-27384.960508633845
-27385.210579787854
-27385.163822131468
-27385.47714177639
-27385.109880963326
-27385.082954296562
-27385.061418780868
-27384.96174078812
-27385.01453552195
-27385.116388983522
-27385.46514096103
-27385.23401298165
-27385.333449166286
-27385.661480730818
-27385.40867815831
-27385.2702905463
-27385.036496333974
-27385.23246454697
-27385.297502591115
-27385.519991285633
-27385.40586769546
-27385.50464504168
-27385.629246279183
-27385.612096012144
-27385.673235580027
-27385.71558523486
-27385.787766034144
-27385.656991176773
-27385.402205606133
-27385.489591781123
-27385.297703162974
-27385.632676621724
-27385.86046423646
-27385.819149102103
-27385.732189493203
-27385.847479928343
-27385.854141029336
-27385.772043046978
-27385.583628052304
-27385.34702693837
-27385.494450638456
-27385.504308562944
-27385.370890308983
-27385.389938230343
-27385.49860961773
-27385.80662141243
-27385.857876823782
-27385.654604987954
-27385.685337291034
-27385.574953262538
-27385.762934678096
-27385.568155303463
-27385.311901983856
-27385.45948048275
-27385.5507849319
-27385.60365365114
-27385.731777031968
-27385.488921778247
-27385.557795770605
-27385.662115565025
-27385.83846466035
-27385.48403404267
-27385.694655329957
-27385.475400409778
-27385.550193634073
-27385.717337843078
-27385.913487780253
-27385.62413597222
-27385.601130880794
-27385.489333993406
-27385.790465580572
-27385.790165492348
-27385.72205470474
-27385.71951732816
-27385.6362580841
-27385.654085587994
-27385.65692638408
-27385.966571737205
-27385.982907069214
-27386.115177726802
-27386.11669715234
-27386.069358321052
-27386.236438681644
-27386.089491727224
-27386.196087445787
-27386.273266081982
-27386.251218241105
-27386.145353568383
-27386.164578329423
-27386.1251324154
-27386.22714809425
-27386.229720689465
-27386.15573031391
-27386.142783019568
-27386.08899278068
-27386.018459240495
-27385.95228415296
-27385.770037559552
-27386.073604096768
-27385.902261738393
-27385.729934894254
-27385.833383516227
-27385.707617922337
-27385.856107951393
-27385.804415270086
-27385.873502520866
-27385.544035199764
-27385.750474409302
-27385.57895773077
-27385.39390052764
-27385.40174509584
-27385.20136936692
-27385.28629156501
-27385.04999184957
-27385.08057183025
-27384.78924009439
-27384.76170231386
-27384.576670493036
-27384.505368231778
-27384.66303805953
-27384.267704173955
-27384.450583113645
-27384.301468397287
-27384.586437001723
-27384.366078086838
-27384.759469358643
-27384.65036757884
-27384.780349566332
-27384.721592108093
-27384.59306729895
-27384.81616317811
-27385.179808106546
-27385.42895732247
-27385.508367823375
-27385.372005021534
-27385.469786547288
-27385.261218493266
-27385.277770804438
-27385.245826253744
-27385.163318964085
-27385.129580359204
-27385.126065709905
-27385.20469739289
-27385.258381734304
-27385.330750176137
-27385.246011216557
-27385.188522930854
-27385.19623182769
-27385.25935684583
-27385.294480088043
-27385.408681006607
-27385.513517947824
-27385.377478644066
-27385.372101257006
-27385.385024823598
-27385.16398229129
-27385.06545211534
-27385.207856872497
-27385.166888068088
-27384.963317085407
-27384.80999158793
-27384.709671358665
-27384.512642581885
-27384.196199023376
-27384.269801027112
-27384.343251179467
-27384.548350217967
-27384.583949939268
-27384.484453225712
-27384.487767638137
-27384.92030622808
-27385.076425598287
-27384.999303939003
-27384.886828109506
-27384.8337212083
-27384.679969521003
-27384.969126542404
-27384.9910268158
-27385.043155955063
-27384.921730859118
-27384.66684467005
-27385.06441367316
-27384.686122040548
-27384.95689532503
-27384.89409813445
-27384.849342865426
-27385.162542293896
-27385.20386209303
-27385.147315275146
-27385.348243268832
-27385.404529765292
-27385.455842415206
-27385.496596873447
-27385.546295538934
-27385.437782879893
-27385.730245707007
-27385.580051721732
-27385.227387640793
-27385.672021521255
-27385.59313860178
-27385.661628466423
-27385.627958132114
-27385.440623238414
-27385.53188192712
-27385.37660364782
-27385.3167701921
-27385.15718143968
-27385.430821252834
-27385.506023605587
-27385.547051160895
-27385.374385949857
-27385.182577094987
-27385.167215912377
-27385.342862291807
-27385.298275123183
-27385.346678598613
-27385.50258174842
-27385.492431170605
-27385.60469000275
-27385.81897076041
-27385.699621632877
-27385.967320561034
-27385.869322391387
-27385.969558511235
-27385.795599258985
-27385.8832905409
-27385.956263159263
-27385.882439596655
-27386.000827998032
-27386.12594334132
-27386.11329556274
-27386.097507649014
-27385.959433969536
-27386.010814734676
-27385.819039762384
-27385.898608617565
-27385.790286659445
-27385.87248280347
-27385.944509149766
-27386.175882331554
-27386.060787229166
-27385.98651561389
-27385.984551341327
-27385.96671848372
-27385.895492440402
-27385.748927476074
-27385.606992107198
-27385.836826556813
-27385.923536806025
-27385.843997668904
-27385.877855529812
-27385.717903976118
-27385.6992529387
-27385.336375575556
-27385.424293722666
-27385.101380888387
-27385.019625800283
-27385.112100023696
-27384.871631092446
-27384.909280914086
-27385.060223786888
-27385.011836955444
-27384.960807076055
-27384.561922243403
-27384.773979065147
-27384.88301920185
-27384.846200770182
-27384.878892530276
-27384.545910297544
-27384.603934611856
-27384.554288161067
-27384.236833095005
-27384.327885164763
-27384.338276628252
-27384.562984202246
-27384.392459621813
-27384.31563974065
-27384.249394811963
-27383.942901158072
-27384.06542872353
-27384.693178594927
-27384.563108793656
-27384.802078246816
-27384.64931646768
-27384.379704564424
-27384.865114290486
-27384.484504786506
-27384.62828070963
-27384.860566518233
-27384.625726511455
-27384.60052049345
-27384.46834396756
-27384.250240761143
-27384.221964877102
-27383.891380898618
-27384.283264155427
-27384.420698227706
-27383.99138014544
-27383.865635521073
-27383.949140888442
-27383.707457733053
-27383.942671706565
-27383.406969317664
-27383.704906034844
-27383.714415254744
-27383.691001361512
-27383.90286238202
-27383.978624136616
-27383.853691671364
-27383.863808275466
-27383.837474902393
-27384.010016223467
-27383.6874271114
-27383.307974329757
-27383.22433957745
-27383.175371835398
-27383.358600577893
-27383.066362535552
-27383.47413445687
-27383.538612551398
-27383.537713456753
-27383.913000263972
-27383.883266685196
-27384.29502152984
-27384.410904848766
-27384.60382027574
-27384.722360943273
-27384.262223118778
-27384.659756859677
-27384.854693313464
-27384.854214620205
-27385.005203631306
-27384.88971525225
-27384.61349454157
-27384.48624421876
-27384.54777442068
-27384.659822894697
-27384.801890569885
-27384.93292528864
-27384.711158612063
-27384.740165738192
-27384.936463358074
-27385.191603250412
-27384.991687532813
-27385.159106083025
-27385.049842817018
-27385.013949577697
-27385.343110355658
-27385.377112405058
-27385.146213446515
-27385.13862503603
-27385.403827218586
-27385.173476029784
-27385.363080327286
-27385.156581728654
-27384.949395810443
-27384.637953484613
-27384.815343699505
-27384.815273969045
-27384.892850968543
-27384.84011616656
-27385.013524108785
-27385.13888702445
-27384.930142050056
-27384.824141221376
-27384.99775392661
-27384.897150833538
-27384.753672043968
-27384.907472184037
-27384.781504592916
-27384.93846276789
-27384.57077239576
-27384.61791555308
-27384.68089370089
-27384.76385740805
-27384.51197109658
-27384.6037001129
-27384.687389611125
-27384.833007175817
-27384.86464250159
-27385.034463298653
-27384.871246082555
-27384.68645780197
-27384.611511127252
-27384.684443719954
-27385.03513193503
-27385.073484692915
-27385.015387972868
-27385.3809391253
-27385.20350298588
-27385.31390908247
-27385.311809597908
-27385.13721857825
-27385.17582080832
-27385.25009990273
-27385.3045172265
-27385.16683854308
-27385.367223497848
-27385.025686672583
-27385.42788769219
-27385.41055363883
-27385.307225274304
-27385.61942453246
-27385.384663428194
-27385.468394915566
-27385.653604897256
-27385.651014163224
-27385.6278109249
-27385.621183421525
-27385.611685976855
-27385.7874978655
-27385.695336898832
-27385.57018903699
-27385.356340550527
-27385.38669949759
-27385.348272923027
-27385.398703721286
-27385.395514448006
-27385.660189742328
-27385.665496864745
-27385.40417335868
-27385.414119882436
-27385.289813671392
-27385.478501006706
-27385.4905206167
-27385.42275970652
-27385.47363020072
-27385.20681555213
-27385.09147862829
-27385.25714700439
-27385.03009084699
-27384.71248326574
-27385.09878768096
-27385.045952859204
-27385.065387112176
-27384.951264978023
-27384.849079439096
-27384.725088429746
-27384.874938300545
-27385.00204274502
-27384.816913095296
-27384.704329297892
-27384.57397002581
-27384.7590240922
-27384.783741166277
-27384.7868721153
-27384.923623346593
-27384.651987193814
-27385.09673945269
-27384.866251013464
-27384.994861620435
-27385.226401553024
-27385.10987698164
-27384.88391725442
-27384.983717573676
-27385.047849478604
-27384.986084362023
-27384.924551471024
-27385.025230351814
-27384.744413137152
-27385.03850763887
-27384.94753947445
-27384.704791097403
-27384.44237186129
-27384.418885461593
-27384.21479349406
-27383.94328332559
-27384.185514287317
-27384.37658012705
-27383.718066989186
-27384.2836058405
-27384.60151136833
-27384.771617580445
-27384.475899829024
-27384.70368844566
-27384.77338248336
-27384.629348271606
-27385.046566281137
-27385.25706088901
-27385.420919410128
-27385.431273224767
-27385.578740851655
-27385.32214526256
-27385.216837482883
-27385.187317282183
-27385.325160047967
-27385.608907505914
-27385.359033901877
-27384.96779714748
-27385.045664328114
-27385.04209683515
-27384.906612839703
-27385.170822158907
-27385.243317282144
-27385.337075746418
-27385.223514096855
-27385.41009127589
-27385.285362309085
-27385.378733141886
-27385.516797440843
-27385.460210157977
-27385.32674586222
-27385.450160581102
-27385.23924263079
-27385.455906847237
-27385.13635852936
-27385.139772269613
-27385.112939242663
-27385.012626944797
-27384.702534684693
-27384.723266554305
-27384.9082142443
-27385.13848971645
-27385.017823979648
-27384.823382634146
-27384.814195813386
-27384.561368375817
-27384.496317443307
-27384.774502303975
-27384.63285872976
-27384.32824318654
-27384.504749453816
-27384.617685872312
-27384.52355911876
-27384.28231652871
-27383.94548893631
-27384.198972645787
-27384.31347709152
-27384.044843535143
-27383.955559503753
-27383.85925727513
-27384.282408145547
-27384.280167710785
-27384.324018797382
-27384.69412124111
-27384.61217168415
-27384.392271216508
-27384.42366053532
-27384.576785054676
-27384.663751044704
-27384.668820927596
-27384.398186988456
-27384.88039012965
-27384.84863684711
-27384.818387572057
-27385.08775253807
-27384.92722750814
-27384.95953709667
-27385.04596807439
-27385.137071113153
-27385.120892142346
-27385.4304109245
-27385.18093837495
-27385.077104613672
-27385.077673843556
-27385.37129699094
-27385.14071427709
-27384.768735739406
-27385.108004738788
-27385.062233761735
-27385.231515272015
-27385.15183850663
-27385.046626984615
-27385.102491930178
-27384.888717389476
-27385.08623316048
-27385.069981984165
-27385.282000961637
-27384.693840343487
-27384.850424142882
-27384.647471194312
-27384.790770244654
-27384.721479914708
-27384.773034327307
-27384.563707736394
-27384.475362824393
-27384.32003230175
-27384.535663825714
-27384.843760073563
-27384.619155998073
-27384.864418587338
-27384.874751447882
-27384.59840295493
-27384.770581750843
-27384.604387876036
-27384.663468725987
-27384.5301973491
-27384.757548808808
-27384.546851764902
-27384.635672532037
-27384.288060728395
-27384.382865846994
-27384.278775260365
-27384.603163395303
-27384.199105636726
-27384.121835934246
-27384.514536829447
-27384.53654568225
-27384.426697986673
-27384.47305949925
-27384.31729851655
-27384.417840000126
-27384.763453282274
-27384.714664593987
-27384.78824063152
-27385.1481400728
-27384.903784627437
-27384.730000641295
-27384.95685118658
-27384.994512361845
-27384.881559648
-27384.95712958448
-27385.015345205382
-27384.93144228081
-27384.98841846716
-27384.63235472529
-27384.941625072566
-27384.905340703317
-27384.55837701263
-27385.21442213773
-27385.026586465458
-27385.134646047693
-27385.0507659714
-27385.457491178302
-27385.351049231744
-27385.415057263705
-27385.237802906537
-27384.772669033708
-27384.9771071141
-27384.87989704941
-27384.73907229161
-27384.960086852814
-27384.850899162277
-27384.648156180112
-27384.686702701645
-27384.77360765286
-27384.31059170189
-27383.948635134413
-27384.348885632447
-27384.60469602643
-27384.67588853453
-27385.031361833346
-27384.94429885046
-27385.166443212256
-27384.954549845876
-27384.691178969057
-27384.855736494577
-27384.63874109828
-27384.635907296426
-27384.77225915037
-27384.719705225085
-27384.853724038367
-27384.86794778518
-27384.930894298734
-27384.681750843964
-27384.428244085335
-27384.517496634595
-27384.71484205236
-27384.486854396004
-27384.895620769166
-27384.840798087745
-27384.558606954255
-27385.05253738605
-27384.776188932658
-27384.319778848876
-27384.453326116065
-27384.570328633185
-27384.63748353038
-27384.130267892237
-27384.29330532967
-27384.214060422513
-27384.226407649137
-27383.70145196958
-27383.941310857997
-27383.910830907655
-27384.11866853449
-27384.09217685798
-27383.987455368755
-27384.030035959207
-27384.1032095703
-27384.25199510096
-27384.069064482195
-27384.39282516163
-27384.549859676485
-27384.66786398001
-27384.579136297358
-27384.313013774597
-27384.627106434484
-27384.857844258586
-27384.729872949563
-27384.70865535749
-27384.885389394112
-27384.92366318097
-27384.994207300948
-27385.07425823357
-27385.082192274873
-27385.139346568016
-27385.295990992156
-27385.28467942725
-27385.28458456972
-27385.328653473043
-27385.50929559631
-27385.572498897687
-27385.36242095549
-27385.240687631325
-27385.234772051503
-27385.320374097202
-27384.980300006322
-27384.988278082885
-27384.781835191323
-27384.752781259966
-27385.139703210967
-27385.13742157421
-27385.10617689962
-27384.72969185588
-27384.81133583057
-27384.844488930394
-27384.98983537894
-27384.517174477776
-27384.48276782495
-27384.48004646703
-27384.667977784713
-27384.80721405711
-27384.826190361535
-27384.905430606043
-27384.721936536003
-27385.02961679255
-27385.11244598539
-27384.79889695344
-27384.89427179506
-27384.966301284498
-27384.947730203618
-27384.807425857543
-27384.987714695428
-27384.39882579044
-27384.22149023661
-27384.01622235152
-27384.578404639804
-27384.688514443464
-27384.802718321516
-27384.712478700276
-27384.510106408386
-27385.152113404896
-27384.682765692756
-27384.545862868734
-27384.61258265897
-27384.49520783851
-27384.666681283394
-27384.756148666213
-27384.32226486875
-27384.244359287848
-27384.1671429161
-27384.217384736337
-27384.359144597016
-27384.456869954003
-27384.68128087801
-27384.824956759432
-27384.28752932278
-27384.647412132228
-27384.36719464216
-27384.476526911698
-27384.6786059781
-27384.821598994567
-27384.75040856186
-27384.97341866741
-27384.751449747186
-27384.301348142828
-27384.17328502991
-27384.086494022456
-27384.514581551048
-27384.252717734737
-27384.25326861049
-27384.573787143738
-27384.58848812923
-27384.8268729783
-27384.534833311664
-27384.078439073597
-27384.419464182334
-27384.434261643008
-27384.309484348407
-27384.37494660732
-27384.542004776544
-27384.264741953062
-27384.310281660903
-27383.978645894567
-27383.92783866809
-27383.98431404824
-27383.85172216464
-27383.616203910526
-27384.027842105133
-27383.843697528544
-27383.8745410621
-27383.656207752476
-27383.74483338812
-27384.0347859139
-27383.617316795873
-27383.065438074333
-27383.637421072246
-27383.57933525711
-27383.509750681143
-27383.795047111096
-27383.52643843911
-27383.41981160969
-27383.46884366351
-27383.383763731516
-27383.123725668534
-27383.560125853688
-27383.532888644466
-27383.375313667166
-27383.560184150356
-27383.819128985015
-27384.023385358465
-27383.84140991206
-27383.354013506534
-27383.927098788772
-27384.059475098864
-27383.923303899326
-27384.101004808923
-27384.253105174557
-27384.1781635046
-27384.198470116557
-27384.353739849234
-27384.41436796912
-27384.306223595377
-27384.431944275995
-27384.463497679433
-27384.589812106457
-27384.668949958046
-27384.750217459183
-27384.69870318386
-27384.924731249113
-27384.776895791798
-27384.806433417834
-27384.856380913876
-27385.098266879613
-27384.88050930678
-27384.840642749234
-27385.27349139819
-27385.09197161195
-27384.858042421358
-27384.847358235158
-27384.850349082313
-27384.780521891127
-27384.623205176027
-27385.101421930616
-27384.5812874111
-27384.597577507906
-27384.590742039814
-27384.415639669645
-27384.507580504935
-27384.538602985383
-27384.85977086164
-27384.40038029403
-27384.22486076055
-27384.774857797038
-27384.68355534442
-27384.522739044853
-27384.01895769292
-27383.78232779813
-27383.62058403664
-27383.576934079487
-27383.622664817605
-27383.358871697477
-27383.503220089096
-27383.402040262325
-27383.34975023015
-27383.358769323502
-27383.492941345532
-27383.53382792094
-27383.571284227466
-27383.784612032687
-27384.156992062763
-27383.765632689578
-27383.926926087035
-27384.336098232427
-27384.255525687484
-27384.421415070134
-27384.48968570687
-27384.71582584257
-27384.65052279343
-27384.924856743295
-27385.0461810871
-27385.21507501812
-27385.488730132976
-27385.367962656175
-27385.29784249125
-27385.42288515965
-27385.29464497019
-27385.23031641032
-27385.14498206517
-27384.852450666625
-27384.979444099736
-27384.805333846933
-27384.451639353574
-27384.548832073313
-27384.432815315588
-27384.87513714732
-27384.680050948886
-27384.621403941142
-27384.93315507219
-27384.79104622474
-27384.67352385857
-27384.62136471683
-27384.92737995134
-27384.921240482
-27384.70818236167
-27384.63561905996
-27384.279915218576
-27384.50964280457
-27384.49135586239
-27384.81848984759
-27384.885737808858
-27384.943893808544
-27385.006151588415
-27384.940527162085
-27384.810608044943
-27385.071842961326
-27384.9463135314
-27385.33697250337
-27385.254070892857
-27384.895090242197
-27385.09886278225
-27385.038504032673
-27384.702153717702
-27385.10505043006
-27384.796758056917
-27384.971147311073
-27384.910085596257
-27384.736792625314
-27384.936780052805
-27384.690592466657
-27384.818981814053
-27384.800904064934
-27385.19895823113
-27385.099498396972
-27384.845837240904
-27384.963042420935
-27384.851190516994
-27384.92240018118
-27384.39411042202
-27384.320629271562
-27384.30642003794
-27384.66072817053
-27384.39357428602
-27384.81463317188
-27384.918044879916
-27384.937041176556
-27385.0164174049
-27384.8200078429
-27384.72906198082
-27384.81408499751
-27384.993533299363
-27384.538230649414
-27384.67805248843
-27384.580502303077
-27383.98622599795
-27384.036994410657
-27383.949353331293
-27383.84890673324
-27384.149859972316
-27384.169523655804
-27384.3468460918
-27384.0227580954
-27383.99174300264
-27384.145019238014
-27384.137737969897
-27384.329055450973
-27384.288428208252
-27384.554425128656
-27384.511663936028
-27384.41943098796
-27384.587025600955
-27384.13869837825
-27384.056149898926
-27384.416812728425
-27384.364708930483
-27384.377631396615
-27384.4579925812
-27384.106882313936
-27384.313259455423
-27383.98024755229
-27384.265847058974
-27383.82776483162
-27383.934953029406
-27383.523491501583
-27383.90141048179
-27383.74104652836
-27383.753262097634
-27383.9282603981
-27384.09236676319
-27384.21447530717
-27384.22953039891
-27384.064736551896
-27384.519610741452
-27384.08998831613
-27383.921815147394
-27384.32474895696
-27384.059378786827
-27384.17105080369
-27384.023392171897
-27384.08750124182
-27384.103492299786
-27384.227242195077
-27383.806320407624
-27383.986249650003
-27383.84054215058
-27384.0794147899
-27384.02253504967
-27384.25546191724
-27384.135033674367
-27384.27964557998
-27384.22164215908
-27384.066147361795
-27383.71655959413
-27384.256727001226
-27383.987488506813
-27384.011144100212
-27383.71035647743
-27383.528653386285
-27384.05476909017
-27384.010779365228
-27383.844819855854
-27383.567251512883
-27383.610392727314
-27383.937424775566
-27383.693004477947
-27384.30787455373
-27384.442781534126
-27384.634117350666
-27384.624345543125
-27384.416545877873
-27384.594840632577
-27384.36434459099
-27384.05234402372
-27384.384385318677
-27384.42385352229
-27384.43880574053
-27384.182770122145
-27384.196981132307
-27384.27987861753
-27384.10466340567
-27384.323012201865
-27384.277661058368
-27383.881672378095
-27384.38743574768
-27384.0734399593
-27384.15795271165
-27384.236284961484
-27384.235032111214
-27384.12772787131
-27384.091099198744
-27384.05360425727
-27384.22848694909
-27383.88679292856
-27383.685200927604
-27384.036410769666
-27384.236679181733
-27383.886478710094
-27384.022610625267
-27384.242031870366
-27384.117570022914
-27384.01501238236
-27384.216683976872
-27384.364150137146
-27384.301889683313
-27384.335981841712
-27383.750768222202
-27383.689377829724
-27384.37084350691
-27383.709634001316
-27383.687961902167
-27383.55250125778
-27383.837708598992
-27383.548761911286
-27383.29726543482
-27383.248408601256
-27383.142773271695
-27382.663546965698
-27383.091221802613
-27383.345472903195
-27383.12462472336
-27383.00343296895
-27383.36567282265
-27383.351273366337
-27383.035884362936
-27383.252917913225
-27383.79654452344
-27384.014452044823
-27384.278144668835
-27383.977221296205
-27384.249628626894
-27384.32396480818
-27384.075812198236
-27384.09167353251
-27384.13083467339
-27383.831552174386
-27383.846200369822
-27383.84005301553
-27384.06339335131
-27383.720441336056
-27383.73022681648
-27383.647341819775
-27383.495073219114
-27383.411346892328
-27383.899928902436
-27383.684036391416
-27383.261969225026
-27383.228922647566
-27383.343646431756
-27383.506885781575
-27383.178550229968
-27383.683440332985
-27383.72701887993
-27384.062816962938
-27383.852500965637
-27383.900042703677
-27383.957301598482
-27384.067111884724
-27384.206377782808
-27383.9863748005
-27383.528786511342
-27383.545765346666
-27383.47472469567
-27383.798467966517
-27383.695977406485
-27383.247823766887
-27383.631888522068
-27383.517998417905
-27383.546341605703
-27383.97920487188
-27384.06043076791
-27384.01498742125
-27383.974377703293
-27384.13886537159
-27383.877639234073
-27383.77557930827
-27383.91605700469
-27384.032619685255
-27383.645025117607
-27383.952678958438
-27383.847687085465
-27383.850576517434
-27383.842441834997
-27383.727269200193
-27383.336420678992
-27383.38277292358
-27383.477787332762
-27383.822186457073
-27383.977545609818
-27383.881577474764
-27384.140176399334
-27383.994783043836
-27383.74297508766
-27383.946101778256
-27383.858035765283
-27384.242691293126
-27383.910760961095
-27384.240142058254
-27384.30223723941
-27384.349859984486
-27384.2287765447
-27384.450482964443
-27384.309237718993
-27384.099439348847
-27384.40237462274
-27384.549217113876
-27384.46414230782
-27384.641493645064
-27384.561140125552
-27384.39477045995
-27384.69141272427
-27384.32657361297
-27384.321439619584
-27384.25888968821
-27384.34463782583
-27384.420678554685
-27384.656546171813
-27384.281557097893
-27384.25552892663
-27384.384076832554
-27384.588452255157
-27384.364536522255
-27384.321102111484
-27384.45372655936
-27384.951140546713
-27384.77536634062
-27384.49170564268
-27384.860823033992
-27384.95582024672
-27384.945869616466
-27385.093962030645
-27385.142034379627
-27385.281418974213
-27385.419846010762
-27385.61882338937
-27385.62500799122
-27385.203380098414
-27385.421640889086
-27385.228121926688
-27385.140457644702
-27384.980136001177
-27384.958679220388
-27384.619042664883
-27384.519405813466
-27384.494299403526
-27384.164418510612
-27384.347488109634
-27384.400329747677
-27384.38998077893
-27384.58394642004
-27384.570270517208
-27384.62525055551
-27384.769311507822
-27384.96897661558
-27384.832193197082
-27384.89441366966
-27384.48032221316
-27384.359682350227
-27384.466029489675
-27384.03799477282
-27384.418798268103
-27384.318239239878
-27383.867931249086
-27384.134303721476
-27384.12525812863
-27383.81716421897
-27383.739742681115
-27383.760693930988
-27383.40915759284
-27383.92042136733
-27384.003553958093
-27383.670900814937
-27384.32183924024
-27384.051860609132
-27384.266725667327
-27384.436587270226
-27384.56044344781
-27384.32458430713
-27384.595080375875
-27384.568125609305
-27384.37964381557
-27384.647998518365
-27384.476310693477
-27384.365946556776
-27384.382882371192
-27384.419061149954
-27384.37383662232
-27384.266735857196
-27384.612529688828
-27384.434632904464
-27384.409066505315
-27384.087164112534
-27384.02945484381
-27384.50554063563
-27384.52248479947
-27384.242598491997
-27384.07712985414
-27383.77825091823
-27383.46779063083
-27383.571029238123
-27383.097454538685
-27383.341372930045
-27383.290670946837
-27383.72144138425
-27383.690029325582
-27383.666715910098
-27383.866276877518
-27383.934296948002
-27383.998205361135
-27383.961282080498
-27383.850421391784
-27384.159500901238
-27384.36786041865
-27384.59292384715
-27384.14156778531
-27384.57759502752
-27384.54666971459
-27384.746501144586
-27384.650760433262
-27384.71579828897
-27384.560700331833
-27384.66828851153
-27384.848454087987
-27384.79502795629
-27384.588489915215
-27384.39494538778
-27384.050480199734
-27384.500467008045
-27384.805101007812
-27384.73274201833
-27384.473347810977
-27384.541835760858
-27384.661300818818
-27384.62341182003
-27384.827206935028
-27384.75579341845
-27384.50391828202
-27384.340940449627
-27384.37781565637
-27384.67768660771
-27384.692142271935
-27384.88176285865
-27385.035377094588
-27384.86633494364
-27385.07032194881
-27385.19282749145
-27385.283138134375
-27385.223736436223
-27385.330506716116
-27385.327581313693
-27385.34858385016
-27385.528279068018
-27385.320580872598
-27385.42215926065
-27385.25763742029
-27385.56760578252
-27385.569474952914
-27385.321111748177
-27385.447811780505
-27385.66889747887
-27385.7165303476
-27385.762541464435
-27385.8953306544
-27385.86092683743
-27385.802467791327
-27385.66641917699
-27385.8471980481
-27385.821600898107
-27385.889148999308
-27385.93453477614
-27385.688168028195
-27385.802177503836
-27385.748414903428
-27385.676733508142
-27385.742963216588
-27385.499258466283
-27385.459586220863
-27385.566999837465
-27385.575150275192
-27385.400526045385
-27385.51307857746
-27385.482416944877
-27385.570800920246
-27385.72464138029
-27385.66378738103
-27385.525358028128
-27385.762739207952
-27385.77554902264
-27385.772887844047
-27385.845898720512
-27385.64159881969
-27385.514537755676
-27385.55192849851
-27385.56769796602
-27385.72180494634
-27385.6394350759
-27385.66919226735
-27385.718347963884
-27385.445177458678
-27385.319266247763
-27385.684395161545
-27385.505319326083
-27385.623704999656
-27385.749446831214
-27385.889943290756
-27385.86128111065
-27385.70751349575
-27385.786491016035
-27385.928350177
-27385.983278066713
-27385.882542131447
-27385.927114078455
-27385.89573083487
-27385.867771941943
-27385.605563425415
-27385.681768425296
-27385.77183549589
-27385.72117883683
-27385.36086723329
-27385.34659041429
-27385.225535413207
-27385.56009185346
-27385.44670871512
-27385.311844020765
-27385.27542478096
-27385.42521941899
-27385.01024913868
-27384.915061556254
-27385.04059388112
-27384.914421438436
-27384.93546451882
-27384.505642147724
-27384.74113638203
-27384.251351372637
-27384.221628514235
-27383.916791624004
-27384.1944008576
-27383.85000005772
-27383.925765485175
-27383.84487312538
-27384.088419399683
-27384.289861926292
-27384.228837803963
-27384.18788295234
-27384.390173083302
-27384.140953928734
-27384.31547332254
-27384.523940507046
-27384.332432050607
-27384.428346681474
-27384.557980111098
-27384.4617101846
-27384.329777557563
-27384.28581455936
-27383.90265487026
-27384.159451861
-27383.98574905471
-27383.747935141357
-27384.167873565108
-27383.782241358786
-27383.81203892986
-27383.96109272589
-27383.87641903629
-27384.200028702977
-27384.170862369407
-27383.962706609957
-27383.517508077035
-27383.725187645225
-27383.386482391325
-27383.932606648083
-27383.904634168135
-27384.235879369422
-27384.46832208539
-27384.511447023302
-27384.314212997106
-27384.626484175125
-27384.43802157973
-27384.598837877136
-27384.491181785743
-27383.987206078335
-27384.03635412798
-27383.70783220383
-27383.49518151393
-27383.898006134783
-27384.216933482083
-27384.360364062926
-27383.94142401936
-27384.035699174976
-27383.672745980315
-27383.752095264324
-27383.911603370725
-27384.23267441772
-27384.07346913294
-27384.497439603147
-27384.016866374364
-27384.235585874354
-27384.429608898303
-27384.235017276354
-27383.83787408356
-27383.486259086738
-27383.646209373976
-27383.5968091217
-27383.861664835084
-27383.983149043976
-27383.503646061574
-27383.161047527887
-27383.28333941749
-27383.367753421204
-27383.43404018863
-27383.405958027168
-27383.406382626265
-27383.63073139947
-27383.694903756143
-27383.309939112776
-27382.971341589822
-27383.52568592954
-27383.255413853763
-27383.23030883042
-27383.24113878072
-27383.58147493226
-27383.83151807506
-27383.748439123592
-27383.6683364364
-27383.61040673533
-27383.80682729838
-27383.66627434904
-27383.459928210974
-27383.370331988903
-27383.788822323575
-27383.77134203149
-27384.063626953193
-27384.155578838
-27384.072406501684
-27384.127606763283
-27384.34913761868
-27384.409316964004
-27384.56840336408
-27384.960469831545
-27384.546020361144
-27384.287155977356
-27384.359960132504
-27384.35070267919
-27384.03580497396
-27384.004578173768
-27384.06436087012
-27384.240839387356
-27384.433254437077
-27384.518554764334
-27384.46621297067
-27384.297276755748
-27384.61672526577
-27384.900952663385
-27384.900453038415
-27384.872542593614
-27385.213666392257
-27385.074347434507
-27384.63208986166
-27384.671164554326
-27384.891376111875
-27385.07118821815
-27384.98047847461
-27384.74232486029
-27384.98098075149
-27385.026537466354
-27384.758030224493
-27384.963857125906
-27384.69350915263
-27385.024707128567
-27384.840007415518
-27384.897621476226
-27384.708102526798
-27384.945341693405
-27384.845074235036
-27385.08333916561
-27384.900344527246
-27384.680811198574
-27384.861286273765
-27385.156301601302
-27385.19476438334
-27385.175274148452
-27385.176454466266
-27385.30653174605
-27385.499324315395
-27385.238129022095
-27385.28985928157
-27385.533552743538
-27385.40796102608
-27385.46320810065
-27385.235823368275
-27385.274423256953
-27385.0874974097
-27384.97212264854
-27384.792484440106
-27385.16622686162
-27385.094864287374
-27384.924330889025
-27384.715665825563
-27384.753533437928
-27384.628206612782
-27384.53918342498
-27384.428812002745
-27384.03435472212
-27384.22900245803
-27384.41173427429
-27384.838049024067
-27384.676916859768
-27384.45956634533
-27384.960258053507
-27384.756352247357
-27384.53529333028
-27384.39865528402
-27384.539892798493
-27384.684918626943
-27384.978999627223
-27384.728688627823
-27384.70804869379
-27384.655336977285
-27384.52470172163
-27384.713361828435
-27384.324199206214
-27384.25403802454
-27384.497623458075
-27384.52426789316
-27384.145897995866
-27384.30312710516
-27384.29800573306
-27383.779424409764
-27383.977813722457
-27383.810817711277
-27383.44931962126
-27383.941479765912
-27383.7984613025
-27384.153206474395
-27384.02733020725
-27383.96765760871
-27383.978504809937
-27384.28668536085
-27384.500809248868
-27384.734189078546
-27384.686872291786
-27384.56754250583
-27384.33529125688
-27384.829710694932
-27384.795393095847
-27384.6653468857
-27384.653475766507
-27384.740692851316
-27384.71633668235
-27384.549555412523
-27384.313872650473
-27384.485022530833
-27384.346548542206
-27384.655739737405
-27384.590904687808
-27384.795088835162
-27384.713754279364
-27384.821972273057
-27384.410932897834
-27384.10040847045
-27384.43902570144
-27384.331254299264
-27384.37252977593
-27384.267062150917
-27384.53224304947
-27384.7085880446
-27384.273266884702
-27384.277273025218
-27384.475542082117
-27384.30488724719
-27384.17855704105
-27384.31862977599
-27384.58104236627
-27384.10084597092
-27384.11084018699
-27384.31228684941
-27384.255863060473
-27384.19753978609
-27384.328538674796
-27383.81925160135
-27383.582745166772
-27384.22939947345
-27384.03063343614
-27383.92408369205
-27384.28343218151
-27384.281095856917
-27384.564991032268
-27384.49786320064
-27384.541086756628
-27384.664811774688
-27384.763213846538
-27384.335743048545
-27384.62274808177
-27384.34355722803
-27384.282576072255
-27384.158417266997
-27384.109911958236
-27384.40280568357
-27384.67933986654
-27384.41230030489
-27384.599121483778
-27384.575992462083
-27384.792811708357
-27384.97332839857
-27385.224983278153
-27385.42050977771
-27385.455476328512
-27385.306715399325
-27385.297929827517
-27385.369712474636
-27385.59104842247
-27385.43870724271
-27385.450380662423
-27385.427639976253
-27385.187300052956
-27385.28314561954
-27385.286213988027
-27385.39071580821
-27385.415093071806
-27385.239814851513
-27385.294448900568
-27385.35306216075
-27384.978966086175
-27385.290163544036
-27385.153714943073
-27385.10636171035
-27385.267466557165
-27385.537564879964
-27385.46764037884
-27385.411174425142
-27385.332585572884
-27385.415945443525
-27385.39572885019
-27385.207255347097
-27385.160883329678
-27384.848914735667
-27384.892142296478
-27385.094520082253
-27385.158618754816
-27384.873109657183
-27384.870311299965
-27384.695820060842
-27384.783116266237
-27384.575257836226
-27384.359553225397
-27384.123300443156
-27384.380620329706
-27384.237650627332
-27384.51375668492
-27384.572435847036
-27384.626040698684
-27384.249592339227
-27384.063035595093
-27384.16291572345
-27384.053638188685
-27384.14428579483
-27384.739960197156
-27384.285479991297
-27383.9415821138
-27384.537718341075
-27384.14226091321
-27384.1806273048
-27384.246069904162
-27384.26509097984
-27384.330371311487
-27384.170767470787
-27383.989462961606
-27384.185312528447
-27384.14037102995
-27384.263169290123
-27384.413415943796
-27384.618095388512
-27384.460610609785
-27384.283012296786
-27384.170176055846
-27384.35446558739
-27384.38742848792
-27384.1504979665
-27384.265699970972
-27384.11654995447
-27384.36439711057
-27384.52261251419
-27384.224986612495
-27384.50374672235
-27384.241322491212
-27384.387119959472
-27384.45327192036
-27384.31644527693
-27384.504932986732
-27384.515239112938
-27383.958014801312
-27384.1173490305
-27384.328355933947
-27383.97983821267
-27383.659762995107
-27383.90917189848
-27383.929082119605
-27383.59592506333
-27383.85755000854
-27383.68230870778
-27383.748275612816
-27383.721051611607
-27383.596917698196
-27383.580510345506
-27383.534881832507
-27383.18155006553
-27383.31779732062
-27383.224358621585
-27383.04516163134
-27382.730887951722
-27382.875836730258
-27383.351434662363
-27383.275817189082
-27383.110822154587
-27383.443787359938
-27382.874307724287
-27382.50363929677
-27382.618615290998
-27382.11624258296
-27382.215900328923
-27381.82760194838
-27382.01687107221
-27381.966417886975
-27382.173834737136
-27382.05475258767
-27382.031868852457
-27382.202574456267
-27382.63244307971
-27382.859578889802
-27382.86364194434
-27382.86017739216
-27383.251777787307
-27383.210130816242
-27383.38252202979
-27383.67456261381
-27383.72573028895
-27383.54475555049
-27383.734228665962
-27383.652601192047
-27383.844760971813
-27384.079881853813
-27383.893518009034
-27383.878624443067
-27384.398656353293
-27384.211182966756
-27384.203521410476
-27383.96930597777
-27384.37311246113
-27384.302335442193
-27384.437223555306
-27383.95732392431
-27383.96473696372
-27384.111937758666
-27384.114740552646
-27384.229588657272
-27384.45678689167
-27384.30782532243
-27383.783071961818
-27383.611106025808
-27384.05328613704
-27384.0601613676
-27384.002880864544
-27384.202169830445
-27383.964602085165
-27384.15335195836
-27383.813323187103
-27384.45104126529
-27384.17269169635
-27384.027922592475
-27383.88270480348
-27384.091364186515
-27384.261406016132
-27383.9202470802
-27383.731726021513
-27383.74915422407
-27383.69614215601
-27383.85587681483
-27384.094045056976
-27384.283188474365
-27384.1357887431
-27384.485547434957
-27384.4784751233
-27384.15398993472
-27384.573630644958
-27384.45387337527
-27384.547872220573
-27384.351801729066
-27384.215284249804
-27383.76436688393
-27384.38866416985
-27384.014461071118
-27383.789530647417
-27384.090028665058
-27384.14846389197
-27384.178598380866
-27384.517455557063
-27384.5053592252
-27384.641070496076
-27384.628680518334
-27385.05394234301
-27384.495668359126
-27384.695034409826
-27384.645045778918
-27384.609618596514
-27384.741590776975
-27384.93653230612
-27384.826703608273
-27384.766819112687
-27384.510938274558
-27384.54911549956
-27384.771790563143
-27384.42326314494
-27384.534285165315
-27384.261371582197
-27384.52946011678
-27384.715686044245
-27384.56296032099
-27385.066940303175
-27385.023899585114
-27384.885395096448
-27384.565105195987
-27384.626828186978
-27384.75587441572
-27384.687143624637
-27384.712074310228
-27384.570729586267
[truncated: 8,001 more rows]
