# Supplementary material for: A Euclidean transformer for fast and stable machine learned force fields
Source: Nat Commun. 2024 Aug 6;15:6539. doi: 10.1038/s41467-024-50620-6 (PMC11303804; doi:10.1038/s41467-024-50620-6)
Supplement: Supplementary file 4 — Source Data [file 41467_2024_50620_MOESM4_ESM.zip › Source Data/supp_fig5_a(right).csv]

Step	lmax3_AT_AT - Validation loss	lmax3_AT_AT - Validation loss__MIN	lmax3_AT_AT - Validation loss__MAX	lmax0_AT_AT - Validation loss	lmax0_AT_AT - Validation loss__MIN	lmax0_AT_AT - Validation loss__MAX
1000	0.04565634396915691	0.04565634396915691	0.04565634396915691	0.06560963134555985	0.06560963134555985	0.06560963134555985
2000	0.03390624052009892	0.03390624052009892	0.03390624052009892	0.03828292228174044	0.03828292228174044	0.03828292228174044
3000	0.013254559854103487	0.013254559854103487	0.013254559854103487	0.07812821609508944	0.07812821609508944	0.07812821609508944
4000	0.011490122938419042	0.011490122938419042	0.011490122938419042	0.0340542227911903	0.0340542227911903	0.0340542227911903
5000	0.0110261463205256	0.0110261463205256	0.0110261463205256	0.02892080799155177	0.02892080799155177	0.02892080799155177
6000	0.012968459750655064	0.012968459750655064	0.012968459750655064	0.0312515432275326	0.0312515432275326	0.0312515432275326
7000	0.008348921548130262	0.008348921548130262	0.008348921548130262	0.02058355752364332	0.02058355752364332	0.02058355752364332
8000	0.006969628581737333	0.006969628581737333	0.006969628581737333	0.021055923199859813	0.021055923199859813	0.021055923199859813
9000	0.006220357997957164	0.006220357997957164	0.006220357997957164	0.01883691401192574	0.01883691401192574	0.01883691401192574
10000	0.009438962691599917	0.009438962691599917	0.009438962691599917	0.027161673703915982	0.027161673703915982	0.027161673703915982
11000	0.007488674159529053	0.007488674159529053	0.007488674159529053	0.01439442718185667	0.01439442718185667	0.01439442718185667
12000	0.007013689400450451	0.007013689400450451	0.007013689400450451	0.02071702880445976	0.02071702880445976	0.02071702880445976
13000	0.006233467176671163	0.006233467176671163	0.006233467176671163	0.013393345280282997	0.013393345280282997	0.013393345280282997
14000	0.007528822393560919	0.007528822393560919	0.007528822393560919	0.014464326357962609	0.014464326357962609	0.014464326357962609
15000	0.006169033912627483	0.006169033912627483	0.006169033912627483	0.014492595231913343	0.014492595231913343	0.014492595231913343
16000	0.0036271228111252126	0.0036271228111252126	0.0036271228111252126	0.018774864579619622	0.018774864579619622	0.018774864579619622
17000	0.0045697765351691	0.0045697765351691	0.0045697765351691	0.011621283265119287	0.011621283265119287	0.011621283265119287
18000	0.007084390840577333	0.007084390840577333	0.007084390840577333	0.011094681772270836	0.011094681772270836	0.011094681772270836
19000	0.0031367310752627832	0.0031367310752627832	0.0031367310752627832	0.011868810905806125	0.011868810905806125	0.011868810905806125
20000	0.0040546055635543934	0.0040546055635543934	0.0040546055635543934	0.011101666522367373	0.011101666522367373	0.011101666522367373
21000	0.0032513115121890106	0.0032513115121890106	0.0032513115121890106	0.010000517162375473	0.010000517162375473	0.010000517162375473
22000	0.004354711255392395	0.004354711255392395	0.004354711255392395	0.010073214427847975	0.010073214427847975	0.010073214427847975
23000	0.002525810735359895	0.002525810735359895	0.002525810735359895	0.021093532210854617	0.021093532210854617	0.021093532210854617
24000	0.0024107356603668057	0.0024107356603668057	0.0024107356603668057	0.012541449149934434	0.012541449149934434	0.012541449149934434
25000	0.002527960361196257	0.002527960361196257	0.002527960361196257	0.01571878453745081	0.01571878453745081	0.01571878453745081
26000	0.002148025929446619	0.002148025929446619	0.002148025929446619	0.015269872753287195	0.015269872753287195	0.015269872753287195
27000	0.0030921764613648785	0.0030921764613648785	0.0030921764613648785	0.009142489483641773	0.009142489483641773	0.009142489483641773
28000	0.007916845511195422	0.007916845511195422	0.007916845511195422	0.009656363632780008	0.009656363632780008	0.009656363632780008
29000	0.006241752155031021	0.006241752155031021	0.006241752155031021	0.008858628314077452	0.008858628314077452	0.008858628314077452
30000	0.0028752502295221415	0.0028752502295221415	0.0028752502295221415	0.008747075289601886	0.008747075289601886	0.008747075289601886
31000	0.0021757760018900414	0.0021757760018900414	0.0021757760018900414	0.009052123197554607	0.009052123197554607	0.009052123197554607
32000	0.002325915979510134	0.002325915979510134	0.002325915979510134	0.016557992634754555	0.016557992634754555	0.016557992634754555
33000	0.0018771658730462593	0.0018771658730462593	0.0018771658730462593	0.008862704461999457	0.008862704461999457	0.008862704461999457
34000	0.0023646203926780554	0.0023646203926780554	0.0023646203926780554	0.008289082764106425	0.008289082764106425	0.008289082764106425
35000	0.0036713918874053857	0.0036713918874053857	0.0036713918874053857	0.008446847807206637	0.008446847807206637	0.008446847807206637
36000	0.0019231615225786256	0.0019231615225786256	0.0019231615225786256	0.007974437023861967	0.007974437023861967	0.007974437023861967
37000	0.002730338800027208	0.002730338800027208	0.002730338800027208	0.010241305201336941	0.010241305201336941	0.010241305201336941
38000	0.002006320976785645	0.002006320976785645	0.002006320976785645	0.010381488390042565	0.010381488390042565	0.010381488390042565
39000	0.0017915237329662096	0.0017915237329662096	0.0017915237329662096	0.008198032403124932	0.008198032403124932	0.008198032403124932
40000	0.002360264248875295	0.002360264248875295	0.002360264248875295	0.011408701151104088	0.011408701151104088	0.011408701151104088
41000	0.0019284224057089991	0.0019284224057089991	0.0019284224057089991	0.010813595412056336	0.010813595412056336	0.010813595412056336
42000	0.0016627023070722813	0.0016627023070722813	0.0016627023070722813	0.007483795499453038	0.007483795499453038	0.007483795499453038
43000	0.002234857227345386	0.002234857227345386	0.002234857227345386	0.007318692240259787	0.007318692240259787	0.007318692240259787
44000	0.0020500078195110475	0.0020500078195110475	0.0020500078195110475	0.00781471875428475	0.00781471875428475	0.00781471875428475
45000	0.0015679802627497567	0.0015679802627497567	0.0015679802627497567	0.008327843835861808	0.008327843835861808	0.008327843835861808
46000	0.0015730320104977852	0.0015730320104977852	0.0015730320104977852	0.009422827231074668	0.009422827231074668	0.009422827231074668
47000	0.0014561944258025617	0.0014561944258025617	0.0014561944258025617	0.008845982769797723	0.008845982769797723	0.008845982769797723
48000	0.0018387542980774772	0.0018387542980774772	0.0018387542980774772	0.0070338805491707655	0.0070338805491707655	0.0070338805491707655
49000	0.0012674153862477825	0.0012674153862477825	0.0012674153862477825	0.006999151666570716	0.006999151666570716	0.006999151666570716
50000	0.0014361038163713954	0.0014361038163713954	0.0014361038163713954	0.016104009154895748	0.016104009154895748	0.016104009154895748
51000	0.002123931756829457	0.002123931756829457	0.002123931756829457	0.007127608442144852	0.007127608442144852	0.007127608442144852
52000	0.0019441952375356553	0.0019441952375356553	0.0019441952375356553	0.00677628450061989	0.00677628450061989	0.00677628450061989
53000	0.0026231230193916565	0.0026231230193916565	0.0026231230193916565	0.015483235166119585	0.015483235166119585	0.015483235166119585
54000	0.001415722901879851	0.001415722901879851	0.001415722901879851	0.00640403664408068	0.00640403664408068	0.00640403664408068
55000	0.001159143487700612	0.001159143487700612	0.001159143487700612	0.008254947224900229	0.008254947224900229	0.008254947224900229
56000	0.002265494060816693	0.002265494060816693	0.002265494060816693	0.006821641060001695	0.006821641060001695	0.006821641060001695
57000	0.0020777638026666977	0.0020777638026666977	0.0020777638026666977	0.006971476851502975	0.006971476851502975	0.006971476851502975
58000	0.0014805697466327148	0.0014805697466327148	0.0014805697466327148	0.006378911451358704	0.006378911451358704	0.006378911451358704
59000	0.002458655889349633	0.002458655889349633	0.002458655889349633	0.009245639445988675	0.009245639445988675	0.009245639445988675
60000	0.001277195097627387	0.001277195097627387	0.001277195097627387	0.007535165145024805	0.007535165145024805	0.007535165145024805
61000	0.0011692585575152196	0.0011692585575152196	0.0011692585575152196	0.005761407038241002	0.005761407038241002	0.005761407038241002
62000	0.0010695996499314807	0.0010695996499314807	0.0010695996499314807	0.006895731522043862	0.006895731522043862	0.006895731522043862
63000	0.0010675822581391915	0.0010675822581391915	0.0010675822581391915	0.0057023419349410435	0.0057023419349410435	0.0057023419349410435
64000	0.0011868111362348084	0.0011868111362348084	0.0011868111362348084	0.009509481126565274	0.009509481126565274	0.009509481126565274
65000	0.0012758929176791476	0.0012758929176791476	0.0012758929176791476	0.00569372893238579	0.00569372893238579	0.00569372893238579
66000	0.0014855214153217293	0.0014855214153217293	0.0014855214153217293	0.00610531619021602	0.00610531619021602	0.00610531619021602
67000	0.0010803695769453275	0.0010803695769453275	0.0010803695769453275	0.005739017975342461	0.005739017975342461	0.005739017975342461
68000	0.0012615694809641107	0.0012615694809641107	0.0012615694809641107	0.0064390438645302904	0.0064390438645302904	0.0064390438645302904
69000	0.0011549049329418015	0.0011549049329418015	0.0011549049329418015	0.006577604942262074	0.006577604942262074	0.006577604942262074
70000	0.001773298106785666	0.001773298106785666	0.001773298106785666	0.006181243840584743	0.006181243840584743	0.006181243840584743
71000	0.0013789058165143164	0.0013789058165143164	0.0013789058165143164	0.010599685904613305	0.010599685904613305	0.010599685904613305
72000	0.003076396110747854	0.003076396110747854	0.003076396110747854	0.005768000958329658	0.005768000958329658	0.005768000958329658
73000	0.001271080287097674	0.001271080287097674	0.001271080287097674	0.005116928394503728	0.005116928394503728	0.005116928394503728
74000	0.0010952129286230573	0.0010952129286230573	0.0010952129286230573	0.0056230623352641175	0.0056230623352641175	0.0056230623352641175
75000	0.0009014548552638957	0.0009014548552638957	0.0009014548552638957	0.005775207083476168	0.005775207083476168	0.005775207083476168
76000				0.005160022006727573	0.005160022006727573	0.005160022006727573
77000				0.004984413962242857	0.004984413962242857	0.004984413962242857
78000				0.005033438270594937	0.005033438270594937	0.005033438270594937
79000				0.005656590543279521	0.005656590543279521	0.005656590543279521
80000				0.0051779278524319615	0.0051779278524319615	0.0051779278524319615
81000				0.008404973098985536	0.008404973098985536	0.008404973098985536
82000				0.008792546657425538	0.008792546657425538	0.008792546657425538
83000				0.009210886681505768	0.009210886681505768	0.009210886681505768
84000				0.005213481559233183	0.005213481559233183	0.005213481559233183
85000				0.005080010170344721	0.005080010170344721	0.005080010170344721
86000				0.005081989722353463	0.005081989722353463	0.005081989722353463
87000				0.004918436222021343	0.004918436222021343	0.004918436222021343
88000				0.004745721238464164	0.004745721238464164	0.004745721238464164
89000				0.005444988424227551	0.005444988424227551	0.005444988424227551
90000				0.004650760748343805	0.004650760748343805	0.004650760748343805
91000				0.004502529930175831	0.004502529930175831	0.004502529930175831
92000				0.004599626945884766	0.004599626945884766	0.004599626945884766
93000				0.0051031416598250855	0.0051031416598250855	0.0051031416598250855
94000				0.006582655205557335	0.006582655205557335	0.006582655205557335
95000				0.006339653209971165	0.006339653209971165	0.006339653209971165
96000				0.004469876706906253	0.004469876706906253	0.004469876706906253
97000				0.004999530293958945	0.004999530293958945	0.004999530293958945
98000				0.004338692311795104	0.004338692311795104	0.004338692311795104
99000				0.00433419578430356	0.00433419578430356	0.00433419578430356
100000				0.004677726056325496	0.004677726056325496	0.004677726056325496
101000				0.006178533815673193	0.006178533815673193	0.006178533815673193
102000				0.006971360179468319	0.006971360179468319	0.006971360179468319
103000				0.005733324643123765	0.005733324643123765	0.005733324643123765
104000				0.0051019671492650576	0.0051019671492650576	0.0051019671492650576
105000				0.004229897395126861	0.004229897395126861	0.004229897395126861
106000				0.004224263540564228	0.004224263540564228	0.004224263540564228
107000				0.007020555347356898	0.007020555347356898	0.007020555347356898
108000				0.004125564910752294	0.004125564910752294	0.004125564910752294
109000				0.003678110997309386	0.003678110997309386	0.003678110997309386
110000				0.003963981077544533	0.003963981077544533	0.003963981077544533
111000				0.007547322503509467	0.007547322503509467	0.007547322503509467
112000				0.0065310879428514814	0.0065310879428514814	0.0065310879428514814
113000				0.004779710226606618	0.004779710226606618	0.004779710226606618
114000				0.004782921378350174	0.004782921378350174	0.004782921378350174
115000				0.003733122276484362	0.003733122276484362	0.003733122276484362
116000				0.005402207221288504	0.005402207221288504	0.005402207221288504
117000				0.003601270399027726	0.003601270399027726	0.003601270399027726
118000				0.003986901021394374	0.003986901021394374	0.003986901021394374
119000				0.0064320788076257076	0.0064320788076257076	0.0064320788076257076
120000				0.004187359397474838	0.004187359397474838	0.004187359397474838
121000				0.005715231245654729	0.005715231245654729	0.005715231245654729
122000				0.004896614868906526	0.004896614868906526	0.004896614868906526
123000				0.0034871154970180745	0.0034871154970180745	0.0034871154970180745
124000				0.00369601711277962	0.00369601711277962	0.00369601711277962
125000				0.0033969317229415675	0.0033969317229415675	0.0033969317229415675
126000				0.005252698914803225	0.005252698914803225	0.005252698914803225
127000				0.0057395185384134465	0.0057395185384134465	0.0057395185384134465
128000				0.004094001749334968	0.004094001749334968	0.004094001749334968
129000				0.004662232762455709	0.004662232762455709	0.004662232762455709
130000				0.005896663570257544	0.005896663570257544	0.005896663570257544
131000				0.0041952541833419855	0.0041952541833419855	0.0041952541833419855
132000				0.003481319647775174	0.003481319647775174	0.003481319647775174
133000				0.0036154640602258244	0.0036154640602258244	0.0036154640602258244
134000				0.0034029548254207514	0.0034029548254207514	0.0034029548254207514
135000				0.003798142040921746	0.003798142040921746	0.003798142040921746
136000				0.00410179781643405	0.00410179781643405	0.00410179781643405
137000				0.003649674255095261	0.003649674255095261	0.003649674255095261
138000				0.003906824787565922	0.003906824787565922	0.003906824787565922
139000				0.003279343327013402	0.003279343327013402	0.003279343327013402
140000				0.0034958331995225346	0.0034958331995225346	0.0034958331995225346
141000				0.0036808215211933553	0.0036808215211933553	0.0036808215211933553
142000				0.0032704792044884116	0.0032704792044884116	0.0032704792044884116
143000				0.004679770171703504	0.004679770171703504	0.004679770171703504
144000				0.004862821994896873	0.004862821994896873	0.004862821994896873
145000				0.0033311354757571522	0.0033311354757571522	0.0033311354757571522
146000				0.0042497340392425266	0.0042497340392425266	0.0042497340392425266
147000				0.004257925026947209	0.004257925026947209	0.004257925026947209
148000				0.0037721291558328635	0.0037721291558328635	0.0037721291558328635
149000				0.0032483735526077522	0.0032483735526077522	0.0032483735526077522
150000				0.003739873519702564	0.003739873519702564	0.003739873519702564
151000				0.0030696714556050263	0.0030696714556050263	0.0030696714556050263
152000				0.0037625382587389384	0.0037625382587389384	0.0037625382587389384
153000				0.0047745861998666275	0.0047745861998666275	0.0047745861998666275
154000				0.003473888140544804	0.003473888140544804	0.003473888140544804
155000				0.004019056535180063	0.004019056535180063	0.004019056535180063
156000				0.0035827833306440963	0.0035827833306440963	0.0035827833306440963
157000				0.0036730406124685865	0.0036730406124685865	0.0036730406124685865
158000				0.0029321211270777452	0.0029321211270777452	0.0029321211270777452
159000				0.0034556154944351217	0.0034556154944351217	0.0034556154944351217
160000				0.004481886007749897	0.004481886007749897	0.004481886007749897
161000				0.005183966412821804	0.005183966412821804	0.005183966412821804
162000				0.004360060830040336	0.004360060830040336	0.004360060830040336
163000				0.0030389855819168694	0.0030389855819168694	0.0030389855819168694
164000				0.003081121630997159	0.003081121630997159	0.003081121630997159
165000				0.0029253031673900608	0.0029253031673900608	0.0029253031673900608
166000				0.0032007444493905644	0.0032007444493905644	0.0032007444493905644
167000				0.003225038242683109	0.003225038242683109	0.003225038242683109
168000				0.006465350240437504	0.006465350240437504	0.006465350240437504
169000				0.003154584767165932	0.003154584767165932	0.003154584767165932
170000				0.0030345862066411904	0.0030345862066411904	0.0030345862066411904
171000				0.00381583301107616	0.00381583301107616	0.00381583301107616
172000				0.0030008302122	0.0030008302122	0.0030008302122
173000				0.003399166811967017	0.003399166811967017	0.003399166811967017
174000				0.005077892166652981	0.005077892166652981	0.005077892166652981
175000				0.0030213308125442324	0.0030213308125442324	0.0030213308125442324
176000				0.004171608842171006	0.004171608842171006	0.004171608842171006
177000				0.0033922382375826403	0.0033922382375826403	0.0033922382375826403
178000				0.003099580178963694	0.003099580178963694	0.003099580178963694
179000				0.0038973805473471483	0.0038973805473471483	0.0038973805473471483
180000				0.002925726189017212	0.002925726189017212	0.002925726189017212
181000				0.0035569447308661556	0.0035569447308661556	0.0035569447308661556
182000				0.0032443825880614065	0.0032443825880614065	0.0032443825880614065
183000				0.0033620634123644054	0.0033620634123644054	0.0033620634123644054
184000				0.0028798834920216202	0.0028798834920216202	0.0028798834920216202
185000				0.0028213037001454666	0.0028213037001454666	0.0028213037001454666
186000				0.002629122028355418	0.002629122028355418	0.002629122028355418
187000				0.003935589513781535	0.003935589513781535	0.003935589513781535
188000				0.0027158049558106325	0.0027158049558106325	0.0027158049558106325
189000				0.002944879823845488	0.002944879823845488	0.002944879823845488
190000				0.0026355612655195805	0.0026355612655195805	0.0026355612655195805
191000				0.002759130905065158	0.002759130905065158	0.002759130905065158
192000				0.0028433850412043016	0.0028433850412043016	0.0028433850412043016
193000				0.0027705572093632215	0.0027705572093632215	0.0027705572093632215
194000				0.0032694365653191827	0.0032694365653191827	0.0032694365653191827
195000				0.002675701897084494	0.002675701897084494	0.002675701897084494
196000				0.003682348729673469	0.003682348729673469	0.003682348729673469
197000				0.002515052200719693	0.002515052200719693	0.002515052200719693
198000				0.002498733786776457	0.002498733786776457	0.002498733786776457
199000				0.003363899178748058	0.003363899178748058	0.003363899178748058
200000				0.0031776689838605575	0.0031776689838605575	0.0031776689838605575
201000				0.002794012619861603	0.002794012619861603	0.002794012619861603
202000				0.0065892073336753865	0.0065892073336753865	0.0065892073336753865
203000				0.002864333365315424	0.002864333365315424	0.002864333365315424
204000				0.0028354169395305696	0.0028354169395305696	0.0028354169395305696
205000				0.0026574070761949675	0.0026574070761949675	0.0026574070761949675
206000				0.002988050842695838	0.002988050842695838	0.002988050842695838
207000				0.002742465149193909	0.002742465149193909	0.002742465149193909
208000				0.0025943837827976015	0.0025943837827976015	0.0025943837827976015
209000				0.002467619998866546	0.002467619998866546	0.002467619998866546
210000				0.0026102950025390747	0.0026102950025390747	0.0026102950025390747
211000				0.0036043268131801076	0.0036043268131801076	0.0036043268131801076
212000				0.0040418154036965135	0.0040418154036965135	0.0040418154036965135
213000				0.0037683003576073743	0.0037683003576073743	0.0037683003576073743
214000				0.0024712561101446983	0.0024712561101446983	0.0024712561101446983
215000				0.002787658001780804	0.002787658001780804	0.002787658001780804
216000				0.00252370177125775	0.00252370177125775	0.00252370177125775
217000				0.0026799692606608873	0.0026799692606608873	0.0026799692606608873
218000				0.00275732104518906	0.00275732104518906	0.00275732104518906
219000				0.0033584534806071196	0.0033584534806071196	0.0033584534806071196
220000				0.0026715574717021033	0.0026715574717021033	0.0026715574717021033
221000				0.0039006657836281825	0.0039006657836281825	0.0039006657836281825
222000				0.0029832535970092844	0.0029832535970092844	0.0029832535970092844
223000				0.002576770719903476	0.002576770719903476	0.002576770719903476
224000				0.0037626016572653276	0.0037626016572653276	0.0037626016572653276
225000				0.0034042100427837097	0.0034042100427837097	0.0034042100427837097
226000				0.0026849729085239877	0.0026849729085239877	0.0026849729085239877
227000				0.00322575883013137	0.00322575883013137	0.00322575883013137
228000				0.0023738459364144576	0.0023738459364144576	0.0023738459364144576
229000				0.005728719729120738	0.005728719729120738	0.005728719729120738
230000				0.0024838915210348696	0.0024838915210348696	0.0024838915210348696
231000				0.0029037448824777005	0.0029037448824777005	0.0029037448824777005
232000				0.0036767831207703294	0.0036767831207703294	0.0036767831207703294
233000				0.002508997821749733	0.002508997821749733	0.002508997821749733
234000				0.002771063812152068	0.002771063812152068	0.002771063812152068
235000				0.0022581977838859305	0.0022581977838859305	0.0022581977838859305
236000				0.0025467938241201878	0.0025467938241201878	0.0025467938241201878
237000				0.003253501131534704	0.003253501131534704	0.003253501131534704
238000				0.0022462939856161225	0.0022462939856161225	0.0022462939856161225
239000				0.0029210953202850765	0.0029210953202850765	0.0029210953202850765
240000				0.002945195990438853	0.002945195990438853	0.002945195990438853
241000				0.002519353450031312	0.002519353450031312	0.002519353450031312
242000				0.0024066651215026765	0.0024066651215026765	0.0024066651215026765
243000				0.003708705672740199	0.003708705672740199	0.003708705672740199
244000				0.002433302049148596	0.002433302049148596	0.002433302049148596
245000				0.0023995344389676344	0.0023995344389676344	0.0023995344389676344
246000				0.002219183585267617	0.002219183585267617	0.002219183585267617
247000				0.002195308848998959	0.002195308848998959	0.002195308848998959
248000				0.0025215423872009144	0.0025215423872009144	0.0025215423872009144
249000				0.0034003390222400636	0.0034003390222400636	0.0034003390222400636
250000				0.003306301225288528	0.003306301225288528	0.003306301225288528
251000				0.0027041892846180536	0.0027041892846180536	0.0027041892846180536
252000				0.00326882209994373	0.00326882209994373	0.00326882209994373
253000				0.0023374175170529678	0.0023374175170529678	0.0023374175170529678
254000				0.002725143859645565	0.002725143859645565	0.002725143859645565
255000				0.002423600187100325	0.002423600187100325	0.002423600187100325
256000				0.0022414315202650766	0.0022414315202650766	0.0022414315202650766
257000				0.00420996610172213	0.00420996610172213	0.00420996610172213
258000				0.0023612086709824042	0.0023612086709824042	0.0023612086709824042
259000				0.002583129558560571	0.002583129558560571	0.002583129558560571
260000				0.002321667424267773	0.002321667424267773	0.002321667424267773
261000				0.0023361925279886714	0.0023361925279886714	0.0023361925279886714
262000				0.00294527665468569	0.00294527665468569	0.00294527665468569
263000				0.002365531075459767	0.002365531075459767	0.002365531075459767
264000				0.0030181620129067087	0.0030181620129067087	0.0030181620129067087
265000				0.003331516700222755	0.003331516700222755	0.003331516700222755
266000				0.0022182315554618685	0.0022182315554618685	0.0022182315554618685
267000				0.0033536643356796886	0.0033536643356796886	0.0033536643356796886
268000				0.002213230648311473	0.002213230648311473	0.002213230648311473
269000				0.0025238678907860425	0.0025238678907860425	0.0025238678907860425
270000				0.0023816931791200806	0.0023816931791200806	0.0023816931791200806
271000				0.0021604236358494493	0.0021604236358494493	0.0021604236358494493
272000				0.0023028545497325082	0.0023028545497325082	0.0023028545497325082
273000				0.0023536198999773218	0.0023536198999773218	0.0023536198999773218
274000				0.002519583418023628	0.002519583418023628	0.002519583418023628
275000				0.0027273910426287968	0.0027273910426287968	0.0027273910426287968
276000				0.002830308570934942	0.002830308570934942	0.002830308570934942
277000				0.0020479524365000982	0.0020479524365000982	0.0020479524365000982
278000				0.0022486153220321724	0.0022486153220321724	0.0022486153220321724
279000				0.0025191372896285853	0.0025191372896285853	0.0025191372896285853
280000				0.002068499095885327	0.002068499095885327	0.002068499095885327
281000				0.002182345618473601	0.002182345618473601	0.002182345618473601
282000				0.0024372123091712496	0.0024372123091712496	0.0024372123091712496
283000				0.0031382755246766474	0.0031382755246766474	0.0031382755246766474
284000				0.0022079756275237093	0.0022079756275237093	0.0022079756275237093
285000				0.0030810889020159993	0.0030810889020159993	0.0030810889020159993
286000				0.002818684038167893	0.002818684038167893	0.002818684038167893
287000				0.0021860598972490925	0.0021860598972490925	0.0021860598972490925
288000				0.002722828505211843	0.002722828505211843	0.002722828505211843
289000				0.0025446665746479526	0.0025446665746479526	0.0025446665746479526
290000				0.002356845206328386	0.002356845206328386	0.002356845206328386
291000				0.003142934034647182	0.003142934034647182	0.003142934034647182
292000				0.002830946034174905	0.002830946034174905	0.002830946034174905
293000				0.003833688558347198	0.003833688558347198	0.003833688558347198
294000				0.0024218802647081195	0.0024218802647081195	0.0024218802647081195
295000				0.0035304879014295487	0.0035304879014295487	0.0035304879014295487
296000				0.002498865771936903	0.002498865771936903	0.002498865771936903
297000				0.0022264064240454956	0.0022264064240454956	0.0022264064240454956
298000				0.0021533896790123038	0.0021533896790123038	0.0021533896790123038
299000				0.0021286562132174437	0.0021286562132174437	0.0021286562132174437
300000				0.0021794837580121256	0.0021794837580121256	0.0021794837580121256
301000				0.0025602907370404974	0.0025602907370404974	0.0025602907370404974
302000				0.002370164199660659	0.002370164199660659	0.002370164199660659
303000				0.001994996541654572	0.001994996541654572	0.001994996541654572
304000				0.002040699592193181	0.002040699592193181	0.002040699592193181
305000				0.002771117814370951	0.002771117814370951	0.002771117814370951
306000				0.002252342659735606	0.002252342659735606	0.002252342659735606
307000				0.002006431495729802	0.002006431495729802	0.002006431495729802
308000				0.002905769179432711	0.002905769179432711	0.002905769179432711
309000				0.00198475856399966	0.00198475856399966	0.00198475856399966
310000				0.0020469007942088852	0.0020469007942088852	0.0020469007942088852
311000				0.0019550145740059462	0.0019550145740059462	0.0019550145740059462
312000				0.0023636123879710058	0.0023636123879710058	0.0023636123879710058
313000				0.0024353823293086297	0.0024353823293086297	0.0024353823293086297
314000				0.0021884054630738835	0.0021884054630738835	0.0021884054630738835
315000				0.002037400056907356	0.002037400056907356	0.002037400056907356
316000				0.0019141380305439275	0.0019141380305439275	0.0019141380305439275
317000				0.002108152043607959	0.002108152043607959	0.002108152043607959
318000				0.002410276495431067	0.002410276495431067	0.002410276495431067
319000				0.0028272856416601106	0.0028272856416601106	0.0028272856416601106
320000				0.0020121492383521284	0.0020121492383521284	0.0020121492383521284
321000				0.0021423296005580474	0.0021423296005580474	0.0021423296005580474
322000				0.002019592107461355	0.002019592107461355	0.002019592107461355
323000				0.0018932074587712138	0.0018932074587712138	0.0018932074587712138
324000				0.002140939894170473	0.002140939894170473	0.002140939894170473
325000				0.0021744063462534615	0.0021744063462534615	0.0021744063462534615
326000				0.0020819140726975214	0.0020819140726975214	0.0020819140726975214
327000				0.0020495728712053487	0.0020495728712053487	0.0020495728712053487
328000				0.002381507323403696	0.002381507323403696	0.002381507323403696
329000				0.003032310597217353	0.003032310597217353	0.003032310597217353
330000				0.0019644844016776845	0.0019644844016776845	0.0019644844016776845
331000				0.0025950645573182673	0.0025950645573182673	0.0025950645573182673
332000				0.0027199143553705662	0.0027199143553705662	0.0027199143553705662
333000				0.0019696952393624067	0.0019696952393624067	0.0019696952393624067
334000				0.003841917338648613	0.003841917338648613	0.003841917338648613
335000				0.0018942361663276102	0.0018942361663276102	0.0018942361663276102
336000				0.0019510321668531588	0.0019510321668531588	0.0019510321668531588
337000				0.0020306361937751727	0.0020306361937751727	0.0020306361937751727
338000				0.003563723829985518	0.003563723829985518	0.003563723829985518
339000				0.0018673710600748783	0.0018673710600748783	0.0018673710600748783
340000				0.001744257330531362	0.001744257330531362	0.001744257330531362
341000				0.00285852356242011	0.00285852356242011	0.00285852356242011
342000				0.0018124034365964634	0.0018124034365964634	0.0018124034365964634
343000				0.0029217708394981374	0.0029217708394981374	0.0029217708394981374
344000				0.0018738630350365504	0.0018738630350365504	0.0018738630350365504
345000				0.0019070066819553751	0.0019070066819553751	0.0019070066819553751
346000				0.0022446183936474288	0.0022446183936474288	0.0022446183936474288
347000				0.0018497086676606117	0.0018497086676606117	0.0018497086676606117
348000				0.001988874858137906	0.001988874858137906	0.001988874858137906
349000				0.001820276900207779	0.001820276900207779	0.001820276900207779
350000				0.0019271658112411493	0.0019271658112411493	0.0019271658112411493
351000				0.0018615780064044774	0.0018615780064044774	0.0018615780064044774
352000				0.001981055354742815	0.001981055354742815	0.001981055354742815
353000				0.0021041613451705716	0.0021041613451705716	0.0021041613451705716
354000				0.002330296038600983	0.002330296038600983	0.002330296038600983
355000				0.0021058965124419763	0.0021058965124419763	0.0021058965124419763
356000				0.0018198178086308151	0.0018198178086308151	0.0018198178086308151
357000				0.0018355826015470393	0.0018355826015470393	0.0018355826015470393
358000				0.0018053573286328656	0.0018053573286328656	0.0018053573286328656
359000				0.0019520652870061567	0.0019520652870061567	0.0019520652870061567
360000				0.0026033389158690774	0.0026033389158690774	0.0026033389158690774
361000				0.002089521635800829	0.002089521635800829	0.002089521635800829
362000				0.00203629246103549	0.00203629246103549	0.00203629246103549
363000				0.0019040627611046413	0.0019040627611046413	0.0019040627611046413
364000				0.0017685309868327994	0.0017685309868327994	0.0017685309868327994
365000				0.0020201619369725264	0.0020201619369725264	0.0020201619369725264
366000				0.0019165204666882815	0.0019165204666882815	0.0019165204666882815
367000				0.0017238899220153574	0.0017238899220153574	0.0017238899220153574
368000				0.002187419229975316	0.002187419229975316	0.002187419229975316
369000				0.001996376263758734	0.001996376263758734	0.001996376263758734
370000				0.0017642447690756843	0.0017642447690756843	0.0017642447690756843
371000				0.0020385528134860193	0.0020385528134860193	0.0020385528134860193
372000				0.0018606686530292873	0.0018606686530292873	0.0018606686530292873
373000				0.0017360779491742149	0.0017360779491742149	0.0017360779491742149
374000				0.0024601299421815057	0.0024601299421815057	0.0024601299421815057
375000				0.0019461932459983585	0.0019461932459983585	0.0019461932459983585
376000				0.0021653798339294626	0.0021653798339294626	0.0021653798339294626
377000				0.002190571559663975	0.002190571559663975	0.002190571559663975
378000				0.0017521266066828898	0.0017521266066828898	0.0017521266066828898
379000				0.0018451607822555446	0.0018451607822555446	0.0018451607822555446
380000				0.00243780906639548	0.00243780906639548	0.00243780906639548
381000				0.0018311832659192444	0.0018311832659192444	0.0018311832659192444
382000				0.001659015306989258	0.001659015306989258	0.001659015306989258
383000				0.002439000641824289	0.002439000641824289	0.002439000641824289
384000				0.0020347800819070887	0.0020347800819070887	0.0020347800819070887
385000				0.0017459656039904242	0.0017459656039904242	0.0017459656039904242
386000				0.0016978866474072745	0.0016978866474072745	0.0016978866474072745
387000				0.001873760340452459	0.001873760340452459	0.001873760340452459
388000				0.0017636559090346917	0.0017636559090346917	0.0017636559090346917
389000				0.0019213683336730986	0.0019213683336730986	0.0019213683336730986
390000				0.001741057131447968	0.001741057131447968	0.001741057131447968
391000				0.0022824156211235466	0.0022824156211235466	0.0022824156211235466
392000				0.0017817300959362533	0.0017817300959362533	0.0017817300959362533
393000				0.001694030634893988	0.001694030634893988	0.001694030634893988
394000				0.0017956035739720986	0.0017956035739720986	0.0017956035739720986
395000				0.0018349691423059655	0.0018349691423059655	0.0018349691423059655
396000				0.001881000958546334	0.001881000958546334	0.001881000958546334
397000				0.0017284766092081278	0.0017284766092081278	0.0017284766092081278
398000				0.002062191652551584	0.002062191652551584	0.002062191652551584
399000				0.0017927506741536466	0.0017927506741536466	0.0017927506741536466
400000				0.0019517813840734424	0.0019517813840734424	0.0019517813840734424
401000				0.0024423811955439456	0.0024423811955439456	0.0024423811955439456
402000				0.0019369942431420905	0.0019369942431420905	0.0019369942431420905
403000				0.0017439542225670187	0.0017439542225670187	0.0017439542225670187
404000				0.0016407228297947826	0.0016407228297947826	0.0016407228297947826
405000				0.0016340720382822893	0.0016340720382822893	0.0016340720382822893
406000				0.0018951121053899164	0.0018951121053899164	0.0018951121053899164
407000				0.0016342733755224253	0.0016342733755224253	0.0016342733755224253
408000				0.0016416854406222615	0.0016416854406222615	0.0016416854406222615
409000				0.001658246140351456	0.001658246140351456	0.001658246140351456
410000				0.0016762356980531716	0.0016762356980531716	0.0016762356980531716
411000				0.001769289840774036	0.001769289840774036	0.001769289840774036
412000				0.0017841304278218733	0.0017841304278218733	0.0017841304278218733
413000				0.0017598783113743494	0.0017598783113743494	0.0017598783113743494
414000				0.0017055059245871253	0.0017055059245871253	0.0017055059245871253
415000				0.0018360104810135477	0.0018360104810135477	0.0018360104810135477
416000				0.0018827293150551214	0.0018827293150551214	0.0018827293150551214
417000				0.0017603214584929333	0.0017603214584929333	0.0017603214584929333
418000				0.0016301753370711414	0.0016301753370711414	0.0016301753370711414
419000				0.0016161869552376196	0.0016161869552376196	0.0016161869552376196
420000				0.0017963831229383831	0.0017963831229383831	0.0017963831229383831
421000				0.0017017286660236356	0.0017017286660236356	0.0017017286660236356
422000				0.0017280513764184663	0.0017280513764184663	0.0017280513764184663
423000				0.0017568630026680182	0.0017568630026680182	0.0017568630026680182
424000				0.0017134657449525228	0.0017134657449525228	0.0017134657449525228
425000				0.003190084124235214	0.003190084124235214	0.003190084124235214
426000				0.0017092442841015432	0.0017092442841015432	0.0017092442841015432
427000				0.0018874968175509482	0.0018874968175509482	0.0018874968175509482
428000				0.00160090630799701	0.00160090630799701	0.00160090630799701
429000				0.0016604668199049675	0.0016604668199049675	0.0016604668199049675
430000				0.0022616493600315286	0.0022616493600315286	0.0022616493600315286
431000				0.001950398348426463	0.001950398348426463	0.001950398348426463
432000				0.0016654670681024663	0.0016654670681024663	0.0016654670681024663
433000				0.0015826231091126844	0.0015826231091126844	0.0015826231091126844
434000				0.0016787679352616386	0.0016787679352616386	0.0016787679352616386
435000				0.0020849435671300514	0.0020849435671300514	0.0020849435671300514
436000				0.0034020766914875074	0.0034020766914875074	0.0034020766914875074
437000				0.001550336966292323	0.001550336966292323	0.001550336966292323
438000				0.0016455078311766375	0.0016455078311766375	0.0016455078311766375
439000				0.001582163041063911	0.001582163041063911	0.001582163041063911
440000				0.0016508479323295118	0.0016508479323295118	0.0016508479323295118
441000				0.00174039736177289	0.00174039736177289	0.00174039736177289
442000				0.0015875853333424026	0.0015875853333424026	0.0015875853333424026
443000				0.0016244669349070222	0.0016244669349070222	0.0016244669349070222
444000				0.002284017806538251	0.002284017806538251	0.002284017806538251
445000				0.001588310856469701	0.001588310856469701	0.001588310856469701
446000				0.0015888365504848564	0.0015888365504848564	0.0015888365504848564
447000				0.0018564524229274235	0.0018564524229274235	0.0018564524229274235
448000				0.0018674118774079911	0.0018674118774079911	0.0018674118774079911
449000				0.0015650946331562537	0.0015650946331562537	0.0015650946331562537
450000				0.001606934495632539	0.001606934495632539	0.001606934495632539
451000				0.0016593751156111186	0.0016593751156111186	0.0016593751156111186
452000				0.0019037916653160888	0.0019037916653160888	0.0019037916653160888
453000				0.0015981241400616574	0.0015981241400616574	0.0015981241400616574
454000				0.0018058125789762822	0.0018058125789762822	0.0018058125789762822
455000				0.0015621187797693848	0.0015621187797693848	0.0015621187797693848
456000				0.0016526995939604699	0.0016526995939604699	0.0016526995939604699
457000				0.0016578778999256883	0.0016578778999256883	0.0016578778999256883
458000				0.0015489191991179324	0.0015489191991179324	0.0015489191991179324
459000				0.0015860666470105908	0.0015860666470105908	0.0015860666470105908
460000				0.0016372007065244476	0.0016372007065244476	0.0016372007065244476
461000				0.0018506866646818914	0.0018506866646818914	0.0018506866646818914
462000				0.0021691029660473975	0.0021691029660473975	0.0021691029660473975
463000				0.001639283092534259	0.001639283092534259	0.001639283092534259
464000				0.0016298499801105535	0.0016298499801105535	0.0016298499801105535
465000				0.0015467190447258714	0.0015467190447258714	0.0015467190447258714
466000				0.001478948568244674	0.001478948568244674	0.001478948568244674
467000				0.0016870280869256521	0.0016870280869256521	0.0016870280869256521
468000				0.001549049282899656	0.001549049282899656	0.001549049282899656
469000				0.00181290035614075	0.00181290035614075	0.00181290035614075
470000				0.0017637489171943223	0.0017637489171943223	0.0017637489171943223
471000				0.0015940973297790726	0.0015940973297790726	0.0015940973297790726
472000				0.0016015199625999004	0.0016015199625999004	0.0016015199625999004
473000				0.0015037650830420873	0.0015037650830420873	0.0015037650830420873
474000				0.0014954248232215543	0.0014954248232215543	0.0014954248232215543
475000				0.0015228418398247393	0.0015228418398247393	0.0015228418398247393
476000				0.0017151814513455203	0.0017151814513455203	0.0017151814513455203
477000				0.0015812843628101542	0.0015812843628101542	0.0015812843628101542
478000				0.001482156853044283	0.001482156853044283	0.001482156853044283
479000				0.0015045378882299638	0.0015045378882299638	0.0015045378882299638
480000				0.0016094506184295568	0.0016094506184295568	0.0016094506184295568
481000				0.0015500430406758172	0.0015500430406758172	0.0015500430406758172
482000				0.001519524191354197	0.001519524191354197	0.001519524191354197
483000				0.0016270575685438304	0.0016270575685438304	0.0016270575685438304
484000				0.0014677109557932786	0.0014677109557932786	0.0014677109557932786
485000				0.001928518558532765	0.001928518558532765	0.001928518558532765
486000				0.0019318924344973074	0.0019318924344973074	0.0019318924344973074
487000				0.0014998607847436524	0.0014998607847436524	0.0014998607847436524
488000				0.0014917745808962423	0.0014917745808962423	0.0014917745808962423
489000				0.001569674213916695	0.001569674213916695	0.001569674213916695
490000				0.002215867728722957	0.002215867728722957	0.002215867728722957
491000				0.001505595254308188	0.001505595254308188	0.001505595254308188
492000				0.0014475461012309514	0.0014475461012309514	0.0014475461012309514
493000				0.001611056110126511	0.001611056110126511	0.001611056110126511
494000				0.0017041305551298133	0.0017041305551298133	0.0017041305551298133
495000				0.0018569271851540242	0.0018569271851540242	0.0018569271851540242
496000				0.001478003825044669	0.001478003825044669	0.001478003825044669
497000				0.0014621540492879411	0.0014621540492879411	0.0014621540492879411
498000				0.001517488783864651	0.001517488783864651	0.001517488783864651
499000				0.0015146102635859417	0.0015146102635859417	0.0015146102635859417
500000				0.002466960083261926	0.002466960083261926	0.002466960083261926
501000				0.0016461877236514683	0.0016461877236514683	0.0016461877236514683
502000				0.0015205117645304097	0.0015205117645304097	0.0015205117645304097
503000				0.001443788878888428	0.001443788878888428	0.001443788878888428
504000				0.0018816589274013337	0.0018816589274013337	0.0018816589274013337
505000				0.0015795629487559359	0.0015795629487559359	0.0015795629487559359
506000				0.0015296511564599363	0.0015296511564599363	0.0015296511564599363
507000				0.0014974078307233075	0.0014974078307233075	0.0014974078307233075
508000				0.0017982385439770407	0.0017982385439770407	0.0017982385439770407
509000				0.0016803260861912805	0.0016803260861912805	0.0016803260861912805
510000				0.0017422671389541989	0.0017422671389541989	0.0017422671389541989
511000				0.0015268172903966312	0.0015268172903966312	0.0015268172903966312
512000				0.0020533274940328027	0.0020533274940328027	0.0020533274940328027
513000				0.001476199014288397	0.001476199014288397	0.001476199014288397
514000				0.0014385935062223424	0.0014385935062223424	0.0014385935062223424
515000				0.0015171541473748365	0.0015171541473748365	0.0015171541473748365
516000				0.0014853422997340151	0.0014853422997340151	0.0014853422997340151
517000				0.0015223845395089032	0.0015223845395089032	0.0015223845395089032
518000				0.0014292188175978537	0.0014292188175978537	0.0014292188175978537
519000				0.0014214977264599754	0.0014214977264599754	0.0014214977264599754
520000				0.0014323052024709762	0.0014323052024709762	0.0014323052024709762
521000				0.0014635879782057507	0.0014635879782057507	0.0014635879782057507
522000				0.0019053875715693525	0.0019053875715693525	0.0019053875715693525
523000				0.0014687512261330276	0.0014687512261330276	0.0014687512261330276
524000				0.0013953656490098714	0.0013953656490098714	0.0013953656490098714
525000				0.001459131181172351	0.001459131181172351	0.001459131181172351
526000				0.0014750191411526817	0.0014750191411526817	0.0014750191411526817
527000				0.0015193473405540436	0.0015193473405540436	0.0015193473405540436
528000				0.0014991693846806004	0.0014991693846806004	0.0014991693846806004
529000				0.001413444924937455	0.001413444924937455	0.001413444924937455
530000				0.0014528799144550041	0.0014528799144550041	0.0014528799144550041
531000				0.0014527446115114892	0.0014527446115114892	0.0014527446115114892
532000				0.0014539505806425543	0.0014539505806425543	0.0014539505806425543
533000				0.0017273876873844423	0.0017273876873844423	0.0017273876873844423
534000				0.0017651896470123709	0.0017651896470123709	0.0017651896470123709
535000				0.0015078650648196392	0.0015078650648196392	0.0015078650648196392
536000				0.001635095809401749	0.001635095809401749	0.001635095809401749
537000				0.0013841848266322601	0.0013841848266322601	0.0013841848266322601
538000				0.0019090983777552322	0.0019090983777552322	0.0019090983777552322
539000				0.0013545987609207355	0.0013545987609207355	0.0013545987609207355
540000				0.0014352808511028383	0.0014352808511028383	0.0014352808511028383
541000				0.0018984662484560113	0.0018984662484560113	0.0018984662484560113
542000				0.0014564469320262389	0.0014564469320262389	0.0014564469320262389
543000				0.0014289545862549745	0.0014289545862549745	0.0014289545862549745
544000				0.0014707840675706539	0.0014707840675706539	0.0014707840675706539
545000				0.0014350576751098005	0.0014350576751098005	0.0014350576751098005
546000				0.0015781885165458492	0.0015781885165458492	0.0015781885165458492
547000				0.0018988281562698872	0.0018988281562698872	0.0018988281562698872
548000				0.0014710743656463948	0.0014710743656463948	0.0014710743656463948
549000				0.0014263826965800733	0.0014263826965800733	0.0014263826965800733
550000				0.001353564448052675	0.001353564448052675	0.001353564448052675
551000				0.0014815942670254128	0.0014815942670254128	0.0014815942670254128
552000				0.0014512855218409052	0.0014512855218409052	0.0014512855218409052
553000				0.0014032552400383522	0.0014032552400383522	0.0014032552400383522
554000				0.0015044848917225464	0.0015044848917225464	0.0015044848917225464
555000				0.0014762913597486384	0.0014762913597486384	0.0014762913597486384
556000				0.0013789345282380515	0.0013789345282380515	0.0013789345282380515
557000				0.001415529566916217	0.001415529566916217	0.001415529566916217
558000				0.0014842617023830122	0.0014842617023830122	0.0014842617023830122
559000				0.0014711039073859098	0.0014711039073859098	0.0014711039073859098
560000				0.0014227952131961614	0.0014227952131961614	0.0014227952131961614
561000				0.0013795328093376925	0.0013795328093376925	0.0013795328093376925
562000				0.0014193931110462181	0.0014193931110462181	0.0014193931110462181
563000				0.001490301169383904	0.001490301169383904	0.001490301169383904
564000				0.0014469860596761424	0.0014469860596761424	0.0014469860596761424
565000				0.0014389312860309635	0.0014389312860309635	0.0014389312860309635
566000				0.001467637863044348	0.001467637863044348	0.001467637863044348
567000				0.001325009399571134	0.001325009399571134	0.001325009399571134
568000				0.0014419553137197862	0.0014419553137197862	0.0014419553137197862
569000				0.0014729226751758902	0.0014729226751758902	0.0014729226751758902
570000				0.0013797067090757014	0.0013797067090757014	0.0013797067090757014
571000				0.0014440310571102932	0.0014440310571102932	0.0014440310571102932
572000				0.0015385526229273131	0.0015385526229273131	0.0015385526229273131
573000				0.0013315312993888283	0.0013315312993888283	0.0013315312993888283
574000				0.0015279649881509727	0.0015279649881509727	0.0015279649881509727
575000				0.0018269734301756622	0.0018269734301756622	0.0018269734301756622
576000				0.0014838174891158265	0.0014838174891158265	0.0014838174891158265
577000				0.0014300833487203967	0.0014300833487203967	0.0014300833487203967
578000				0.001411017450590621	0.001411017450590621	0.001411017450590621
579000				0.0013333155028852754	0.0013333155028852754	0.0013333155028852754
580000				0.0014243198057489507	0.0014243198057489507	0.0014243198057489507
581000				0.0013585761793946402	0.0013585761793946402	0.0013585761793946402
582000				0.0013962848220138344	0.0013962848220138344	0.0013962848220138344
583000				0.002088104779366886	0.002088104779366886	0.002088104779366886
584000				0.0013505537947869051	0.0013505537947869051	0.0013505537947869051
585000				0.0016415591623931856	0.0016415591623931856	0.0016415591623931856
586000				0.0013849458423734623	0.0013849458423734623	0.0013849458423734623
587000				0.001323511225907092	0.001323511225907092	0.001323511225907092
588000				0.0017097088578897066	0.0017097088578897066	0.0017097088578897066
589000				0.0013262326603522613	0.0013262326603522613	0.0013262326603522613
590000				0.0013778644713774346	0.0013778644713774346	0.0013778644713774346
591000				0.0013739607661757763	0.0013739607661757763	0.0013739607661757763
592000				0.0015854640225889333	0.0015854640225889333	0.0015854640225889333
593000				0.0017151522354182072	0.0017151522354182072	0.0017151522354182072
594000				0.002611510412815064	0.002611510412815064	0.002611510412815064
595000				0.001326809678472909	0.001326809678472909	0.001326809678472909
596000				0.0013338087236385648	0.0013338087236385648	0.0013338087236385648
597000				0.0013149252930773061	0.0013149252930773061	0.0013149252930773061
598000				0.00131264010615949	0.00131264010615949	0.00131264010615949
599000				0.0013649214435077592	0.0013649214435077592	0.0013649214435077592
600000				0.0014000034415447057	0.0014000034415447057	0.0014000034415447057
601000				0.0014261097590539328	0.0014261097590539328	0.0014261097590539328
602000				0.001404105773341342	0.001404105773341342	0.001404105773341342
603000				0.0013780488041335115	0.0013780488041335115	0.0013780488041335115
604000				0.0014648930932617504	0.0014648930932617504	0.0014648930932617504
605000				0.0012670037863866965	0.0012670037863866965	0.0012670037863866965
606000				0.0013190145766273545	0.0013190145766273545	0.0013190145766273545
607000				0.0016329432506272485	0.0016329432506272485	0.0016329432506272485
608000				0.0013942465902109773	0.0013942465902109773	0.0013942465902109773
609000				0.0016997002033165623	0.0016997002033165623	0.0016997002033165623
610000				0.0012844697690064138	0.0012844697690064138	0.0012844697690064138
611000				0.001891562418493982	0.001891562418493982	0.001891562418493982
612000				0.0014837130716069513	0.0014837130716069513	0.0014837130716069513
613000				0.0012948767159926455	0.0012948767159926455	0.0012948767159926455
614000				0.001400450633419674	0.001400450633419674	0.001400450633419674
615000				0.0014624498105122819	0.0014624498105122819	0.0014624498105122819
616000				0.0014104842402921835	0.0014104842402921835	0.0014104842402921835
617000				0.0013263498303586444	0.0013263498303586444	0.0013263498303586444
618000				0.0012943506155775287	0.0012943506155775287	0.0012943506155775287
619000				0.0012910474974238335	0.0012910474974238335	0.0012910474974238335
620000				0.0012703184908629467	0.0012703184908629467	0.0012703184908629467
621000				0.001405740366157089	0.001405740366157089	0.001405740366157089
622000				0.0013416806585553143	0.0013416806585553143	0.0013416806585553143
623000				0.0012792806628800918	0.0012792806628800918	0.0012792806628800918
624000				0.0016232368398568016	0.0016232368398568016	0.0016232368398568016
625000				0.001357708587560417	0.001357708587560417	0.001357708587560417
626000				0.0013269307246867865	0.0013269307246867865	0.0013269307246867865
627000				0.0012699582966481156	0.0012699582966481156	0.0012699582966481156
628000				0.0013003915882887863	0.0013003915882887863	0.0013003915882887863
629000				0.0012942214910305308	0.0012942214910305308	0.0012942214910305308
630000				0.0014251454053710716	0.0014251454053710716	0.0014251454053710716
631000				0.0013591773094134246	0.0013591773094134246	0.0013591773094134246
632000				0.0013333750788576515	0.0013333750788576515	0.0013333750788576515
633000				0.0012887742406876485	0.0012887742406876485	0.0012887742406876485
634000				0.00127479716942839	0.00127479716942839	0.00127479716942839
635000				0.0014263054595885561	0.0014263054595885561	0.0014263054595885561
636000				0.0012882168757731144	0.0012882168757731144	0.0012882168757731144
637000				0.0012695670625522937	0.0012695670625522937	0.0012695670625522937
638000				0.0013058191325245425	0.0013058191325245425	0.0013058191325245425
639000				0.0013065399112390408	0.0013065399112390408	0.0013065399112390408
640000				0.001340223156670562	0.001340223156670562	0.001340223156670562
641000				0.0013409167774479883	0.0013409167774479883	0.0013409167774479883
642000				0.001284068590883828	0.001284068590883828	0.001284068590883828
643000				0.001487651993631642	0.001487651993631642	0.001487651993631642
644000				0.0013066884923821813	0.0013066884923821813	0.0013066884923821813
645000				0.0012562126191904674	0.0012562126191904674	0.0012562126191904674
646000				0.0014121810201857283	0.0014121810201857283	0.0014121810201857283
647000				0.00128204943288203	0.00128204943288203	0.00128204943288203
648000				0.00123228835633846	0.00123228835633846	0.00123228835633846
649000				0.0012925530769390687	0.0012925530769390687	0.0012925530769390687
650000				0.0013333773016205776	0.0013333773016205776	0.0013333773016205776
651000				0.0014328585289654558	0.0014328585289654558	0.0014328585289654558
652000				0.0013487103102233563	0.0013487103102233563	0.0013487103102233563
653000				0.0013783068475633	0.0013783068475633	0.0013783068475633
654000				0.0012640673692599583	0.0012640673692599583	0.0012640673692599583
655000				0.0012592744447794037	0.0012592744447794037	0.0012592744447794037
656000				0.0013493265788272737	0.0013493265788272737	0.0013493265788272737
657000				0.0013606659710540992	0.0013606659710540992	0.0013606659710540992
658000				0.0013655430773474517	0.0013655430773474517	0.0013655430773474517
659000				0.0012767540943272651	0.0012767540943272651	0.0012767540943272651
660000				0.0012609740007013897	0.0012609740007013897	0.0012609740007013897
661000				0.0013119796033448819	0.0013119796033448819	0.0013119796033448819
662000				0.0013156084165584733	0.0013156084165584733	0.0013156084165584733
663000				0.0014218133015676008	0.0014218133015676008	0.0014218133015676008
664000				0.0012427426894024074	0.0012427426894024074	0.0012427426894024074
665000				0.0014119929782316044	0.0014119929782316044	0.0014119929782316044
666000				0.001329329440147269	0.001329329440147269	0.001329329440147269
667000				0.0012392226722047596	0.0012392226722047596	0.0012392226722047596
668000				0.0012675728175614242	0.0012675728175614242	0.0012675728175614242
669000				0.0012377394886218943	0.0012377394886218943	0.0012377394886218943
670000				0.001344044298575778	0.001344044298575778	0.001344044298575778
671000				0.0012491996405113765	0.0012491996405113765	0.0012491996405113765
672000				0.0013652198388438167	0.0013652198388438167	0.0013652198388438167
673000				0.0013082938171967045	0.0013082938171967045	0.0013082938171967045
674000				0.0013029798497179446	0.0013029798497179446	0.0013029798497179446
675000				0.0012219885794242408	0.0012219885794242408	0.0012219885794242408
676000				0.0012502076073384455	0.0012502076073384455	0.0012502076073384455
677000				0.0014918051650133273	0.0014918051650133273	0.0014918051650133273
678000				0.0012901992762803765	0.0012901992762803765	0.0012901992762803765
679000				0.0012371421949325223	0.0012371421949325223	0.0012371421949325223
680000				0.0013153597195460708	0.0013153597195460708	0.0013153597195460708
681000				0.0013030923200796313	0.0013030923200796313	0.0013030923200796313
682000				0.0012612387922743419	0.0012612387922743419	0.0012612387922743419
683000				0.0013104772530008575	0.0013104772530008575	0.0013104772530008575
684000				0.0012118188747468808	0.0012118188747468808	0.0012118188747468808
685000				0.0012506924967428488	0.0012506924967428488	0.0012506924967428488
686000				0.0019328849496891615	0.0019328849496891615	0.0019328849496891615
687000				0.0015389825147430107	0.0015389825147430107	0.0015389825147430107
688000				0.0012548218460220883	0.0012548218460220883	0.0012548218460220883
689000				0.0011994463562717212	0.0011994463562717212	0.0011994463562717212
690000				0.001308853426245025	0.001308853426245025	0.001308853426245025
691000				0.0013446766242486857	0.0013446766242486857	0.0013446766242486857
692000				0.001251257924851142	0.001251257924851142	0.001251257924851142
693000				0.0012935430498101728	0.0012935430498101728	0.0012935430498101728
694000				0.0012687624457509434	0.0012687624457509434	0.0012687624457509434
695000				0.0012149860844409166	0.0012149860844409166	0.0012149860844409166
696000				0.0012280392916862231	0.0012280392916862231	0.0012280392916862231
697000				0.0012375600342448805	0.0012375600342448805	0.0012375600342448805
698000				0.0012765127998815408	0.0012765127998815408	0.0012765127998815408
699000				0.0012278476865702826	0.0012278476865702826	0.0012278476865702826
700000				0.00125093042436866	0.00125093042436866	0.00125093042436866
701000				0.0011861654290297385	0.0011861654290297385	0.0011861654290297385
702000				0.0012525591570220998	0.0012525591570220998	0.0012525591570220998
703000				0.001635746072366222	0.001635746072366222	0.001635746072366222
704000				0.0012136605437182502	0.0012136605437182502	0.0012136605437182502
705000				0.001286898122026942	0.001286898122026942	0.001286898122026942
706000				0.0012616444501276193	0.0012616444501276193	0.0012616444501276193
707000				0.0012120914468984275	0.0012120914468984275	0.0012120914468984275
708000				0.0011660691560550788	0.0011660691560550788	0.0011660691560550788
709000				0.0012776881332155934	0.0012776881332155934	0.0012776881332155934
710000				0.0011709972374807274	0.0011709972374807274	0.0011709972374807274
711000				0.0012257801937209287	0.0012257801937209287	0.0012257801937209287
712000				0.0011983662160063569	0.0011983662160063569	0.0011983662160063569
713000				0.001302442805948321	0.001302442805948321	0.001302442805948321
714000				0.001223268462233038	0.001223268462233038	0.001223268462233038
715000				0.0011952741789009852	0.0011952741789009852	0.0011952741789009852
716000				0.0012803534456022072	0.0012803534456022072	0.0012803534456022072
717000				0.00117095249506813	0.00117095249506813	0.00117095249506813
718000				0.0012121100660997311	0.0012121100660997311	0.0012121100660997311
719000				0.001201168561390105	0.001201168561390105	0.001201168561390105
720000				0.0011844593582346716	0.0011844593582346716	0.0011844593582346716
721000				0.0013447824360545695	0.0013447824360545695	0.0013447824360545695
722000				0.00125585762647042	0.00125585762647042	0.00125585762647042
723000				0.001208303242968003	0.001208303242968003	0.001208303242968003
724000				0.0012503288741703997	0.0012503288741703997	0.0012503288741703997
725000				0.0011804417489665402	0.0011804417489665402	0.0011804417489665402
726000				0.0011859377990154941	0.0011859377990154941	0.0011859377990154941
727000				0.0011931859147650446	0.0011931859147650446	0.0011931859147650446
728000				0.0011959508239712457	0.0011959508239712457	0.0011959508239712457
729000				0.0012075085117240858	0.0012075085117240858	0.0012075085117240858
730000				0.0011921994973649245	0.0011921994973649245	0.0011921994973649245
731000				0.0012236069218456256	0.0012236069218456256	0.0012236069218456256
732000				0.0012854627142383614	0.0012854627142383614	0.0012854627142383614
733000				0.0011695767193835396	0.0011695767193835396	0.0011695767193835396
734000				0.0011962315499751263	0.0011962315499751263	0.0011962315499751263
735000				0.0012046716809572921	0.0012046716809572921	0.0012046716809572921
736000				0.0012435307675192342	0.0012435307675192342	0.0012435307675192342
737000				0.0011607617070330818	0.0011607617070330818	0.0011607617070330818
738000				0.0011629959650171153	0.0011629959650171153	0.0011629959650171153
739000				0.0011826109006201513	0.0011826109006201513	0.0011826109006201513
740000				0.001283480393376321	0.001283480393376321	0.001283480393376321
741000				0.0011753620471399323	0.0011753620471399323	0.0011753620471399323
742000				0.001392542809748492	0.001392542809748492	0.001392542809748492
743000				0.0012573185447331584	0.0012573185447331584	0.0012573185447331584
744000				0.0012528060202506655	0.0012528060202506655	0.0012528060202506655
745000				0.0011661513865301866	0.0011661513865301866	0.0011661513865301866
746000				0.0012324213486748143	0.0012324213486748143	0.0012324213486748143
747000				0.0011650061941650635	0.0011650061941650635	0.0011650061941650635
748000				0.0013578269076553976	0.0013578269076553976	0.0013578269076553976
749000				0.0012010824073801077	0.0012010824073801077	0.0012010824073801077
750000				0.001304287979367941	0.001304287979367941	0.001304287979367941
751000				0.0011584680749366423	0.0011584680749366423	0.0011584680749366423
752000				0.001204610748311601	0.001204610748311601	0.001204610748311601
753000				0.0011999422980731585	0.0011999422980731585	0.0011999422980731585
754000				0.0011911894841659706	0.0011911894841659706	0.0011911894841659706
755000				0.0015400484580244595	0.0015400484580244595	0.0015400484580244595
756000				0.0011478864923694172	0.0011478864923694172	0.0011478864923694172
757000				0.0011607508941489323	0.0011607508941489323	0.0011607508941489323
758000				0.0012082169770887329	0.0012082169770887329	0.0012082169770887329
759000				0.0011526878431349264	0.0011526878431349264	0.0011526878431349264
760000				0.001179059473536169	0.001179059473536169	0.001179059473536169
761000				0.001211848161757509	0.001211848161757509	0.001211848161757509
762000				0.0011609410708679558	0.0011609410708679558	0.0011609410708679558
763000				0.001138929838255764	0.001138929838255764	0.001138929838255764
764000				0.0011425305278963541	0.0011425305278963541	0.0011425305278963541
765000				0.0011752442476988586	0.0011752442476988586	0.0011752442476988586
766000				0.0012278064589181185	0.0012278064589181185	0.0012278064589181185
767000				0.0011638874764423866	0.0011638874764423866	0.0011638874764423866
768000				0.0011448971429370576	0.0011448971429370576	0.0011448971429370576
769000				0.0012743805608351547	0.0012743805608351547	0.0012743805608351547
770000				0.0013161691807307995	0.0013161691807307995	0.0013161691807307995
771000				0.0011787211692950263	0.0011787211692950263	0.0011787211692950263
772000				0.0011660455058637908	0.0011660455058637908	0.0011660455058637908
773000				0.001194977434818309	0.001194977434818309	0.001194977434818309
774000				0.001160112341680082	0.001160112341680082	0.001160112341680082
775000				0.0011564621423119598	0.0011564621423119598	0.0011564621423119598
776000				0.0011504116683644554	0.0011504116683644554	0.0011504116683644554
777000				0.0012384919306105081	0.0012384919306105081	0.0012384919306105081
778000				0.0011905713807107607	0.0011905713807107607	0.0011905713807107607
779000				0.0011931462823853108	0.0011931462823853108	0.0011931462823853108
780000				0.0011562743747025924	0.0011562743747025924	0.0011562743747025924
781000				0.0011950839935703464	0.0011950839935703464	0.0011950839935703464
782000				0.001140609352179776	0.001140609352179776	0.001140609352179776
783000				0.0011374296327631398	0.0011374296327631398	0.0011374296327631398
784000				0.001229977630749188	0.001229977630749188	0.001229977630749188
785000				0.001183070211967533	0.001183070211967533	0.001183070211967533
786000				0.0012029309838204672	0.0012029309838204672	0.0012029309838204672
787000				0.0012273954766948327	0.0012273954766948327	0.0012273954766948327
788000				0.0011641750417979181	0.0011641750417979181	0.0011641750417979181
789000				0.0011618648923491862	0.0011618648923491862	0.0011618648923491862
790000				0.0011426233157879762	0.0011426233157879762	0.0011426233157879762
791000				0.0012874973097325984	0.0012874973097325984	0.0012874973097325984
792000				0.001177323119454785	0.001177323119454785	0.001177323119454785
793000				0.0011114991396448141	0.0011114991396448141	0.0011114991396448141
794000				0.0011301608710360298	0.0011301608710360298	0.0011301608710360298
795000				0.0011345301049786106	0.0011345301049786106	0.0011345301049786106
796000				0.0011878246126619165	0.0011878246126619165	0.0011878246126619165
797000				0.0011599334066019426	0.0011599334066019426	0.0011599334066019426
798000				0.0011290156140256484	0.0011290156140256484	0.0011290156140256484
799000				0.001126151964696605	0.001126151964696605	0.001126151964696605
800000				0.0012771754582934628	0.0012771754582934628	0.0012771754582934628
801000				0.0011328668026121082	0.0011328668026121082	0.0011328668026121082
802000				0.0011694429810659782	0.0011694429810659782	0.0011694429810659782
803000				0.0011636425527886663	0.0011636425527886663	0.0011636425527886663
804000				0.0011390734115345636	0.0011390734115345636	0.0011390734115345636
805000				0.0011455772584390727	0.0011455772584390727	0.0011455772584390727
806000				0.0011295950961889769	0.0011295950961889769	0.0011295950961889769
807000				0.0011593627035227684	0.0011593627035227684	0.0011593627035227684
808000				0.0011413325210075057	0.0011413325210075057	0.0011413325210075057
809000				0.0011537175738614972	0.0011537175738614972	0.0011537175738614972
810000				0.0011503795728201828	0.0011503795728201828	0.0011503795728201828
811000				0.0011244892998795966	0.0011244892998795966	0.0011244892998795966
812000				0.0011967229536975219	0.0011967229536975219	0.0011967229536975219
813000				0.0011490680663736141	0.0011490680663736141	0.0011490680663736141
814000				0.0011408093014895655	0.0011408093014895655	0.0011408093014895655
815000				0.0011136802230995162	0.0011136802230995162	0.0011136802230995162
816000				0.0011700085604139485	0.0011700085604139485	0.0011700085604139485
817000				0.0010911619906237408	0.0010911619906237408	0.0010911619906237408
818000				0.0011286867539735625	0.0011286867539735625	0.0011286867539735625
819000				0.0011154195120583732	0.0011154195120583732	0.0011154195120583732
820000				0.0011127983385183318	0.0011127983385183318	0.0011127983385183318
821000				0.0011117455998502308	0.0011117455998502308	0.0011117455998502308
822000				0.001118888226429098	0.001118888226429098	0.001118888226429098
823000				0.0011270531811442505	0.0011270531811442505	0.0011270531811442505
824000				0.0012949568832701492	0.0012949568832701492	0.0012949568832701492
825000				0.001115787997819306	0.001115787997819306	0.001115787997819306
826000				0.0011939667300220626	0.0011939667300220626	0.0011939667300220626
827000				0.001176758691452521	0.001176758691452521	0.001176758691452521
828000				0.0011739267127243412	0.0011739267127243412	0.0011739267127243412
829000				0.0011566664033417654	0.0011566664033417654	0.0011566664033417654
830000				0.0010988523225412006	0.0010988523225412006	0.0010988523225412006
831000				0.0012835561989109246	0.0012835561989109246	0.0012835561989109246
832000				0.0011110339279886367	0.0011110339279886367	0.0011110339279886367
833000				0.0014958847488294217	0.0014958847488294217	0.0014958847488294217
834000				0.001118824064212621	0.001118824064212621	0.001118824064212621
835000				0.0012147643869637771	0.0012147643869637771	0.0012147643869637771
836000				0.001114648377838024	0.001114648377838024	0.001114648377838024
837000				0.0012686412685170812	0.0012686412685170812	0.0012686412685170812
838000				0.0011392422698413016	0.0011392422698413016	0.0011392422698413016
839000				0.0011391798547856612	0.0011391798547856612	0.0011391798547856612
840000				0.001133017716811472	0.001133017716811472	0.001133017716811472
841000				0.001104670966902371	0.001104670966902371	0.001104670966902371
842000				0.0010979869508535086	0.0010979869508535086	0.0010979869508535086
843000				0.0010873884109416	0.0010873884109416	0.0010873884109416
844000				0.0011102227304415407	0.0011102227304415407	0.0011102227304415407
845000				0.0010944684236073121	0.0010944684236073121	0.0010944684236073121
846000				0.0011034441577413693	0.0011034441577413693	0.0011034441577413693
847000				0.0010908226699385536	0.0010908226699385536	0.0010908226699385536
848000				0.0011485293995862629	0.0011485293995862629	0.0011485293995862629
849000				0.0011372024025833674	0.0011372024025833674	0.0011372024025833674
850000				0.0011957066506344822	0.0011957066506344822	0.0011957066506344822
851000				0.0011331355612225757	0.0011331355612225757	0.0011331355612225757
852000				0.001098348846188547	0.001098348846188547	0.001098348846188547
853000				0.0010934873123044698	0.0010934873123044698	0.0010934873123044698
854000				0.001101996710830218	0.001101996710830218	0.001101996710830218
855000				0.0012052869752146374	0.0012052869752146374	0.0012052869752146374
856000				0.0011528348231279932	0.0011528348231279932	0.0011528348231279932
857000				0.00128239043907101	0.00128239043907101	0.00128239043907101
858000				0.0011383587334727675	0.0011383587334727675	0.0011383587334727675
859000				0.0011456791205074382	0.0011456791205074382	0.0011456791205074382
860000				0.0011091231316631965	0.0011091231316631965	0.0011091231316631965
861000				0.0010778048158827606	0.0010778048158827606	0.0010778048158827606
862000				0.0010905838577049318	0.0010905838577049318	0.0010905838577049318
863000				0.0010768495783015021	0.0010768495783015021	0.0010768495783015021
864000				0.0011183460158939436	0.0011183460158939436	0.0011183460158939436
865000				0.0011185366039387868	0.0011185366039387868	0.0011185366039387868
866000				0.0011197861000732878	0.0011197861000732878	0.0011197861000732878
867000				0.001122434460066003	0.001122434460066003	0.001122434460066003
868000				0.0010987684311251024	0.0010987684311251024	0.0010987684311251024
869000				0.0012781254725033136	0.0012781254725033136	0.0012781254725033136
870000				0.001101448187866393	0.001101448187866393	0.001101448187866393
871000				0.0010857728641383195	0.0010857728641383195	0.0010857728641383195
872000				0.0010783767975517788	0.0010783767975517788	0.0010783767975517788
873000				0.001337292490780366	0.001337292490780366	0.001337292490780366
874000				0.0010682607433971866	0.0010682607433971866	0.0010682607433971866
875000				0.001181735098983392	0.001181735098983392	0.001181735098983392
876000				0.001132183686958295	0.001132183686958295	0.001132183686958295
877000				0.0010945875521460584	0.0010945875521460584	0.0010945875521460584
878000				0.001081825772312763	0.001081825772312763	0.001081825772312763
879000				0.0011073338431650517	0.0011073338431650517	0.0011073338431650517
880000				0.0010837746207871502	0.0010837746207871502	0.0010837746207871502
881000				0.0010721063266254138	0.0010721063266254138	0.0010721063266254138
882000				0.0011245132399128157	0.0011245132399128157	0.0011245132399128157
883000				0.0013052232896886605	0.0013052232896886605	0.0013052232896886605
884000				0.0010809721711708587	0.0010809721711708587	0.0010809721711708587
885000				0.0010939760265327573	0.0010939760265327573	0.0010939760265327573
886000				0.0011275319177425378	0.0011275319177425378	0.0011275319177425378
887000				0.0010978324641266015	0.0010978324641266015	0.0010978324641266015
888000				0.0012032137360658574	0.0012032137360658574	0.0012032137360658574
889000				0.0011267853482481173	0.0011267853482481173	0.0011267853482481173
890000				0.0011272094575418804	0.0011272094575418804	0.0011272094575418804
891000				0.0011002890272651274	0.0011002890272651274	0.0011002890272651274
892000				0.0011511977869276698	0.0011511977869276698	0.0011511977869276698
893000				0.001056145840197911	0.001056145840197911	0.001056145840197911
894000				0.0011017622160509636	0.0011017622160509636	0.0011017622160509636
895000				0.0010940978593346029	0.0010940978593346029	0.0010940978593346029
896000				0.0012445441105586451	0.0012445441105586451	0.0012445441105586451
897000				0.001080027570833051	0.001080027570833051	0.001080027570833051
898000				0.0012526499972974532	0.0012526499972974532	0.0012526499972974532
899000				0.0010925119534146099	0.0010925119534146099	0.0010925119534146099
900000				0.0011353608008706955	0.0011353608008706955	0.0011353608008706955
901000				0.0011258808665316861	0.0011258808665316861	0.0011258808665316861
902000				0.0011706453460059222	0.0011706453460059222	0.0011706453460059222
903000				0.0010567575321355268	0.0010567575321355268	0.0010567575321355268
904000				0.0011095203701113538	0.0011095203701113538	0.0011095203701113538
905000				0.0011266502737081404	0.0011266502737081404	0.0011266502737081404
906000				0.0011252330103157257	0.0011252330103157257	0.0011252330103157257
907000				0.0010949491714011344	0.0010949491714011344	0.0010949491714011344
908000				0.0010666232179880094	0.0010666232179880094	0.0010666232179880094
909000				0.0011216030571663412	0.0011216030571663412	0.0011216030571663412
910000				0.0010580500491879613	0.0010580500491879613	0.0010580500491879613
911000				0.0011624719883281892	0.0011624719883281892	0.0011624719883281892
912000				0.0010754719079395917	0.0010754719079395917	0.0010754719079395917
913000				0.0011143716971622778	0.0011143716971622778	0.0011143716971622778
914000				0.0010652799315785432	0.0010652799315785432	0.0010652799315785432
915000				0.00106355092778224	0.00106355092778224	0.00106355092778224
916000				0.0010721414619483912	0.0010721414619483912	0.0010721414619483912
917000				0.0010637647668100213	0.0010637647668100213	0.0010637647668100213
918000				0.0010543644524956528	0.0010543644524956528	0.0010543644524956528
919000				0.0011225798093739568	0.0011225798093739568	0.0011225798093739568
920000				0.0014261875275933778	0.0014261875275933778	0.0014261875275933778
921000				0.001071219072136861	0.001071219072136861	0.001071219072136861
922000				0.0011641460223669785	0.0011641460223669785	0.0011641460223669785
923000				0.0010679838216387425	0.0010679838216387425	0.0010679838216387425
924000				0.001080737481462815	0.001080737481462815	0.001080737481462815
925000				0.0010779835360400956	0.0010779835360400956	0.0010779835360400956
926000				0.0010520978058893293	0.0010520978058893293	0.0010520978058893293
927000				0.0011244334574922075	0.0011244334574922075	0.0011244334574922075
928000				0.0010716799268832083	0.0010716799268832083	0.0010716799268832083
929000				0.0011549107391822429	0.0011549107391822429	0.0011549107391822429
930000				0.0011809655683968833	0.0011809655683968833	0.0011809655683968833
931000				0.00113620204015398	0.00113620204015398	0.00113620204015398
932000				0.0010796823645857002	0.0010796823645857002	0.0010796823645857002
933000				0.0010682256851739804	0.0010682256851739804	0.0010682256851739804
934000				0.0010545496967894572	0.0010545496967894572	0.0010545496967894572
935000				0.0010677693830705543	0.0010677693830705543	0.0010677693830705543
936000				0.001096624833723352	0.001096624833723352	0.001096624833723352
937000				0.0010498572576217017	0.0010498572576217017	0.0010498572576217017
938000				0.0010716474193651197	0.0010716474193651197	0.0010716474193651197
939000				0.0010497140020503675	0.0010497140020503675	0.0010497140020503675
940000				0.0010529847084119672	0.0010529847084119672	0.0010529847084119672
941000				0.0010812956446202128	0.0010812956446202128	0.0010812956446202128
942000				0.001102672786699627	0.001102672786699627	0.001102672786699627
943000				0.001052554346155843	0.001052554346155843	0.001052554346155843
944000				0.0011265199372271469	0.0011265199372271469	0.0011265199372271469
945000				0.0011261440784332058	0.0011261440784332058	0.0011261440784332058
946000				0.0010660026397974524	0.0010660026397974524	0.0010660026397974524
947000				0.0011173144874417242	0.0011173144874417242	0.0011173144874417242
948000				0.0010548516481193313	0.0010548516481193313	0.0010548516481193313
949000				0.001055668974294095	0.001055668974294095	0.001055668974294095
950000				0.0010363737226932652	0.0010363737226932652	0.0010363737226932652
951000				0.0010588693754020307	0.0010588693754020307	0.0010588693754020307
952000				0.0011702964443267828	0.0011702964443267828	0.0011702964443267828
953000				0.0010366667561139001	0.0010366667561139001	0.0010366667561139001
954000				0.0010514550806995553	0.0010514550806995553	0.0010514550806995553
955000				0.0010696581304050594	0.0010696581304050594	0.0010696581304050594
956000				0.0011339416984291388	0.0011339416984291388	0.0011339416984291388
957000				0.0010347039348627674	0.0010347039348627674	0.0010347039348627674
958000				0.001051440708070384	0.001051440708070384	0.001051440708070384
959000				0.0010498289730403489	0.0010498289730403489	0.0010498289730403489
960000				0.0010911462951842558	0.0010911462951842558	0.0010911462951842558
961000				0.001037663835935783	0.001037663835935783	0.001037663835935783
962000				0.0010282890787868015	0.0010282890787868015	0.0010282890787868015
963000				0.0010531980215278628	0.0010531980215278628	0.0010531980215278628
964000				0.00116408930731461	0.00116408930731461	0.00116408930731461
965000				0.0010411678299589238	0.0010411678299589238	0.0010411678299589238
966000				0.001035643047166501	0.001035643047166501	0.001035643047166501
967000				0.001031147421196051	0.001031147421196051	0.001031147421196051
968000				0.0010805017615085676	0.0010805017615085676	0.0010805017615085676
969000				0.0011070499368286658	0.0011070499368286658	0.0011070499368286658
970000				0.001038184641967151	0.001038184641967151	0.001038184641967151
971000				0.0010554676249512793	0.0010554676249512793	0.0010554676249512793
972000				0.001039814394475883	0.001039814394475883	0.001039814394475883
973000				0.0010334433843235899	0.0010334433843235899	0.0010334433843235899
974000				0.0010545231884630326	0.0010545231884630326	0.0010545231884630326
975000				0.0010893794670283378	0.0010893794670283378	0.0010893794670283378
976000				0.00102051464645493	0.00102051464645493	0.00102051464645493
977000				0.001044828370732027	0.001044828370732027	0.001044828370732027
978000				0.0010501583525519744	0.0010501583525519744	0.0010501583525519744
979000				0.0010525780301536556	0.0010525780301536556	0.0010525780301536556
980000				0.0010339203371298729	0.0010339203371298729	0.0010339203371298729
981000				0.0010442198437742396	0.0010442198437742396	0.0010442198437742396
982000				0.001034334612381915	0.001034334612381915	0.001034334612381915
983000				0.0010370588185068834	0.0010370588185068834	0.0010370588185068834
984000				0.001065666167716288	0.001065666167716288	0.001065666167716288
985000				0.0010489514697848447	0.0010489514697848447	0.0010489514697848447
986000				0.0010397844703903642	0.0010397844703903642	0.0010397844703903642
987000				0.00136091371028056	0.00136091371028056	0.00136091371028056
988000				0.0011445868634487365	0.0011445868634487365	0.0011445868634487365
989000				0.001156891012235158	0.001156891012235158	0.001156891012235158
990000				0.0010473886944219423	0.0010473886944219423	0.0010473886944219423
991000				0.0010316530456430933	0.0010316530456430933	0.0010316530456430933
992000				0.0010376009300740304	0.0010376009300740304	0.0010376009300740304
993000				0.0010289301632991224	0.0010289301632991224	0.0010289301632991224
994000				0.0010371847067838934	0.0010371847067838934	0.0010371847067838934
995000				0.001063918543766771	0.001063918543766771	0.001063918543766771
996000				0.001055254994769081	0.001055254994769081	0.001055254994769081
997000				0.001095896260562938	0.001095896260562938	0.001095896260562938
998000				0.0010313169546742156	0.0010313169546742156	0.0010313169546742156
999000				0.0010239640058795514	0.0010239640058795514	0.0010239640058795514
1000000				0.0010630513961633573	0.0010630513961633573	0.0010630513961633573
