# Supplementary material for: A Euclidean transformer for fast and stable machine learned force fields
Source: Nat Commun. 2024 Aug 6;15:6539. doi: 10.1038/s41467-024-50620-6 (PMC11303804; doi:10.1038/s41467-024-50620-6)
Supplement: Supplementary file 4 — Source Data [file 41467_2024_50620_MOESM4_ESM.zip › Source Data/supp_fig5_a(middle).csv]

Step	lmax3_dha_seed1 - Validation loss	lmax3_dha_seed1 - Validation loss__MIN	lmax3_dha_seed1 - Validation loss__MAX	lmax0_dha_seed1 - Validation loss	lmax0_dha_seed1 - Validation loss__MIN	lmax0_dha_seed1 - Validation loss__MAX
1000	0.029449348162978516	0.029449348162978516	0.029449348162978516	0.05430986025908921	0.05430986025908921	0.05430986025908921
2000	0.018952298211146957	0.018952298211146957	0.018952298211146957	0.03973922051491104	0.03973922051491104	0.03973922051491104
3000	0.011843226373628075	0.011843226373628075	0.011843226373628075	0.031194542388825	0.031194542388825	0.031194542388825
4000	0.010070099658030558	0.010070099658030558	0.010070099658030558	0.029152280654519615	0.029152280654519615	0.029152280654519615
5000	0.007438301703461523	0.007438301703461523	0.007438301703461523	0.038502059069749885	0.038502059069749885	0.038502059069749885
6000	0.007443369161392321	0.007443369161392321	0.007443369161392321	0.02023185373470154	0.02023185373470154	0.02023185373470154
7000	0.009055269399688586	0.009055269399688586	0.009055269399688586	0.02118173234679722	0.02118173234679722	0.02118173234679722
8000	0.04144639360710995	0.04144639360710995	0.04144639360710995	0.025723031038714247	0.025723031038714247	0.025723031038714247
9000	0.02082333818483216	0.02082333818483216	0.02082333818483216	0.018720513178774344	0.018720513178774344	0.018720513178774344
10000	0.014096445654962987	0.014096445654962987	0.014096445654962987	0.020000486736138662	0.020000486736138662	0.020000486736138662
11000	0.012529791576770538	0.012529791576770538	0.012529791576770538	0.018706133987763666	0.018706133987763666	0.018706133987763666
12000	0.011843111083648987	0.011843111083648987	0.011843111083648987	0.01574850612521117	0.01574850612521117	0.01574850612521117
13000	0.008883859371685125	0.008883859371685125	0.008883859371685125	0.01642569137856867	0.01642569137856867	0.01642569137856867
14000	0.009239072997242923	0.009239072997242923	0.009239072997242923	0.01642262096543046	0.01642262096543046	0.01642262096543046
15000	0.00897261897281868	0.00897261897281868	0.00897261897281868	0.014385408501349273	0.014385408501349273	0.014385408501349273
16000	0.004308610078041279	0.004308610078041279	0.004308610078041279	0.021161088778535207	0.021161088778535207	0.021161088778535207
17000	0.00393122597644206	0.00393122597644206	0.00393122597644206	0.013953635008231253	0.013953635008231253	0.013953635008231253
18000	0.0036203987832287465	0.0036203987832287465	0.0036203987832287465	0.01434147222562616	0.01434147222562616	0.01434147222562616
19000	0.003350848843526849	0.003350848843526849	0.003350848843526849	0.01598258646660156	0.01598258646660156	0.01598258646660156
20000	0.0035688671800936994	0.0035688671800936994	0.0035688671800936994	0.012786824878575576	0.012786824878575576	0.012786824878575576
21000	0.0027806875588754637	0.0027806875588754637	0.0027806875588754637	0.013428080159435531	0.013428080159435531	0.013428080159435531
22000	0.0028513838619794113	0.0028513838619794113	0.0028513838619794113	0.014825594064093037	0.014825594064093037	0.014825594064093037
23000	0.009499185481398055	0.009499185481398055	0.009499185481398055	0.019576009712261117	0.019576009712261117	0.019576009712261117
24000	0.0037619898742293173	0.0037619898742293173	0.0037619898742293173	0.012197732332468913	0.012197732332468913	0.012197732332468913
25000	0.0024447523264832295	0.0024447523264832295	0.0024447523264832295	0.012105327111409471	0.012105327111409471	0.012105327111409471
26000				0.013575511582728966	0.013575511582728966	0.013575511582728966
27000				0.01194279443044426	0.01194279443044426	0.01194279443044426
28000				0.01287444782949012	0.01287444782949012	0.01287444782949012
29000				0.010769186476307716	0.010769186476307716	0.010769186476307716
30000				0.012326499693033724	0.012326499693033724	0.012326499693033724
31000				0.014052384441759571	0.014052384441759571	0.014052384441759571
32000				0.010595735716586506	0.010595735716586506	0.010595735716586506
33000				0.012937445378030439	0.012937445378030439	0.012937445378030439
34000				0.011214617289196635	0.011214617289196635	0.011214617289196635
35000				0.010361123953714479	0.010361123953714479	0.010361123953714479
36000				0.010254543651119073	0.010254543651119073	0.010254543651119073
37000				0.010081964965007718	0.010081964965007718	0.010081964965007718
38000				0.011508833128750964	0.011508833128750964	0.011508833128750964
39000				0.011445754362020642	0.011445754362020642	0.011445754362020642
40000				0.010987963049362918	0.010987963049362918	0.010987963049362918
41000				0.01021238885472215	0.01021238885472215	0.01021238885472215
42000				0.0103630658918176	0.0103630658918176	0.0103630658918176
43000				0.011485774973982286	0.011485774973982286	0.011485774973982286
44000				0.011157239378776879	0.011157239378776879	0.011157239378776879
45000				0.011557013703060585	0.011557013703060585	0.011557013703060585
46000				0.012773666456191046	0.012773666456191046	0.012773666456191046
47000				0.009167940104114583	0.009167940104114583	0.009167940104114583
48000				0.010021590665855198	0.010021590665855198	0.010021590665855198
49000				0.009636958328061614	0.009636958328061614	0.009636958328061614
50000				0.010214391876288904	0.010214391876288904	0.010214391876288904
51000				0.009333868046471959	0.009333868046471959	0.009333868046471959
52000				0.01170376005043582	0.01170376005043582	0.01170376005043582
53000				0.011276028104427934	0.011276028104427934	0.011276028104427934
54000				0.008752502964171625	0.008752502964171625	0.008752502964171625
55000				0.011084927444683847	0.011084927444683847	0.011084927444683847
56000				0.00943928748256709	0.00943928748256709	0.00943928748256709
57000				0.009033412532415854	0.009033412532415854	0.009033412532415854
58000				0.010960225204451519	0.010960225204451519	0.010960225204451519
59000				0.009621620333671133	0.009621620333671133	0.009621620333671133
60000				0.008729426802302317	0.008729426802302317	0.008729426802302317
61000				0.008625662951082674	0.008625662951082674	0.008625662951082674
62000				0.0086574500949344	0.0086574500949344	0.0086574500949344
63000				0.008784041175064544	0.008784041175064544	0.008784041175064544
64000				0.00960548104363911	0.00960548104363911	0.00960548104363911
65000				0.009623324011014284	0.009623324011014284	0.009623324011014284
66000				0.008256588519859834	0.008256588519859834	0.008256588519859834
67000				0.009102742184905536	0.009102742184905536	0.009102742184905536
68000				0.009120075408293163	0.009120075408293163	0.009120075408293163
69000				0.008674970131525114	0.008674970131525114	0.008674970131525114
70000				0.009546305878617666	0.009546305878617666	0.009546305878617666
71000				0.009898353400009621	0.009898353400009621	0.009898353400009621
72000				0.009679705949125386	0.009679705949125386	0.009679705949125386
73000				0.008978807125378845	0.008978807125378845	0.008978807125378845
74000				0.007841568091597575	0.007841568091597575	0.007841568091597575
75000				0.007972969735140632	0.007972969735140632	0.007972969735140632
76000				0.008901958008542689	0.008901958008542689	0.008901958008542689
77000				0.008637411442627198	0.008637411442627198	0.008637411442627198
78000				0.008604108011330134	0.008604108011330134	0.008604108011330134
79000				0.007662400340714494	0.007662400340714494	0.007662400340714494
80000				0.007876171749660314	0.007876171749660314	0.007876171749660314
81000				0.01610461276057792	0.01610461276057792	0.01610461276057792
82000				0.009536067990344337	0.009536067990344337	0.009536067990344337
83000				0.007843200283973301	0.007843200283973301	0.007843200283973301
84000				0.008519687891761009	0.008519687891761009	0.008519687891761009
85000				0.007893152806924012	0.007893152806924012	0.007893152806924012
86000				0.009219280549833423	0.009219280549833423	0.009219280549833423
87000				0.008713265241796284	0.008713265241796284	0.008713265241796284
88000				0.008392424614446474	0.008392424614446474	0.008392424614446474
89000				0.00811328787966597	0.00811328787966597	0.00811328787966597
90000				0.009135244413132286	0.009135244413132286	0.009135244413132286
91000				0.008284728360820998	0.008284728360820998	0.008284728360820998
92000				0.007478604292429541	0.007478604292429541	0.007478604292429541
93000				0.008923868477072203	0.008923868477072203	0.008923868477072203
94000				0.0074190057325795224	0.0074190057325795224	0.0074190057325795224
95000				0.007232285938646301	0.007232285938646301	0.007232285938646301
96000				0.007042837207975336	0.007042837207975336	0.007042837207975336
97000				0.008780054601542402	0.008780054601542402	0.008780054601542402
98000				0.007792102216969168	0.007792102216969168	0.007792102216969168
99000				0.0093221277753018	0.0093221277753018	0.0093221277753018
100000				0.008537354025241797	0.008537354025241797	0.008537354025241797
101000				0.006944992308835337	0.006944992308835337	0.006944992308835337
102000				0.007156732964770584	0.007156732964770584	0.007156732964770584
103000				0.007144566327098228	0.007144566327098228	0.007144566327098228
104000				0.007250582753268381	0.007250582753268381	0.007250582753268381
105000				0.0069133851093578546	0.0069133851093578546	0.0069133851093578546
106000				0.008931444776150028	0.008931444776150028	0.008931444776150028
107000				0.009072546999926948	0.009072546999926948	0.009072546999926948
108000				0.007136225230025927	0.007136225230025927	0.007136225230025927
109000				0.00716156608463941	0.00716156608463941	0.00716156608463941
110000				0.007121851711495018	0.007121851711495018	0.007121851711495018
111000				0.007396205595306897	0.007396205595306897	0.007396205595306897
112000				0.006718877603937209	0.006718877603937209	0.006718877603937209
113000				0.007012001231664031	0.007012001231664031	0.007012001231664031
114000				0.006963556836091001	0.006963556836091001	0.006963556836091001
115000				0.006873925560700913	0.006873925560700913	0.006873925560700913
116000				0.007361914352214458	0.007361914352214458	0.007361914352214458
117000				0.006728001496923449	0.006728001496923449	0.006728001496923449
118000				0.0070469992059369125	0.0070469992059369125	0.0070469992059369125
119000				0.0078462773896097	0.0078462773896097	0.0078462773896097
120000				0.007047553653440187	0.007047553653440187	0.007047553653440187
121000				0.008836755319632343	0.008836755319632343	0.008836755319632343
122000				0.011105365033419603	0.011105365033419603	0.011105365033419603
123000				0.006846378077484082	0.006846378077484082	0.006846378077484082
124000				0.008217071603594478	0.008217071603594478	0.008217071603594478
125000				0.0063941980395221054	0.0063941980395221054	0.0063941980395221054
126000				0.007018135820919659	0.007018135820919659	0.007018135820919659
127000				0.007013450973238787	0.007013450973238787	0.007013450973238787
128000				0.0065026217381663025	0.0065026217381663025	0.0065026217381663025
129000				0.006766541388384814	0.006766541388384814	0.006766541388384814
130000				0.006727634247684138	0.006727634247684138	0.006727634247684138
131000				0.00648472052956498	0.00648472052956498	0.00648472052956498
132000				0.006539325890866437	0.006539325890866437	0.006539325890866437
133000				0.006782562294457641	0.006782562294457641	0.006782562294457641
134000				0.0063182642937333975	0.0063182642937333975	0.0063182642937333975
135000				0.007271687625850835	0.007271687625850835	0.007271687625850835
136000				0.006003877708168435	0.006003877708168435	0.006003877708168435
137000				0.006857113369256137	0.006857113369256137	0.006857113369256137
138000				0.006090937233138809	0.006090937233138809	0.006090937233138809
139000				0.0095966679705525	0.0095966679705525	0.0095966679705525
140000				0.006388065073877529	0.006388065073877529	0.006388065073877529
141000				0.007556735266719017	0.007556735266719017	0.007556735266719017
142000				0.0067228516121621016	0.0067228516121621016	0.0067228516121621016
143000				0.0075277517928977	0.0075277517928977	0.0075277517928977
144000				0.006965577212289429	0.006965577212289429	0.006965577212289429
145000				0.006116441909896201	0.006116441909896201	0.006116441909896201
146000				0.006490223217556898	0.006490223217556898	0.006490223217556898
147000				0.006042251432810282	0.006042251432810282	0.006042251432810282
148000				0.006282582711819125	0.006282582711819125	0.006282582711819125
149000				0.006689507803157182	0.006689507803157182	0.006689507803157182
150000				0.006111179647123822	0.006111179647123822	0.006111179647123822
151000				0.006259586441622795	0.006259586441622795	0.006259586441622795
152000				0.005701801891887257	0.005701801891887257	0.005701801891887257
153000				0.007073052219639916	0.007073052219639916	0.007073052219639916
154000				0.007033669992714229	0.007033669992714229	0.007033669992714229
155000				0.006092400221783125	0.006092400221783125	0.006092400221783125
156000				0.006211079415102847	0.006211079415102847	0.006211079415102847
157000				0.005701653541240538	0.005701653541240538	0.005701653541240538
158000				0.005446148036722133	0.005446148036722133	0.005446148036722133
159000				0.005673312356966181	0.005673312356966181	0.005673312356966181
160000				0.0071014670810610435	0.0071014670810610435	0.0071014670810610435
161000				0.005844549647150331	0.005844549647150331	0.005844549647150331
162000				0.005742173933316198	0.005742173933316198	0.005742173933316198
163000				0.006084053371646529	0.006084053371646529	0.006084053371646529
164000				0.006310122445564911	0.006310122445564911	0.006310122445564911
165000				0.005872374369665531	0.005872374369665531	0.005872374369665531
166000				0.005387663823725988	0.005387663823725988	0.005387663823725988
167000				0.005625270313311134	0.005625270313311134	0.005625270313311134
168000				0.0053778538518923814	0.0053778538518923814	0.0053778538518923814
169000				0.005663826339752347	0.005663826339752347	0.005663826339752347
170000				0.005554325901767179	0.005554325901767179	0.005554325901767179
171000				0.006821594366528032	0.006821594366528032	0.006821594366528032
172000				0.0054045339937852455	0.0054045339937852455	0.0054045339937852455
173000				0.006925795898225519	0.006925795898225519	0.006925795898225519
174000				0.005402525018234182	0.005402525018234182	0.005402525018234182
175000				0.0054968759533789	0.0054968759533789	0.0054968759533789
176000				0.00506322993389411	0.00506322993389411	0.00506322993389411
177000				0.005377195209307242	0.005377195209307242	0.005377195209307242
178000				0.005358873678819656	0.005358873678819656	0.005358873678819656
179000				0.005301041334829503	0.005301041334829503	0.005301041334829503
180000				0.005518224981079314	0.005518224981079314	0.005518224981079314
181000				0.00532573961864333	0.00532573961864333	0.00532573961864333
182000				0.005559150086210144	0.005559150086210144	0.005559150086210144
183000				0.00686603538905787	0.00686603538905787	0.00686603538905787
184000				0.005023846409040553	0.005023846409040553	0.005023846409040553
185000				0.00512199990331265	0.00512199990331265	0.00512199990331265
186000				0.004870693682602079	0.004870693682602079	0.004870693682602079
187000				0.005190874925113027	0.005190874925113027	0.005190874925113027
188000				0.005243873532329138	0.005243873532329138	0.005243873532329138
189000				0.006031816465918121	0.006031816465918121	0.006031816465918121
190000				0.005575360597538608	0.005575360597538608	0.005575360597538608
191000				0.006064544798875476	0.006064544798875476	0.006064544798875476
192000				0.004800612159974666	0.004800612159974666	0.004800612159974666
193000				0.0048181396099451265	0.0048181396099451265	0.0048181396099451265
194000				0.005303330085198835	0.005303330085198835	0.005303330085198835
195000				0.0049741684568566725	0.0049741684568566725	0.0049741684568566725
196000				0.005840054015953114	0.005840054015953114	0.005840054015953114
197000				0.0063491580892010855	0.0063491580892010855	0.0063491580892010855
198000				0.00489831631483459	0.00489831631483459	0.00489831631483459
199000				0.004896014661855956	0.004896014661855956	0.004896014661855956
200000				0.004743465710294005	0.004743465710294005	0.004743465710294005
201000				0.005531108266299635	0.005531108266299635	0.005531108266299635
202000				0.00586469493022484	0.00586469493022484	0.00586469493022484
203000				0.004766737793815854	0.004766737793815854	0.004766737793815854
204000				0.004769442137731173	0.004769442137731173	0.004769442137731173
205000				0.005328232424599153	0.005328232424599153	0.005328232424599153
206000				0.005217821403481311	0.005217821403481311	0.005217821403481311
207000				0.004798568890612	0.004798568890612	0.004798568890612
208000				0.0047668233667052555	0.0047668233667052555	0.0047668233667052555
209000				0.0063375162191499825	0.0063375162191499825	0.0063375162191499825
210000				0.004589013040381091	0.004589013040381091	0.004589013040381091
211000				0.0048019632533509845	0.0048019632533509845	0.0048019632533509845
212000				0.004700803883970771	0.004700803883970771	0.004700803883970771
213000				0.004795470437402718	0.004795470437402718	0.004795470437402718
214000				0.0046757130760014635	0.0046757130760014635	0.0046757130760014635
215000				0.005253054705003867	0.005253054705003867	0.005253054705003867
216000				0.005197185668636281	0.005197185668636281	0.005197185668636281
217000				0.004765771003047554	0.004765771003047554	0.004765771003047554
218000				0.008260273347411856	0.008260273347411856	0.008260273347411856
219000				0.004839524118944877	0.004839524118944877	0.004839524118944877
220000				0.004709312842535734	0.004709312842535734	0.004709312842535734
221000				0.00454610039713695	0.00454610039713695	0.00454610039713695
222000				0.004843461678558666	0.004843461678558666	0.004843461678558666
223000				0.004524722642541708	0.004524722642541708	0.004524722642541708
224000				0.008769991467963983	0.008769991467963983	0.008769991467963983
225000				0.004857157537302673	0.004857157537302673	0.004857157537302673
226000				0.004637295404184747	0.004637295404184747	0.004637295404184747
227000				0.004866648915307917	0.004866648915307917	0.004866648915307917
228000				0.004623236204023062	0.004623236204023062	0.004623236204023062
229000				0.005191491619333588	0.005191491619333588	0.005191491619333588
230000				0.004381017016317619	0.004381017016317619	0.004381017016317619
231000				0.004506353837391941	0.004506353837391941	0.004506353837391941
232000				0.00448492401294721	0.00448492401294721	0.00448492401294721
233000				0.004439844920850918	0.004439844920850918	0.004439844920850918
234000				0.005944238273425777	0.005944238273425777	0.005944238273425777
235000				0.004832390016613106	0.004832390016613106	0.004832390016613106
236000				0.0046345454695522195	0.0046345454695522195	0.0046345454695522195
237000				0.00489046047043889	0.00489046047043889	0.00489046047043889
238000				0.004436332545439516	0.004436332545439516	0.004436332545439516
239000				0.005671645963162215	0.005671645963162215	0.005671645963162215
240000				0.004305398202483497	0.004305398202483497	0.004305398202483497
241000				0.004188397512577493	0.004188397512577493	0.004188397512577493
242000				0.004297286338539222	0.004297286338539222	0.004297286338539222
243000				0.004380216209547551	0.004380216209547551	0.004380216209547551
244000				0.004443243896224544	0.004443243896224544	0.004443243896224544
245000				0.004620781906061162	0.004620781906061162	0.004620781906061162
246000				0.004456388384483573	0.004456388384483573	0.004456388384483573
247000				0.004420184372041559	0.004420184372041559	0.004420184372041559
248000				0.004489761816997912	0.004489761816997912	0.004489761816997912
249000				0.004445875772708631	0.004445875772708631	0.004445875772708631
250000				0.004624054978723725	0.004624054978723725	0.004624054978723725
251000				0.0048220197389651194	0.0048220197389651194	0.0048220197389651194
252000				0.004554087327041943	0.004554087327041943	0.004554087327041943
253000				0.004685636327222687	0.004685636327222687	0.004685636327222687
254000				0.005100958679075902	0.005100958679075902	0.005100958679075902
255000				0.004171587756391967	0.004171587756391967	0.004171587756391967
256000				0.0042061362789861615	0.0042061362789861615	0.0042061362789861615
257000				0.005366626420875835	0.005366626420875835	0.005366626420875835
258000				0.004236128165573785	0.004236128165573785	0.004236128165573785
259000				0.004799593153231802	0.004799593153231802	0.004799593153231802
260000				0.004228244901148583	0.004228244901148583	0.004228244901148583
261000				0.00413483197109158	0.00413483197109158	0.00413483197109158
262000				0.004997072817307166	0.004997072817307166	0.004997072817307166
263000				0.004215673924996912	0.004215673924996912	0.004215673924996912
264000				0.004161042390712889	0.004161042390712889	0.004161042390712889
265000				0.004385465441565981	0.004385465441565981	0.004385465441565981
266000				0.004236082119652267	0.004236082119652267	0.004236082119652267
267000				0.005169841938328079	0.005169841938328079	0.005169841938328079
268000				0.004370417914681339	0.004370417914681339	0.004370417914681339
269000				0.004857080632562456	0.004857080632562456	0.004857080632562456
270000				0.004070621624620206	0.004070621624620206	0.004070621624620206
271000				0.004185208544182122	0.004185208544182122	0.004185208544182122
272000				0.004835238221906362	0.004835238221906362	0.004835238221906362
273000				0.0041564626734050085	0.0041564626734050085	0.0041564626734050085
274000				0.0041867404924157	0.0041867404924157	0.0041867404924157
275000				0.004339703542727678	0.004339703542727678	0.004339703542727678
276000				0.007426609513558359	0.007426609513558359	0.007426609513558359
277000				0.003975521442218017	0.003975521442218017	0.003975521442218017
278000				0.004273233508980875	0.004273233508980875	0.004273233508980875
279000				0.004662917209021946	0.004662917209021946	0.004662917209021946
280000				0.004148319428773763	0.004148319428773763	0.004148319428773763
281000				0.005397358790856054	0.005397358790856054	0.005397358790856054
282000				0.006293653378789272	0.006293653378789272	0.006293653378789272
283000				0.00410559862501971	0.00410559862501971	0.00410559862501971
284000				0.004130066336467064	0.004130066336467064	0.004130066336467064
285000				0.004076164495447746	0.004076164495447746	0.004076164495447746
286000				0.004074565026874069	0.004074565026874069	0.004074565026874069
287000				0.004200117326834304	0.004200117326834304	0.004200117326834304
288000				0.004457929688056651	0.004457929688056651	0.004457929688056651
289000				0.005008204447602696	0.005008204447602696	0.005008204447602696
290000				0.003985849347216529	0.003985849347216529	0.003985849347216529
291000				0.003980166242770776	0.003980166242770776	0.003980166242770776
292000				0.00422646083613109	0.00422646083613109	0.00422646083613109
293000				0.003961910394565562	0.003961910394565562	0.003961910394565562
294000				0.004213781825287894	0.004213781825287894	0.004213781825287894
295000				0.004748186465161353	0.004748186465161353	0.004748186465161353
296000				0.0040365400702463885	0.0040365400702463885	0.0040365400702463885
297000				0.003901778816016602	0.003901778816016602	0.003901778816016602
298000				0.004054422691817563	0.004054422691817563	0.004054422691817563
299000				0.003925499547071113	0.003925499547071113	0.003925499547071113
300000				0.004118444196046915	0.004118444196046915	0.004118444196046915
301000				0.0047214314277649405	0.0047214314277649405	0.0047214314277649405
302000				0.003943790962762066	0.003943790962762066	0.003943790962762066
303000				0.003875119400298051	0.003875119400298051	0.003875119400298051
304000				0.0046295503051625	0.0046295503051625	0.0046295503051625
305000				0.004503052046038142	0.004503052046038142	0.004503052046038142
306000				0.004387775297273153	0.004387775297273153	0.004387775297273153
307000				0.003972607126204393	0.003972607126204393	0.003972607126204393
308000				0.004490692316150312	0.004490692316150312	0.004490692316150312
309000				0.004481957374416315	0.004481957374416315	0.004481957374416315
310000				0.0040128610630734635	0.0040128610630734635	0.0040128610630734635
311000				0.0038227671242268444	0.0038227671242268444	0.0038227671242268444
312000				0.003978611174478066	0.003978611174478066	0.003978611174478066
313000				0.005692327320171092	0.005692327320171092	0.005692327320171092
314000				0.003991357437988524	0.003991357437988524	0.003991357437988524
315000				0.003970020770781454	0.003970020770781454	0.003970020770781454
316000				0.004182283083080232	0.004182283083080232	0.004182283083080232
317000				0.0038967270894756027	0.0038967270894756027	0.0038967270894756027
318000				0.0037866197261499025	0.0037866197261499025	0.0037866197261499025
319000				0.004319722829906041	0.004319722829906041	0.004319722829906041
320000				0.0038234408417246422	0.0038234408417246422	0.0038234408417246422
321000				0.00382249885039982	0.00382249885039982	0.00382249885039982
322000				0.003881010245727038	0.003881010245727038	0.003881010245727038
323000				0.008575865890053554	0.008575865890053554	0.008575865890053554
324000				0.0038382866190637714	0.0038382866190637714	0.0038382866190637714
325000				0.0042406737421067315	0.0042406737421067315	0.0042406737421067315
326000				0.004010641373279165	0.004010641373279165	0.004010641373279165
327000				0.003929317683085821	0.003929317683085821	0.003929317683085821
328000				0.0037817694242220133	0.0037817694242220133	0.0037817694242220133
329000				0.0037844960728165137	0.0037844960728165137	0.0037844960728165137
330000				0.004641567711668155	0.004641567711668155	0.004641567711668155
331000				0.0037617301637039467	0.0037617301637039467	0.0037617301637039467
332000				0.0038032080324820667	0.0038032080324820667	0.0038032080324820667
333000				0.00381857355705851	0.00381857355705851	0.00381857355705851
334000				0.0039770950610347085	0.0039770950610347085	0.0039770950610347085
335000				0.0037073425319760927	0.0037073425319760927	0.0037073425319760927
336000				0.0037781693580952814	0.0037781693580952814	0.0037781693580952814
337000				0.004061831450158839	0.004061831450158839	0.004061831450158839
338000				0.003932085838250981	0.003932085838250981	0.003932085838250981
339000				0.0036866571206130507	0.0036866571206130507	0.0036866571206130507
340000				0.004227508119972115	0.004227508119972115	0.004227508119972115
341000				0.0037794021785039584	0.0037794021785039584	0.0037794021785039584
342000				0.003720680439657306	0.003720680439657306	0.003720680439657306
343000				0.003766375458791014	0.003766375458791014	0.003766375458791014
344000				0.0038314569142034118	0.0038314569142034118	0.0038314569142034118
345000				0.0038107398447055543	0.0038107398447055543	0.0038107398447055543
346000				0.004151075967950826	0.004151075967950826	0.004151075967950826
347000				0.003742085008188195	0.003742085008188195	0.003742085008188195
348000				0.0038251004155226186	0.0038251004155226186	0.0038251004155226186
349000				0.0037614817235284066	0.0037614817235284066	0.0037614817235284066
350000				0.0035843293658922677	0.0035843293658922677	0.0035843293658922677
351000				0.003687474107093165	0.003687474107093165	0.003687474107093165
352000				0.004998807464124802	0.004998807464124802	0.004998807464124802
353000				0.00415654905659764	0.00415654905659764	0.00415654905659764
354000				0.003703771816305318	0.003703771816305318	0.003703771816305318
355000				0.004117507827432537	0.004117507827432537	0.004117507827432537
356000				0.0036720017370003993	0.0036720017370003993	0.0036720017370003993
357000				0.0039012048882111705	0.0039012048882111705	0.0039012048882111705
358000				0.003981366694458361	0.003981366694458361	0.003981366694458361
359000				0.003798814071740462	0.003798814071740462	0.003798814071740462
360000				0.003721451115861498	0.003721451115861498	0.003721451115861498
361000				0.003732623470123609	0.003732623470123609	0.003732623470123609
362000				0.0037827938253888137	0.0037827938253888137	0.0037827938253888137
363000				0.0042633498294777274	0.0042633498294777274	0.0042633498294777274
364000				0.0049692251686010115	0.0049692251686010115	0.0049692251686010115
365000				0.004204108259043043	0.004204108259043043	0.004204108259043043
366000				0.0036698374881676266	0.0036698374881676266	0.0036698374881676266
367000				0.0038493072573426933	0.0038493072573426933	0.0038493072573426933
368000				0.003672047934006318	0.003672047934006318	0.003672047934006318
369000				0.0042380694155263335	0.0042380694155263335	0.0042380694155263335
370000				0.003577723959783414	0.003577723959783414	0.003577723959783414
371000				0.0036673864547912246	0.0036673864547912246	0.0036673864547912246
372000				0.0036190910014448833	0.0036190910014448833	0.0036190910014448833
373000				0.003958104137227271	0.003958104137227271	0.003958104137227271
374000				0.0035380160637885827	0.0035380160637885827	0.0035380160637885827
375000				0.0036203860820435345	0.0036203860820435345	0.0036203860820435345
376000				0.003894191092626534	0.003894191092626534	0.003894191092626534
377000				0.0035982262097196127	0.0035982262097196127	0.0035982262097196127
378000				0.0036338025181002678	0.0036338025181002678	0.0036338025181002678
379000				0.003702534349385775	0.003702534349385775	0.003702534349385775
380000				0.004012224261171054	0.004012224261171054	0.004012224261171054
381000				0.0036868438641364546	0.0036868438641364546	0.0036868438641364546
382000				0.0036770028621303254	0.0036770028621303254	0.0036770028621303254
383000				0.003539980833351197	0.003539980833351197	0.003539980833351197
384000				0.004019962252321877	0.004019962252321877	0.004019962252321877
385000				0.003870086142915385	0.003870086142915385	0.003870086142915385
386000				0.003619765786092708	0.003619765786092708	0.003619765786092708
387000				0.0035552515699125236	0.0035552515699125236	0.0035552515699125236
388000				0.004002123262665441	0.004002123262665441	0.004002123262665441
389000				0.003844336322637057	0.003844336322637057	0.003844336322637057
390000				0.003821909778833337	0.003821909778833337	0.003821909778833337
391000				0.0037054044629794714	0.0037054044629794714	0.0037054044629794714
392000				0.003504661094117748	0.003504661094117748	0.003504661094117748
393000				0.0040749764148728775	0.0040749764148728775	0.0040749764148728775
394000				0.0035509675311253207	0.0035509675311253207	0.0035509675311253207
395000				0.0036129139667146304	0.0036129139667146304	0.0036129139667146304
396000				0.0037107618958465093	0.0037107618958465093	0.0037107618958465093
397000				0.003588436440900908	0.003588436440900908	0.003588436440900908
398000				0.003468487217285813	0.003468487217285813	0.003468487217285813
399000				0.0037266640666612934	0.0037266640666612934	0.0037266640666612934
400000				0.003910192122489985	0.003910192122489985	0.003910192122489985
401000				0.0036230028431987003	0.0036230028431987003	0.0036230028431987003
402000				0.003657479112252823	0.003657479112252823	0.003657479112252823
403000				0.00346160028560165	0.00346160028560165	0.00346160028560165
404000				0.0035453321427636403	0.0035453321427636403	0.0035453321427636403
405000				0.0034669073512371834	0.0034669073512371834	0.0034669073512371834
406000				0.0034475941105601895	0.0034475941105601895	0.0034475941105601895
407000				0.003506528962954924	0.003506528962954924	0.003506528962954924
408000				0.0034128477159289816	0.0034128477159289816	0.0034128477159289816
409000				0.003569472613664538	0.003569472613664538	0.003569472613664538
410000				0.00369680614833141	0.00369680614833141	0.00369680614833141
411000				0.004096170097327773	0.004096170097327773	0.004096170097327773
412000				0.0035359412072792766	0.0035359412072792766	0.0035359412072792766
413000				0.0036623113350421777	0.0036623113350421777	0.0036623113350421777
414000				0.0036031666113349125	0.0036031666113349125	0.0036031666113349125
415000				0.003377734742782821	0.003377734742782821	0.003377734742782821
416000				0.003637865800282825	0.003637865800282825	0.003637865800282825
417000				0.003458522773780753	0.003458522773780753	0.003458522773780753
418000				0.003679636329503417	0.003679636329503417	0.003679636329503417
419000				0.0035151830461371126	0.0035151830461371126	0.0035151830461371126
420000				0.0033739263446854405	0.0033739263446854405	0.0033739263446854405
421000				0.0035771508095514986	0.0035771508095514986	0.0035771508095514986
422000				0.003696609175805041	0.003696609175805041	0.003696609175805041
423000				0.0035162240710052885	0.0035162240710052885	0.0035162240710052885
424000				0.003445163866970383	0.003445163866970383	0.003445163866970383
425000				0.003548048587833511	0.003548048587833511	0.003548048587833511
426000				0.003494581803985177	0.003494581803985177	0.003494581803985177
427000				0.0035163667172667663	0.0035163667172667663	0.0035163667172667663
428000				0.0035119109357819216	0.0035119109357819216	0.0035119109357819216
429000				0.0036694982209014267	0.0036694982209014267	0.0036694982209014267
430000				0.0033964030952033687	0.0033964030952033687	0.0033964030952033687
431000				0.003468304708246631	0.003468304708246631	0.003468304708246631
432000				0.003627005375091403	0.003627005375091403	0.003627005375091403
433000				0.0034836968523837696	0.0034836968523837696	0.0034836968523837696
434000				0.003509362305850389	0.003509362305850389	0.003509362305850389
435000				0.0034857336652179115	0.0034857336652179115	0.0034857336652179115
436000				0.0038607804293301884	0.0038607804293301884	0.0038607804293301884
437000				0.0035326658310867757	0.0035326658310867757	0.0035326658310867757
438000				0.003513120284324299	0.003513120284324299	0.003513120284324299
439000				0.0035737586686279766	0.0035737586686279766	0.0035737586686279766
440000				0.0033876564096390516	0.0033876564096390516	0.0033876564096390516
441000				0.0035265498450910526	0.0035265498450910526	0.0035265498450910526
442000				0.0034456091421399978	0.0034456091421399978	0.0034456091421399978
443000				0.003417833080327531	0.003417833080327531	0.003417833080327531
444000				0.0035133210765650345	0.0035133210765650345	0.0035133210765650345
445000				0.0037852833344677837	0.0037852833344677837	0.0037852833344677837
446000				0.0038194709139501635	0.0038194709139501635	0.0038194709139501635
447000				0.003878836873825221	0.003878836873825221	0.003878836873825221
448000				0.003836593578551728	0.003836593578551728	0.003836593578551728
449000				0.003325618948670888	0.003325618948670888	0.003325618948670888
450000				0.0033193212988928966	0.0033193212988928966	0.0033193212988928966
451000				0.003475861153657544	0.003475861153657544	0.003475861153657544
452000				0.0034041497840421207	0.0034041497840421207	0.0034041497840421207
453000				0.003622554692558384	0.003622554692558384	0.003622554692558384
454000				0.0036204469138111494	0.0036204469138111494	0.0036204469138111494
455000				0.0033781709405235165	0.0033781709405235165	0.0033781709405235165
456000				0.0033741248089371196	0.0033741248089371196	0.0033741248089371196
457000				0.0036471922356524074	0.0036471922356524074	0.0036471922356524074
458000				0.0034066241446891366	0.0034066241446891366	0.0034066241446891366
459000				0.003458087187643371	0.003458087187643371	0.003458087187643371
460000				0.00356461271898385	0.00356461271898385	0.00356461271898385
461000				0.0032938058251147	0.0032938058251147	0.0032938058251147
462000				0.003426426685718034	0.003426426685718034	0.003426426685718034
463000				0.0034498271362426803	0.0034498271362426803	0.0034498271362426803
464000				0.003382672531960903	0.003382672531960903	0.003382672531960903
465000				0.0034026037708585477	0.0034026037708585477	0.0034026037708585477
466000				0.0035394985970565672	0.0035394985970565672	0.0035394985970565672
467000				0.0033710406351135595	0.0033710406351135595	0.0033710406351135595
468000				0.003318419112994074	0.003318419112994074	0.003318419112994074
469000				0.0036868482355092574	0.0036868482355092574	0.0036868482355092574
470000				0.003393643456211867	0.003393643456211867	0.003393643456211867
471000				0.0032810561237400777	0.0032810561237400777	0.0032810561237400777
472000				0.0034253543475953247	0.0034253543475953247	0.0034253543475953247
473000				0.003428964966370413	0.003428964966370413	0.003428964966370413
474000				0.003314691873429737	0.003314691873429737	0.003314691873429737
475000				0.0033194328815483536	0.0033194328815483536	0.0033194328815483536
476000				0.0039684208297169265	0.0039684208297169265	0.0039684208297169265
477000				0.003639074576609037	0.003639074576609037	0.003639074576609037
478000				0.00395090039204861	0.00395090039204861	0.00395090039204861
479000				0.003389021815819071	0.003389021815819071	0.003389021815819071
480000				0.003373312402327286	0.003373312402327286	0.003373312402327286
481000				0.0032643742983674943	0.0032643742983674943	0.0032643742983674943
482000				0.0034116745212961876	0.0034116745212961876	0.0034116745212961876
483000				0.0032965089357050352	0.0032965089357050352	0.0032965089357050352
484000				0.003350022815576243	0.003350022815576243	0.003350022815576243
485000				0.0032945897260000033	0.0032945897260000033	0.0032945897260000033
486000				0.0033311795511460334	0.0033311795511460334	0.0033311795511460334
487000				0.003337187110868231	0.003337187110868231	0.003337187110868231
488000				0.0035165676815192455	0.0035165676815192455	0.0035165676815192455
489000				0.003595833081180294	0.003595833081180294	0.003595833081180294
490000				0.0033034596767019175	0.0033034596767019175	0.0033034596767019175
491000				0.003327691042300901	0.003327691042300901	0.003327691042300901
492000				0.003284000914319468	0.003284000914319468	0.003284000914319468
493000				0.0032877148442536645	0.0032877148442536645	0.0032877148442536645
494000				0.003360029348841287	0.003360029348841287	0.003360029348841287
495000				0.0032869463321466884	0.0032869463321466884	0.0032869463321466884
496000				0.0035701095496768202	0.0035701095496768202	0.0035701095496768202
497000				0.003414330199516224	0.003414330199516224	0.003414330199516224
498000				0.003677089985775919	0.003677089985775919	0.003677089985775919
499000				0.003213527946042837	0.003213527946042837	0.003213527946042837
500000				0.003339692194951142	0.003339692194951142	0.003339692194951142
501000				0.003379428694283066	0.003379428694283066	0.003379428694283066
502000				0.0035014978243237717	0.0035014978243237717	0.0035014978243237717
503000				0.0035493565417487045	0.0035493565417487045	0.0035493565417487045
504000				0.004028245016259859	0.004028245016259859	0.004028245016259859
505000				0.0032028764344012722	0.0032028764344012722	0.0032028764344012722
506000				0.003970315641170249	0.003970315641170249	0.003970315641170249
507000				0.0033253416785909416	0.0033253416785909416	0.0033253416785909416
508000				0.003491473966081286	0.003491473966081286	0.003491473966081286
509000				0.0033694937818184887	0.0033694937818184887	0.0033694937818184887
510000				0.003358173898353846	0.003358173898353846	0.003358173898353846
511000				0.003300790415674649	0.003300790415674649	0.003300790415674649
512000				0.003483873127117951	0.003483873127117951	0.003483873127117951
513000				0.003388643274490869	0.003388643274490869	0.003388643274490869
514000				0.003291369420307609	0.003291369420307609	0.003291369420307609
515000				0.003253103930701089	0.003253103930701089	0.003253103930701089
516000				0.0031663454718255275	0.0031663454718255275	0.0031663454718255275
517000				0.0032467086690634705	0.0032467086690634705	0.0032467086690634705
518000				0.003235029957522887	0.003235029957522887	0.003235029957522887
519000				0.0031560966268975865	0.0031560966268975865	0.0031560966268975865
520000				0.0032091194204571555	0.0032091194204571555	0.0032091194204571555
521000				0.003224357700142831	0.003224357700142831	0.003224357700142831
522000				0.003214500417116424	0.003214500417116424	0.003214500417116424
523000				0.0033182596534865392	0.0033182596534865392	0.0033182596534865392
524000				0.0032183773232746333	0.0032183773232746333	0.0032183773232746333
525000				0.003267702774313708	0.003267702774313708	0.003267702774313708
526000				0.003769962452474263	0.003769962452474263	0.003769962452474263
527000				0.0032982928529601985	0.0032982928529601985	0.0032982928529601985
528000				0.003266591140117209	0.003266591140117209	0.003266591140117209
529000				0.0032479246507241787	0.0032479246507241787	0.0032479246507241787
530000				0.003226935162690273	0.003226935162690273	0.003226935162690273
531000				0.0032249955635534483	0.0032249955635534483	0.0032249955635534483
532000				0.003186560769393316	0.003186560769393316	0.003186560769393316
533000				0.0033566096180042498	0.0033566096180042498	0.0033566096180042498
534000				0.0032792482656677866	0.0032792482656677866	0.0032792482656677866
535000				0.003285833829807532	0.003285833829807532	0.003285833829807532
536000				0.0032097496276153083	0.0032097496276153083	0.0032097496276153083
537000				0.0042985194678641725	0.0042985194678641725	0.0042985194678641725
538000				0.0031683513950813806	0.0031683513950813806	0.0031683513950813806
539000				0.0032693359912759398	0.0032693359912759398	0.0032693359912759398
540000				0.0031438713619297847	0.0031438713619297847	0.0031438713619297847
541000				0.003145111533611254	0.003145111533611254	0.003145111533611254
542000				0.003112991357790274	0.003112991357790274	0.003112991357790274
543000				0.003106713174947966	0.003106713174947966	0.003106713174947966
544000				0.0031744176505332307	0.0031744176505332307	0.0031744176505332307
545000				0.0034843647965651383	0.0034843647965651383	0.0034843647965651383
546000				0.0031900483787882495	0.0031900483787882495	0.0031900483787882495
547000				0.0033481511262732013	0.0033481511262732013	0.0033481511262732013
548000				0.0031430978228375508	0.0031430978228375508	0.0031430978228375508
549000				0.0031250620811138514	0.0031250620811138514	0.0031250620811138514
550000				0.0032236325818893003	0.0032236325818893003	0.0032236325818893003
551000				0.003982100523170752	0.003982100523170752	0.003982100523170752
552000				0.0031182300177642554	0.0031182300177642554	0.0031182300177642554
553000				0.0031621401261770106	0.0031621401261770106	0.0031621401261770106
554000				0.0038527712107168026	0.0038527712107168026	0.0038527712107168026
555000				0.003463004037005889	0.003463004037005889	0.003463004037005889
556000				0.003246838813714306	0.003246838813714306	0.003246838813714306
557000				0.0031411841803966143	0.0031411841803966143	0.0031411841803966143
558000				0.003241362066479974	0.003241362066479974	0.003241362066479974
559000				0.003227809680955847	0.003227809680955847	0.003227809680955847
560000				0.0030936213100630906	0.0030936213100630906	0.0030936213100630906
561000				0.0031699578713494606	0.0031699578713494606	0.0031699578713494606
562000				0.003145722152400879	0.003145722152400879	0.003145722152400879
563000				0.0030911511540303743	0.0030911511540303743	0.0030911511540303743
564000				0.00312399320978278	0.00312399320978278	0.00312399320978278
565000				0.0030741822044427504	0.0030741822044427504	0.0030741822044427504
566000				0.0032529328052577637	0.0032529328052577637	0.0032529328052577637
567000				0.00318280474741211	0.00318280474741211	0.00318280474741211
568000				0.0031001333393035784	0.0031001333393035784	0.0031001333393035784
569000				0.0033519793394578027	0.0033519793394578027	0.0033519793394578027
570000				0.0031198133974960018	0.0031198133974960018	0.0031198133974960018
571000				0.0034222631516943637	0.0034222631516943637	0.0034222631516943637
572000				0.0032291530363610047	0.0032291530363610047	0.0032291530363610047
573000				0.0032268681948008082	0.0032268681948008082	0.0032268681948008082
574000				0.003027789488173038	0.003027789488173038	0.003027789488173038
575000				0.0031426687423423195	0.0031426687423423195	0.0031426687423423195
576000				0.0030727284647500013	0.0030727284647500013	0.0030727284647500013
577000				0.0031804690057390434	0.0031804690057390434	0.0031804690057390434
578000				0.0031368758751598048	0.0031368758751598048	0.0031368758751598048
579000				0.003120729173613769	0.003120729173613769	0.003120729173613769
580000				0.003225852777223426	0.003225852777223426	0.003225852777223426
581000				0.003079650664345201	0.003079650664345201	0.003079650664345201
582000				0.0030614921068739054	0.0030614921068739054	0.0030614921068739054
583000				0.003228276001017626	0.003228276001017626	0.003228276001017626
584000				0.0030029642714420866	0.0030029642714420866	0.0030029642714420866
585000				0.003144992683395181	0.003144992683395181	0.003144992683395181
586000				0.0030353659606574723	0.0030353659606574723	0.0030353659606574723
587000				0.003464351392737357	0.003464351392737357	0.003464351392737357
588000				0.003173954508315163	0.003173954508315163	0.003173954508315163
589000				0.0032988426142541772	0.0032988426142541772	0.0032988426142541772
590000				0.0031075899658250176	0.0031075899658250176	0.0031075899658250176
591000				0.0033240405646290053	0.0033240405646290053	0.0033240405646290053
592000				0.0030644402530863603	0.0030644402530863603	0.0030644402530863603
593000				0.0030384838522197577	0.0030384838522197577	0.0030384838522197577
594000				0.003232773927410002	0.003232773927410002	0.003232773927410002
595000				0.0032500626024405278	0.0032500626024405278	0.0032500626024405278
596000				0.0031633047652486605	0.0031633047652486605	0.0031633047652486605
597000				0.0032234809769845574	0.0032234809769845574	0.0032234809769845574
598000				0.0030003299452084765	0.0030003299452084765	0.0030003299452084765
599000				0.0031464905372456512	0.0031464905372456512	0.0031464905372456512
600000				0.003086125024156069	0.003086125024156069	0.003086125024156069
601000				0.003009453832588959	0.003009453832588959	0.003009453832588959
602000				0.0030769970280535974	0.0030769970280535974	0.0030769970280535974
603000				0.00367249147756473	0.00367249147756473	0.00367249147756473
604000				0.0030672053989805213	0.0030672053989805213	0.0030672053989805213
605000				0.0034628531112177864	0.0034628531112177864	0.0034628531112177864
606000				0.003348294845100301	0.003348294845100301	0.003348294845100301
607000				0.0033492019176926003	0.0033492019176926003	0.0033492019176926003
608000				0.003053396075961497	0.003053396075961497	0.003053396075961497
609000				0.0030239291051737515	0.0030239291051737515	0.0030239291051737515
610000				0.0031244408557436552	0.0031244408557436552	0.0031244408557436552
611000				0.0030061335395793936	0.0030061335395793936	0.0030061335395793936
612000				0.003618692821416109	0.003618692821416109	0.003618692821416109
613000				0.0030458078323916215	0.0030458078323916215	0.0030458078323916215
614000				0.003007794110802585	0.003007794110802585	0.003007794110802585
615000				0.003114452101586299	0.003114452101586299	0.003114452101586299
616000				0.0030328550897999714	0.0030328550897999714	0.0030328550897999714
617000				0.003000278266611833	0.003000278266611833	0.003000278266611833
618000				0.0030147456606128475	0.0030147456606128475	0.0030147456606128475
619000				0.0030576435089982226	0.0030576435089982226	0.0030576435089982226
620000				0.003032721597240603	0.003032721597240603	0.003032721597240603
621000				0.0030207270350221427	0.0030207270350221427	0.0030207270350221427
622000				0.0029928794143509636	0.0029928794143509636	0.0029928794143509636
623000				0.0032648209133067712	0.0032648209133067712	0.0032648209133067712
624000				0.003100086628786777	0.003100086628786777	0.003100086628786777
625000				0.002997566022807921	0.002997566022807921	0.002997566022807921
626000				0.0029737156935944376	0.0029737156935944376	0.0029737156935944376
627000				0.0030169601147008755	0.0030169601147008755	0.0030169601147008755
628000				0.0029793700672953423	0.0029793700672953423	0.0029793700672953423
629000				0.0030328226014931198	0.0030328226014931198	0.0030328226014931198
630000				0.003021954323187284	0.003021954323187284	0.003021954323187284
631000				0.0031091922204292675	0.0031091922204292675	0.0031091922204292675
632000				0.0030578242760803	0.0030578242760803	0.0030578242760803
633000				0.0035090127655743007	0.0035090127655743007	0.0035090127655743007
634000				0.00308678472401292	0.00308678472401292	0.00308678472401292
635000				0.0030700512331037016	0.0030700512331037016	0.0030700512331037016
636000				0.0031005470106962294	0.0031005470106962294	0.0031005470106962294
637000				0.0031004484458783486	0.0031004484458783486	0.0031004484458783486
638000				0.003052504486552146	0.003052504486552146	0.003052504486552146
639000				0.002966443184987651	0.002966443184987651	0.002966443184987651
640000				0.0029456354960319345	0.0029456354960319345	0.0029456354960319345
641000				0.003018109819694092	0.003018109819694092	0.003018109819694092
642000				0.002977781451121765	0.002977781451121765	0.002977781451121765
643000				0.0030407039567784504	0.0030407039567784504	0.0030407039567784504
644000				0.002969709935905422	0.002969709935905422	0.002969709935905422
645000				0.002995822987234852	0.002995822987234852	0.002995822987234852
646000				0.0030019260834663383	0.0030019260834663383	0.0030019260834663383
647000				0.0030395795917760645	0.0030395795917760645	0.0030395795917760645
648000				0.0033997026585988917	0.0033997026585988917	0.0033997026585988917
649000				0.0029653429083528484	0.0029653429083528484	0.0029653429083528484
650000				0.0032844501507017865	0.0032844501507017865	0.0032844501507017865
651000				0.003198364448945327	0.003198364448945327	0.003198364448945327
652000				0.003004224870516185	0.003004224870516185	0.003004224870516185
653000				0.0030376922453367026	0.0030376922453367026	0.0030376922453367026
654000				0.003043765146761036	0.003043765146761036	0.003043765146761036
655000				0.003042357439606855	0.003042357439606855	0.003042357439606855
656000				0.003178719963123667	0.003178719963123667	0.003178719963123667
657000				0.002946095639634236	0.002946095639634236	0.002946095639634236
658000				0.0030465878841982163	0.0030465878841982163	0.0030465878841982163
659000				0.003060052924552024	0.003060052924552024	0.003060052924552024
660000				0.003073610071387293	0.003073610071387293	0.003073610071387293
661000				0.0029912608282151643	0.0029912608282151643	0.0029912608282151643
662000				0.0029352758269332716	0.0029352758269332716	0.0029352758269332716
663000				0.0029312269369920025	0.0029312269369920025	0.0029312269369920025
664000				0.003031031150523506	0.003031031150523506	0.003031031150523506
665000				0.0033041359582065334	0.0033041359582065334	0.0033041359582065334
666000				0.002965027423853211	0.002965027423853211	0.002965027423853211
667000				0.0030310877079627262	0.0030310877079627262	0.0030310877079627262
668000				0.0029471511194810287	0.0029471511194810287	0.0029471511194810287
669000				0.0029216030510809624	0.0029216030510809624	0.0029216030510809624
670000				0.003166379686267191	0.003166379686267191	0.003166379686267191
671000				0.003025204937129655	0.003025204937129655	0.003025204937129655
672000				0.002927413490710589	0.002927413490710589	0.002927413490710589
673000				0.00291694239306564	0.00291694239306564	0.00291694239306564
674000				0.0030043387993753307	0.0030043387993753307	0.0030043387993753307
675000				0.0029046667902855785	0.0029046667902855785	0.0029046667902855785
676000				0.002924254381359287	0.002924254381359287	0.002924254381359287
677000				0.0030445998483134974	0.0030445998483134974	0.0030445998483134974
678000				0.0029153999368831383	0.0029153999368831383	0.0029153999368831383
679000				0.0029176814139448702	0.0029176814139448702	0.0029176814139448702
680000				0.002980751955050555	0.002980751955050555	0.002980751955050555
681000				0.0029085501003965376	0.0029085501003965376	0.0029085501003965376
682000				0.002962009687431056	0.002962009687431056	0.002962009687431056
683000				0.0030378970149329792	0.0030378970149329792	0.0030378970149329792
684000				0.0029709446957452744	0.0029709446957452744	0.0029709446957452744
685000				0.0029483239368067364	0.0029483239368067364	0.0029483239368067364
686000				0.0029219991420914022	0.0029219991420914022	0.0029219991420914022
687000				0.003283151521015231	0.003283151521015231	0.003283151521015231
688000				0.002925884940877739	0.002925884940877739	0.002925884940877739
689000				0.0030408037604943124	0.0030408037604943124	0.0030408037604943124
690000				0.002931449241818404	0.002931449241818404	0.002931449241818404
691000				0.0029386451927610325	0.0029386451927610325	0.0029386451927610325
692000				0.0029733373772003286	0.0029733373772003286	0.0029733373772003286
693000				0.0028855358666568885	0.0028855358666568885	0.0028855358666568885
694000				0.0029320281969276284	0.0029320281969276284	0.0029320281969276284
695000				0.002863701287492226	0.002863701287492226	0.002863701287492226
696000				0.003089125466193964	0.003089125466193964	0.003089125466193964
697000				0.003190109692585059	0.003190109692585059	0.003190109692585059
698000				0.002911587166945445	0.002911587166945445	0.002911587166945445
699000				0.0031178202046853554	0.0031178202046853554	0.0031178202046853554
700000				0.0030098580412926406	0.0030098580412926406	0.0030098580412926406
701000				0.002872519248374697	0.002872519248374697	0.002872519248374697
702000				0.0028698429116163415	0.0028698429116163415	0.0028698429116163415
703000				0.0029444361589391677	0.0029444361589391677	0.0029444361589391677
704000				0.002942873934762474	0.002942873934762474	0.002942873934762474
705000				0.002947974293162885	0.002947974293162885	0.002947974293162885
706000				0.002911088691386246	0.002911088691386246	0.002911088691386246
707000				0.0029299503359179247	0.0029299503359179247	0.0029299503359179247
708000				0.00286744263508414	0.00286744263508414	0.00286744263508414
709000				0.003151558007748093	0.003151558007748093	0.003151558007748093
710000				0.002897668921794447	0.002897668921794447	0.002897668921794447
711000				0.003339583983147858	0.003339583983147858	0.003339583983147858
712000				0.0028504109679811022	0.0028504109679811022	0.0028504109679811022
713000				0.002860996280648432	0.002860996280648432	0.002860996280648432
714000				0.002919565723362129	0.002919565723362129	0.002919565723362129
715000				0.0028507332323076686	0.0028507332323076686	0.0028507332323076686
716000				0.0029561839542067187	0.0029561839542067187	0.0029561839542067187
717000				0.0029220049288231713	0.0029220049288231713	0.0029220049288231713
718000				0.0028540252188944655	0.0028540252188944655	0.0028540252188944655
719000				0.0028369292557177267	0.0028369292557177267	0.0028369292557177267
720000				0.002810316892707758	0.002810316892707758	0.002810316892707758
721000				0.0029744694543310662	0.0029744694543310662	0.0029744694543310662
722000				0.0030950816426134824	0.0030950816426134824	0.0030950816426134824
723000				0.002829471304396373	0.002829471304396373	0.002829471304396373
724000				0.0029109378785568355	0.0029109378785568355	0.0029109378785568355
725000				0.00289608265567447	0.00289608265567447	0.00289608265567447
726000				0.0029546047922810147	0.0029546047922810147	0.0029546047922810147
727000				0.002910755893465552	0.002910755893465552	0.002910755893465552
728000				0.0028212652477534444	0.0028212652477534444	0.0028212652477534444
729000				0.002961901934299348	0.002961901934299348	0.002961901934299348
730000				0.002953574934898538	0.002953574934898538	0.002953574934898538
731000				0.002895071090680149	0.002895071090680149	0.002895071090680149
732000				0.00291744307623484	0.00291744307623484	0.00291744307623484
733000				0.002839961620008527	0.002839961620008527	0.002839961620008527
734000				0.0028651945266547703	0.0028651945266547703	0.0028651945266547703
735000				0.00289843330347028	0.00289843330347028	0.00289843330347028
736000				0.00293527985916614	0.00293527985916614	0.00293527985916614
737000				0.00288487357282015	0.00288487357282015	0.00288487357282015
738000				0.002811599119531022	0.002811599119531022	0.002811599119531022
739000				0.002968707448279569	0.002968707448279569	0.002968707448279569
740000				0.0029865397053998326	0.0029865397053998326	0.0029865397053998326
741000				0.002970928084627991	0.002970928084627991	0.002970928084627991
742000				0.002858298386417122	0.002858298386417122	0.002858298386417122
743000				0.002810314475709147	0.002810314475709147	0.002810314475709147
744000				0.0028317499270906527	0.0028317499270906527	0.0028317499270906527
745000				0.002827314066660894	0.002827314066660894	0.002827314066660894
746000				0.0029296206747688306	0.0029296206747688306	0.0029296206747688306
747000				0.0028182322610618726	0.0028182322610618726	0.0028182322610618726
748000				0.002799952427910868	0.002799952427910868	0.002799952427910868
749000				0.0029953183936732674	0.0029953183936732674	0.0029953183936732674
750000				0.00285641465031428	0.00285641465031428	0.00285641465031428
751000				0.0028850268958685137	0.0028850268958685137	0.0028850268958685137
752000				0.002919395928313131	0.002919395928313131	0.002919395928313131
753000				0.0030407975483787474	0.0030407975483787474	0.0030407975483787474
754000				0.002846873202947918	0.002846873202947918	0.002846873202947918
755000				0.0028390449344940795	0.0028390449344940795	0.0028390449344940795
756000				0.0031121430459786163	0.0031121430459786163	0.0031121430459786163
757000				0.0027868218188933885	0.0027868218188933885	0.0027868218188933885
758000				0.002876335959720478	0.002876335959720478	0.002876335959720478
759000				0.0028163281428922253	0.0028163281428922253	0.0028163281428922253
760000				0.0027891583604613196	0.0027891583604613196	0.0027891583604613196
761000				0.002861958968609893	0.002861958968609893	0.002861958968609893
762000				0.00280883485378707	0.00280883485378707	0.00280883485378707
763000				0.002799798544994922	0.002799798544994922	0.002799798544994922
764000				0.0028871357522470124	0.0028871357522470124	0.0028871357522470124
765000				0.002846364402406342	0.002846364402406342	0.002846364402406342
766000				0.002816490008074692	0.002816490008074692	0.002816490008074692
767000				0.002814281778365872	0.002814281778365872	0.002814281778365872
768000				0.0027797909358123034	0.0027797909358123034	0.0027797909358123034
769000				0.0030217920397027087	0.0030217920397027087	0.0030217920397027087
770000				0.0028046271093898193	0.0028046271093898193	0.0028046271093898193
771000				0.002882508629958736	0.002882508629958736	0.002882508629958736
772000				0.0027640046343489866	0.0027640046343489866	0.0027640046343489866
773000				0.002950610288539209	0.002950610288539209	0.002950610288539209
774000				0.0028146171775388857	0.0028146171775388857	0.0028146171775388857
775000				0.002805397939571167	0.002805397939571167	0.002805397939571167
776000				0.002843376190014885	0.002843376190014885	0.002843376190014885
777000				0.0027852479058792174	0.0027852479058792174	0.0027852479058792174
778000				0.002756884447658785	0.002756884447658785	0.002756884447658785
779000				0.002814935288500131	0.002814935288500131	0.002814935288500131
780000				0.0028223762270082444	0.0028223762270082444	0.0028223762270082444
781000				0.0027964987296985547	0.0027964987296985547	0.0027964987296985547
782000				0.002788616860526707	0.002788616860526707	0.002788616860526707
783000				0.0028191732291804666	0.0028191732291804666	0.0028191732291804666
784000				0.002883180604211979	0.002883180604211979	0.002883180604211979
785000				0.00292208114187824	0.00292208114187824	0.00292208114187824
786000				0.0028524125330659598	0.0028524125330659598	0.0028524125330659598
787000				0.0030077213199572643	0.0030077213199572643	0.0030077213199572643
788000				0.002890814971639793	0.002890814971639793	0.002890814971639793
789000				0.002835271543400705	0.002835271543400705	0.002835271543400705
790000				0.002748581477071374	0.002748581477071374	0.002748581477071374
791000				0.002778069237102001	0.002778069237102001	0.002778069237102001
792000				0.0028817190462166954	0.0028817190462166954	0.0028817190462166954
793000				0.002769225434533982	0.002769225434533982	0.002769225434533982
794000				0.0027719641668881244	0.0027719641668881244	0.0027719641668881244
795000				0.0027614859583261413	0.0027614859583261413	0.0027614859583261413
796000				0.002776124563327421	0.002776124563327421	0.002776124563327421
797000				0.0028295119786312397	0.0028295119786312397	0.0028295119786312397
798000				0.002746140838456846	0.002746140838456846	0.002746140838456846
799000				0.002779415315152856	0.002779415315152856	0.002779415315152856
800000				0.002827074755390439	0.002827074755390439	0.002827074755390439
801000				0.0029718744907457828	0.0029718744907457828	0.0029718744907457828
802000				0.0028959570761894547	0.0028959570761894547	0.0028959570761894547
803000				0.0027470659524862972	0.0027470659524862972	0.0027470659524862972
804000				0.0027371353653647275	0.0027371353653647275	0.0027371353653647275
805000				0.0027316012972447173	0.0027316012972447173	0.0027316012972447173
806000				0.0027626855615417757	0.0027626855615417757	0.0027626855615417757
807000				0.002714673592444148	0.002714673592444148	0.002714673592444148
808000				0.002727378525419578	0.002727378525419578	0.002727378525419578
809000				0.0028587596284759607	0.0028587596284759607	0.0028587596284759607
810000				0.0028415601925653173	0.0028415601925653173	0.0028415601925653173
811000				0.002784407778524141	0.002784407778524141	0.002784407778524141
812000				0.0027784000733690178	0.0027784000733690178	0.0027784000733690178
813000				0.0027680294924722266	0.0027680294924722266	0.0027680294924722266
814000				0.0028270555516533295	0.0028270555516533295	0.0028270555516533295
815000				0.002724713868843416	0.002724713868843416	0.002724713868843416
816000				0.0028717056653686096	0.0028717056653686096	0.0028717056653686096
817000				0.0027420283153484133	0.0027420283153484133	0.0027420283153484133
818000				0.002791119878109819	0.002791119878109819	0.002791119878109819
819000				0.002796306123971239	0.002796306123971239	0.002796306123971239
820000				0.0027896924509666983	0.0027896924509666983	0.0027896924509666983
821000				0.0027589073832911828	0.0027589073832911828	0.0027589073832911828
822000				0.0027557467435714417	0.0027557467435714417	0.0027557467435714417
823000				0.002797953465126834	0.002797953465126834	0.002797953465126834
824000				0.0027678052752428705	0.0027678052752428705	0.0027678052752428705
825000				0.0029354692655308057	0.0029354692655308057	0.0029354692655308057
826000				0.0027312207413736573	0.0027312207413736573	0.0027312207413736573
827000				0.0027449051456008163	0.0027449051456008163	0.0027449051456008163
828000				0.0028285044374516993	0.0028285044374516993	0.0028285044374516993
829000				0.0028224450845277423	0.0028224450845277423	0.0028224450845277423
830000				0.002729106475347234	0.002729106475347234	0.002729106475347234
831000				0.0028372832747048456	0.0028372832747048456	0.0028372832747048456
832000				0.002718560486916449	0.002718560486916449	0.002718560486916449
833000				0.0027461835949080236	0.0027461835949080236	0.0027461835949080236
834000				0.00273327681876473	0.00273327681876473	0.00273327681876473
835000				0.002716992286960761	0.002716992286960761	0.002716992286960761
836000				0.0029239240808968574	0.0029239240808968574	0.0029239240808968574
837000				0.0027795060318824426	0.0027795060318824426	0.0027795060318824426
838000				0.002744234630767075	0.002744234630767075	0.002744234630767075
839000				0.002751794832130234	0.002751794832130234	0.002751794832130234
840000				0.0027200590794714398	0.0027200590794714398	0.0027200590794714398
841000				0.002868442058987704	0.002868442058987704	0.002868442058987704
842000				0.0027584845879366593	0.0027584845879366593	0.0027584845879366593
843000				0.002852266043773618	0.002852266043773618	0.002852266043773618
844000				0.002705199923612474	0.002705199923612474	0.002705199923612474
845000				0.0027097227419447013	0.0027097227419447013	0.0027097227419447013
846000				0.002687124603937191	0.002687124603937191	0.002687124603937191
847000				0.002710856966569754	0.002710856966569754	0.002710856966569754
848000				0.002783431919879322	0.002783431919879322	0.002783431919879322
849000				0.002690744994782811	0.002690744994782811	0.002690744994782811
850000				0.0026891410262872496	0.0026891410262872496	0.0026891410262872496
851000				0.0027586622599421813	0.0027586622599421813	0.0027586622599421813
852000				0.0028586191418452996	0.0028586191418452996	0.0028586191418452996
853000				0.002778346902598683	0.002778346902598683	0.002778346902598683
854000				0.0027816473989776334	0.0027816473989776334	0.0027816473989776334
855000				0.002753563156608897	0.002753563156608897	0.002753563156608897
856000				0.0028231467205653425	0.0028231467205653425	0.0028231467205653425
857000				0.002814333426565198	0.002814333426565198	0.002814333426565198
858000				0.002815502880440106	0.002815502880440106	0.002815502880440106
859000				0.0027073664519858907	0.0027073664519858907	0.0027073664519858907
860000				0.0027270123186404678	0.0027270123186404678	0.0027270123186404678
861000				0.0026734017131887456	0.0026734017131887456	0.0026734017131887456
862000				0.002720229646384169	0.002720229646384169	0.002720229646384169
863000				0.0027079039286847257	0.0027079039286847257	0.0027079039286847257
864000				0.002735404950945641	0.002735404950945641	0.002735404950945641
865000				0.00277361218508702	0.00277361218508702	0.00277361218508702
866000				0.0027059030586274652	0.0027059030586274652	0.0027059030586274652
867000				0.002978137103136614	0.002978137103136614	0.002978137103136614
868000				0.0027236342356460317	0.0027236342356460317	0.0027236342356460317
869000				0.0027053844292621687	0.0027053844292621687	0.0027053844292621687
870000				0.002717266678930226	0.002717266678930226	0.002717266678930226
871000				0.002818975640510377	0.002818975640510377	0.002818975640510377
872000				0.0027187938518429566	0.0027187938518429566	0.0027187938518429566
873000				0.002739913566399814	0.002739913566399814	0.002739913566399814
874000				0.0026985172147430503	0.0026985172147430503	0.0026985172147430503
875000				0.002783079729982015	0.002783079729982015	0.002783079729982015
876000				0.0027170290581667346	0.0027170290581667346	0.0027170290581667346
877000				0.0026853269640277184	0.0026853269640277184	0.0026853269640277184
878000				0.0027211299444525193	0.0027211299444525193	0.0027211299444525193
879000				0.002724594636843856	0.002724594636843856	0.002724594636843856
880000				0.0026943970914666687	0.0026943970914666687	0.0026943970914666687
881000				0.002756004906729539	0.002756004906729539	0.002756004906729539
882000				0.002758437656573847	0.002758437656573847	0.002758437656573847
883000				0.0026790427133884086	0.0026790427133884086	0.0026790427133884086
884000				0.002665544398451337	0.002665544398451337	0.002665544398451337
885000				0.0026496952197588024	0.0026496952197588024	0.0026496952197588024
886000				0.0027283192342526896	0.0027283192342526896	0.0027283192342526896
887000				0.0027580620131385705	0.0027580620131385705	0.0027580620131385705
888000				0.0027534365678993727	0.0027534365678993727	0.0027534365678993727
889000				0.0027280675175673074	0.0027280675175673074	0.0027280675175673074
890000				0.002712987451182633	0.002712987451182633	0.002712987451182633
891000				0.002684150266121371	0.002684150266121371	0.002684150266121371
892000				0.0026994119362468666	0.0026994119362468666	0.0026994119362468666
893000				0.002675041414489725	0.002675041414489725	0.002675041414489725
894000				0.002674827720640064	0.002674827720640064	0.002674827720640064
895000				0.0026549859256193797	0.0026549859256193797	0.0026549859256193797
896000				0.0026798777848281675	0.0026798777848281675	0.0026798777848281675
897000				0.0027181709798785726	0.0027181709798785726	0.0027181709798785726
898000				0.0027156656349791447	0.0027156656349791447	0.0027156656349791447
899000				0.0026662889458673894	0.0026662889458673894	0.0026662889458673894
900000				0.002668258153100339	0.002668258153100339	0.002668258153100339
901000				0.002698985174594838	0.002698985174594838	0.002698985174594838
902000				0.0026397691152108297	0.0026397691152108297	0.0026397691152108297
903000				0.002741598453653195	0.002741598453653195	0.002741598453653195
904000				0.002675313532173496	0.002675313532173496	0.002675313532173496
905000				0.002683891153807319	0.002683891153807319	0.002683891153807319
906000				0.0026643829053296358	0.0026643829053296358	0.0026643829053296358
907000				0.0026973467032193367	0.0026973467032193367	0.0026973467032193367
908000				0.002689787132662123	0.002689787132662123	0.002689787132662123
909000				0.0026793976574297786	0.0026793976574297786	0.0026793976574297786
910000				0.002682491380678274	0.002682491380678274	0.002682491380678274
911000				0.002721587157979984	0.002721587157979984	0.002721587157979984
912000				0.0026760045152393356	0.0026760045152393356	0.0026760045152393356
913000				0.0026547217152127047	0.0026547217152127047	0.0026547217152127047
914000				0.0026673880168740084	0.0026673880168740084	0.0026673880168740084
915000				0.0026420025663935463	0.0026420025663935463	0.0026420025663935463
916000				0.0026925844051085145	0.0026925844051085145	0.0026925844051085145
917000				0.002661492094825178	0.002661492094825178	0.002661492094825178
918000				0.0026290678441480936	0.0026290678441480936	0.0026290678441480936
919000				0.0027512411163240803	0.0027512411163240803	0.0027512411163240803
920000				0.0027172394752415997	0.0027172394752415997	0.0027172394752415997
921000				0.002626972120944841	0.002626972120944841	0.002626972120944841
922000				0.0026863843212989336	0.0026863843212989336	0.0026863843212989336
923000				0.0026423909610470277	0.0026423909610470277	0.0026423909610470277
924000				0.002629028087912922	0.002629028087912922	0.002629028087912922
925000				0.002689383978864762	0.002689383978864762	0.002689383978864762
926000				0.0026261607138123927	0.0026261607138123927	0.0026261607138123927
927000				0.002759763883881237	0.002759763883881237	0.002759763883881237
928000				0.0026566304760344815	0.0026566304760344815	0.0026566304760344815
929000				0.0026527019200634637	0.0026527019200634637	0.0026527019200634637
930000				0.0026490228803556365	0.0026490228803556365	0.0026490228803556365
931000				0.0026604552642584974	0.0026604552642584974	0.0026604552642584974
932000				0.0026811403358613967	0.0026811403358613967	0.0026811403358613967
933000				0.0026398795366073795	0.0026398795366073795	0.0026398795366073795
934000				0.0026775972745764136	0.0026775972745764136	0.0026775972745764136
935000				0.0026761808881570225	0.0026761808881570225	0.0026761808881570225
936000				0.0027206337047887895	0.0027206337047887895	0.0027206337047887895
937000				0.0026801491855084738	0.0026801491855084738	0.0026801491855084738
938000				0.002618573429905838	0.002618573429905838	0.002618573429905838
939000				0.0026975470014447495	0.0026975470014447495	0.0026975470014447495
940000				0.0026620142919827495	0.0026620142919827495	0.0026620142919827495
941000				0.0026349247301398326	0.0026349247301398326	0.0026349247301398326
942000				0.0026514372547926683	0.0026514372547926683	0.0026514372547926683
943000				0.002646605947072639	0.002646605947072639	0.002646605947072639
944000				0.002683686881516085	0.002683686881516085	0.002683686881516085
945000				0.0027807356307228827	0.0027807356307228827	0.0027807356307228827
946000				0.002655190138570928	0.002655190138570928	0.002655190138570928
947000				0.002632270975447887	0.002632270975447887	0.002632270975447887
948000				0.0028501974344800956	0.0028501974344800956	0.0028501974344800956
949000				0.0026314356857670414	0.0026314356857670414	0.0026314356857670414
950000				0.002700586601232739	0.002700586601232739	0.002700586601232739
951000				0.002626333956094181	0.002626333956094181	0.002626333956094181
952000				0.00270429854459041	0.00270429854459041	0.00270429854459041
953000				0.0026658058459649086	0.0026658058459649086	0.0026658058459649086
954000				0.0026953590824003904	0.0026953590824003904	0.0026953590824003904
955000				0.002733819925452774	0.002733819925452774	0.002733819925452774
956000				0.0026475827862806993	0.0026475827862806993	0.0026475827862806993
957000				0.0026096013976829907	0.0026096013976829907	0.0026096013976829907
958000				0.0026036361770426838	0.0026036361770426838	0.0026036361770426838
959000				0.0027322950653732104	0.0027322950653732104	0.0027322950653732104
960000				0.0026247087019372426	0.0026247087019372426	0.0026247087019372426
961000				0.0026488724882792825	0.0026488724882792825	0.0026488724882792825
962000				0.0026774258768043823	0.0026774258768043823	0.0026774258768043823
963000				0.002668143563215814	0.002668143563215814	0.002668143563215814
964000				0.0026063033567894165	0.0026063033567894165	0.0026063033567894165
965000				0.0026335325489212965	0.0026335325489212965	0.0026335325489212965
966000				0.0026514254041228504	0.0026514254041228504	0.0026514254041228504
967000				0.0026249627592186426	0.0026249627592186426	0.0026249627592186426
968000				0.0025965133332217314	0.0025965133332217314	0.0025965133332217314
969000				0.0027682899786108544	0.0027682899786108544	0.0027682899786108544
970000				0.0026069279854123266	0.0026069279854123266	0.0026069279854123266
971000				0.00262121253120798	0.00262121253120798	0.00262121253120798
972000				0.0025967983367282147	0.0025967983367282147	0.0025967983367282147
973000				0.002623304652778378	0.002623304652778378	0.002623304652778378
974000				0.0026102883542269144	0.0026102883542269144	0.0026102883542269144
975000				0.0026873528133843504	0.0026873528133843504	0.0026873528133843504
976000				0.0026761947060838513	0.0026761947060838513	0.0026761947060838513
977000				0.0026415202548408273	0.0026415202548408273	0.0026415202548408273
978000				0.002639741716976313	0.002639741716976313	0.002639741716976313
979000				0.002639143324044906	0.002639143324044906	0.002639143324044906
980000				0.002585820875571501	0.002585820875571501	0.002585820875571501
981000				0.0026208896667954795	0.0026208896667954795	0.0026208896667954795
982000				0.002599975108076586	0.002599975108076586	0.002599975108076586
983000				0.0026601131734261736	0.0026601131734261736	0.0026601131734261736
984000				0.002595551496414239	0.002595551496414239	0.002595551496414239
985000				0.0026517376296844174	0.0026517376296844174	0.0026517376296844174
986000				0.0026118387822883222	0.0026118387822883222	0.0026118387822883222
987000				0.0027067368835302667	0.0027067368835302667	0.0027067368835302667
988000				0.002696975747363748	0.002696975747363748	0.002696975747363748
989000				0.0026094478089670127	0.0026094478089670127	0.0026094478089670127
990000				0.0026125660475673613	0.0026125660475673613	0.0026125660475673613
991000				0.0026297520714048967	0.0026297520714048967	0.0026297520714048967
992000				0.002608367368137093	0.002608367368137093	0.002608367368137093
993000				0.0026104067962667084	0.0026104067962667084	0.0026104067962667084
994000				0.0026553244529627356	0.0026553244529627356	0.0026553244529627356
995000				0.0025985645689963074	0.0025985645689963074	0.0025985645689963074
996000				0.0026866128036299834	0.0026866128036299834	0.0026866128036299834
997000				0.0026983063682218004	0.0026983063682218004	0.0026983063682218004
998000				0.0026088768626250786	0.0026088768626250786	0.0026088768626250786
999000				0.0026420392137732466	0.0026420392137732466	0.0026420392137732466
1000000				0.002617939576374898	0.002617939576374898	0.002617939576374898
