# Supplementary material for: A Euclidean transformer for fast and stable machine learned force fields
Source: Nat Commun. 2024 Aug 6;15:6539. doi: 10.1038/s41467-024-50620-6 (PMC11303804; doi:10.1038/s41467-024-50620-6)
Supplement: Supplementary file 4 — Source Data [file 41467_2024_50620_MOESM4_ESM.zip › Source Data/fig4_c.csv]

molecule	timing[ms]	num_atoms	model
ethanol	0.771	9	so3krates
aspirin	0.895	21	so3krates
naphthalene	0.801	18	so3krates
salicylic	0.773	16	so3krates
Ac_Ala3_NHMe	1.17	42	so3krates
DHA	1.25	56	so3krates
stachyose	1.45	87	so3krates
AT_AT_CG_CG	1.55	118	so3krates
buckyball_catcher	1.66	148	so3krates
nanotube	2.98	370	so3krates
ethanol	3.34	9	nequip
aspirin	5.45	21	nequip
naphthalene	4.54	18	nequip
salicylic	4.59	16	nequip
Ac_Ala3_NHMe	10.9	42	nequip
DHA	13.6	56	nequip
stachyose	24.5	87	nequip
AT_AT_CG_CG	27.9	118	nequip
buckyball_catcher	34.8	148	nequip
nanotube	130.0	370	nequip
ethanol	0.556	9	schnet
aspirin	0.586	21	schnet
naphthalene	0.598	18	schnet
salicylic	0.612	16	schnet
Ac_Ala3_NHMe	0.972	42	schnet
DHA	0.857	56	schnet
stachyose	1.14	87	schnet
AT_AT_CG_CG	1.28	118	schnet
buckyball_catcher	1.64	148	schnet
nanotube	2.82	370	schnet
