# Supplementary material for: A Euclidean transformer for fast and stable machine learned force fields
Source: Nat Commun. 2024 Aug 6;15:6539. doi: 10.1038/s41467-024-50620-6 (PMC11303804; doi:10.1038/s41467-024-50620-6)
Supplement: Supplementary file 4 — Source Data [file 41467_2024_50620_MOESM4_ESM.zip › Source Data/fig4_ab.csv]

model	stability_mean_norm	fps_mean	fmae_mean
So3krates	1.0	1239.1089521155243	3.05
NequIP_jax	1.0	230.25416926619846	1.5749999999999997
SchNet_jax	0.4925	1702.8183808743806	25.3
NequIP	1.0	8.25	1.5749999999999997
GemNet	0.22916666666666666	28.0	2.725
SchNet	0.4925	110.25	25.3
DeepPot-SE	0.7125	98.0	14.549999999999999
ForceNet	0.6525	140.25	14.925
DimeNet	0.19833333333333333	17.75	7.375
SphereNet	0.18	21.75	2.3
PaiNN	0.6883333333333334	89.0	6.125
