# Supplementary material for: A Euclidean transformer for fast and stable machine learned force fields
Source: Nat Commun. 2024 Aug 6;15:6539. doi: 10.1038/s41467-024-50620-6 (PMC11303804; doi:10.1038/s41467-024-50620-6)
Supplement: Supplementary file 4 — Source Data [file 41467_2024_50620_MOESM4_ESM.zip › Source Data/fig4_d(right).csv]

error_per_structure	molecule	mode	seed
0.08249233350917444	dha	invariant	01
0.07519468694068168	dha	invariant	01
0.07577355883324681	dha	invariant	01
0.0610640259429383	dha	invariant	01
0.06979284684408572	dha	invariant	01
0.06599330319386547	dha	invariant	01
0.07326987009793114	dha	invariant	01
0.06928068103305769	dha	invariant	01
0.0884383089412928	dha	invariant	01
0.06516067471395814	dha	invariant	01
0.0705577794121467	dha	invariant	01
0.08895664243403864	dha	invariant	01
0.07994871636263433	dha	invariant	01
0.09942856689246597	dha	invariant	01
0.08355706718116056	dha	invariant	01
0.09637424787401958	dha	invariant	01
0.08474648958917211	dha	invariant	01
0.060783138281526296	dha	invariant	01
0.08337794014270468	dha	invariant	01
0.09162630745957259	dha	invariant	01
0.06801359663115046	dha	invariant	01
0.08920203449600018	dha	invariant	01
0.0820866404047925	dha	invariant	01
0.09610651202169573	dha	invariant	01
0.07292154656987551	dha	invariant	01
0.10710096786567602	dha	invariant	01
0.08339674368091554	dha	invariant	01
0.07646004710133843	dha	invariant	01
0.07626745681784976	dha	invariant	01
0.07958527428878646	dha	invariant	01
0.07152782427723234	dha	invariant	01
0.0902782917874619	dha	invariant	01
0.08139426977463682	dha	invariant	01
0.08184903081656496	dha	invariant	01
0.11893418746378237	dha	invariant	01
0.10624703970356857	dha	invariant	01
0.08636089086945493	dha	invariant	01
0.10533637406271985	dha	invariant	01
0.09627058891317038	dha	invariant	01
0.08393395536255552	dha	invariant	01
0.10769929993311056	dha	invariant	01
0.06877052097475318	dha	invariant	01
0.06226564815891311	dha	invariant	01
0.0728201559797299	dha	invariant	01
0.08687044499711563	dha	invariant	01
0.08871766856177432	dha	invariant	01
0.08753082047651602	dha	invariant	01
0.10136563826536284	dha	invariant	01
0.06663226045912249	dha	invariant	01
0.0717796304741625	dha	invariant	01
0.07443098894895361	dha	invariant	01
0.06311004923061751	dha	invariant	01
0.05948409187022293	dha	invariant	01
0.07079915934189149	dha	invariant	01
0.07287684312766153	dha	invariant	01
0.07829779808629952	dha	invariant	01
0.07375079005528554	dha	invariant	01
0.10157403257351853	dha	invariant	01
0.08071005088677165	dha	invariant	01
0.06511233269545903	dha	invariant	01
0.06749140012726254	dha	invariant	01
0.07188759692829572	dha	invariant	01
0.09594533923818438	dha	invariant	01
0.07518545488989282	dha	invariant	01
0.10528096555851381	dha	invariant	01
0.08337159069981077	dha	invariant	01
0.09218439109179688	dha	invariant	01
0.07713148800032942	dha	invariant	01
0.11052894203006332	dha	invariant	01
0.075706810157233	dha	invariant	01
0.07873195087611704	dha	invariant	01
0.10587974941199052	dha	invariant	01
0.08834780574221433	dha	invariant	01
0.08131747348163103	dha	invariant	01
0.07723548399042308	dha	invariant	01
0.08502800908614334	dha	invariant	01
0.06717180899805136	dha	invariant	01
0.08692260730156322	dha	invariant	01
0.09049008647670867	dha	invariant	01
0.06540515886689323	dha	invariant	01
0.07153351388700897	dha	invariant	01
0.08569496415299735	dha	invariant	01
0.08562416322335285	dha	invariant	01
0.08805693924676698	dha	invariant	01
0.07395247535078406	dha	invariant	01
0.10049858115883827	dha	invariant	01
0.08279277520389715	dha	invariant	01
0.10768966045361017	dha	invariant	01
0.06956381838674251	dha	invariant	01
0.08992291316754526	dha	invariant	01
0.10479648743621442	dha	invariant	01
0.09237173262238814	dha	invariant	01
0.09443398051478336	dha	invariant	01
0.09876875452691455	dha	invariant	01
0.06735177551510414	dha	invariant	01
0.07205035686378071	dha	invariant	01
0.07369117430335655	dha	invariant	01
0.10357270146817225	dha	invariant	01
0.07022166678425444	dha	invariant	01
0.09191999037003826	dha	invariant	01
0.08135925301952665	dha	invariant	01
0.07939849876149262	dha	invariant	01
0.06355509583514903	dha	invariant	01
0.06454331885260162	dha	invariant	01
0.11975122903976988	dha	invariant	01
0.0703706104394258	dha	invariant	01
0.10356373865669573	dha	invariant	01
0.0986217975777942	dha	invariant	01
0.058143283954147314	dha	invariant	01
0.05863562923403025	dha	invariant	01
0.12221462541255253	dha	invariant	01
0.07946298512970265	dha	invariant	01
0.11485248235163935	dha	invariant	01
0.06053305408776851	dha	invariant	01
0.09656103787872648	dha	invariant	01
0.08842737166566118	dha	invariant	01
0.0590262688527026	dha	invariant	01
0.0919900696987166	dha	invariant	01
0.09223833001564184	dha	invariant	01
0.10192365903913485	dha	invariant	01
0.08926784202215055	dha	invariant	01
0.0716657447257931	dha	invariant	01
0.13160111789212264	dha	invariant	01
0.09916896219221753	dha	invariant	01
0.055492177471801796	dha	invariant	01
0.07253943965759473	dha	invariant	01
0.08159140590548934	dha	invariant	01
0.07648827947307557	dha	invariant	01
0.06788242524744244	dha	invariant	01
0.0751561895334482	dha	invariant	01
0.06856167810521825	dha	invariant	01
0.07464037850930023	dha	invariant	01
0.09416901714329015	dha	invariant	01
0.056579571758343224	dha	invariant	01
0.07741918775201283	dha	invariant	01
0.052916469081791255	dha	invariant	01
0.07726197829531647	dha	invariant	01
0.09277046289386193	dha	invariant	01
0.08133290610036847	dha	invariant	01
0.06768216286329407	dha	invariant	01
0.11997447176436962	dha	invariant	01
0.08462746888081486	dha	invariant	01
0.10375884967175497	dha	invariant	01
0.08106380079439253	dha	invariant	01
0.09006061716278893	dha	invariant	01
0.08609946531908415	dha	invariant	01
0.0739678262526489	dha	invariant	01
0.10568238757670008	dha	invariant	01
0.11201654879467096	dha	invariant	01
0.09589067097165205	dha	invariant	01
0.08282629076138932	dha	invariant	01
0.12453262319737497	dha	invariant	01
0.08510948675775724	dha	invariant	01
0.0835738691897657	dha	invariant	01
0.09844403702285816	dha	invariant	01
0.0904027672604683	dha	invariant	01
0.1303616654558553	dha	invariant	01
0.07701728838817905	dha	invariant	01
0.07082118517292553	dha	invariant	01
0.08716278823310948	dha	invariant	01
0.08766126934474883	dha	invariant	01
0.06790077462333678	dha	invariant	01
0.08104203274708488	dha	invariant	01
0.1364545579071222	dha	invariant	01
0.07420160296653332	dha	invariant	01
0.0793798633214539	dha	invariant	01
0.08607833148386511	dha	invariant	01
0.07553950218729952	dha	invariant	01
0.07582429561155819	dha	invariant	01
0.14618884291553352	dha	invariant	01
0.07822970049717684	dha	invariant	01
0.07328615310624921	dha	invariant	01
0.06603762884167433	dha	invariant	01
0.07834322297020384	dha	invariant	01
0.07217356712699183	dha	invariant	01
0.09115490184694668	dha	invariant	01
0.06920742994683768	dha	invariant	01
0.08370697061578232	dha	invariant	01
0.0972756399090181	dha	invariant	01
0.07634831712941605	dha	invariant	01
0.0796226918643933	dha	invariant	01
0.07042294241814323	dha	invariant	01
0.0787237449613527	dha	invariant	01
0.08692113407771807	dha	invariant	01
0.0862210911102118	dha	invariant	01
0.0655109784103766	dha	invariant	01
0.08742560001733216	dha	invariant	01
0.07556097302945534	dha	invariant	01
0.07785975844304163	dha	invariant	01
0.11760270746422595	dha	invariant	01
0.04939147825320177	dha	invariant	01
0.08641456687390914	dha	invariant	01
0.09870771383695623	dha	invariant	01
0.09086535184245244	dha	invariant	01
0.0695743908130274	dha	invariant	01
0.08688966356373627	dha	invariant	01
0.07258669917149259	dha	invariant	01
0.10031624740277438	dha	invariant	01
0.07831098765333142	dha	invariant	01
0.07257646387836743	dha	invariant	01
0.10731907019945522	dha	invariant	01
0.09842358235364844	dha	invariant	01
0.0908845355473327	dha	invariant	01
0.0807786008343508	dha	invariant	01
0.07258667733984357	dha	invariant	01
0.06764729235186022	dha	invariant	01
0.08454873283841931	dha	invariant	01
0.10460235382213488	dha	invariant	01
0.09314801211873584	dha	invariant	01
0.08519970133043639	dha	invariant	01
0.08497041039755945	dha	invariant	01
0.11989873220683982	dha	invariant	01
0.09233281506078053	dha	invariant	01
0.09120613927001453	dha	invariant	01
0.08255219650082804	dha	invariant	01
0.09884991033842014	dha	invariant	01
0.06838413928172969	dha	invariant	01
0.07013042354663732	dha	invariant	01
0.08826375984756463	dha	invariant	01
0.08691464344796805	dha	invariant	01
0.06591648174463946	dha	invariant	01
0.0829310127679006	dha	invariant	01
0.0954558180442527	dha	invariant	01
0.09738795926707533	dha	invariant	01
0.06531311960765568	dha	invariant	01
0.08646140263729003	dha	invariant	01
0.07487907497326891	dha	invariant	01
0.08817202958476421	dha	invariant	01
0.0936699391927592	dha	invariant	01
0.09334737299476716	dha	invariant	01
0.10125587381887044	dha	invariant	01
0.09613955194031762	dha	invariant	01
0.07844356654052409	dha	invariant	01
0.08117460816497912	dha	invariant	01
0.07615376203223732	dha	invariant	01
0.08491067879735449	dha	invariant	01
0.06300605272496682	dha	invariant	01
0.06229619929534385	dha	invariant	01
0.07676570438852395	dha	invariant	01
0.08805397473176388	dha	invariant	01
0.08441855439419681	dha	invariant	01
0.08238116420364475	dha	invariant	01
0.08991693026545322	dha	invariant	01
0.07171626939208418	dha	invariant	01
0.09329387748371328	dha	invariant	01
0.07042480737273489	dha	invariant	01
0.08581222357464705	dha	invariant	01
0.07476185150446531	dha	invariant	01
0.07996230612339161	dha	invariant	01
0.09874488854571253	dha	invariant	01
0.08309120840705694	dha	invariant	01
0.0771175646400881	dha	invariant	01
0.06694959614381671	dha	invariant	01
0.09846555978022908	dha	invariant	01
0.10767191271007728	dha	invariant	01
0.060022757238804146	dha	invariant	01
0.06949728464763835	dha	invariant	01
0.07101475089705844	dha	invariant	01
0.1042936734790703	dha	invariant	01
0.08069708146146126	dha	invariant	01
0.09070581593574627	dha	invariant	01
0.0746157638267606	dha	invariant	01
0.07294893302563073	dha	invariant	01
0.07115135008192638	dha	invariant	01
0.06694508430897632	dha	invariant	01
0.07803888172694873	dha	invariant	01
0.11533546833871591	dha	invariant	01
0.09391096426499342	dha	invariant	01
0.06772266415962715	dha	invariant	01
0.0842778070621629	dha	invariant	01
0.08308805221310686	dha	invariant	01
0.12581173515686697	dha	invariant	01
0.06688054912580557	dha	invariant	01
0.0805449536631531	dha	invariant	01
0.07170211949455971	dha	invariant	01
0.07571325428424777	dha	invariant	01
0.05184299011555663	dha	invariant	01
0.0602077454821669	dha	invariant	01
0.08069428218427559	dha	invariant	01
0.0883480321108981	dha	invariant	01
0.10233353319273118	dha	invariant	01
0.08690920125156734	dha	invariant	01
0.10118358262852681	dha	invariant	01
0.06697124304165401	dha	invariant	01
0.08654939395047642	dha	invariant	01
0.0772875332511527	dha	invariant	01
0.06733842670127485	dha	invariant	01
0.10344635969823364	dha	invariant	01
0.09030654300985162	dha	invariant	01
0.060170629800520896	dha	invariant	01
0.08332461656192804	dha	invariant	01
0.10242374909288687	dha	invariant	01
0.08102343716648472	dha	invariant	01
0.10128839185374257	dha	invariant	01
0.07155937002345104	dha	invariant	01
0.06180734779676989	dha	invariant	01
0.07719540986728354	dha	invariant	01
0.09332728426697727	dha	invariant	01
0.08498484457047652	dha	invariant	01
0.09657886186682071	dha	invariant	01
0.10269724905832385	dha	invariant	01
0.0852595578441429	dha	invariant	01
0.09147499586009876	dha	invariant	01
0.11569544454960463	dha	invariant	01
0.06558255888206144	dha	invariant	01
0.08119754563769035	dha	invariant	01
0.06610232307320284	dha	invariant	01
0.08570633185392285	dha	invariant	01
0.09063340632199225	dha	invariant	01
0.10959161854506135	dha	invariant	01
0.076872051832751	dha	invariant	01
0.0960562543493119	dha	invariant	01
0.07086770716045511	dha	invariant	01
0.10536283859068148	dha	invariant	01
0.08351109896473739	dha	invariant	01
0.08095512065633373	dha	invariant	01
0.07460412787677263	dha	invariant	01
0.09546274370139182	dha	invariant	01
0.07899320047732461	dha	invariant	01
0.0791948454313216	dha	invariant	01
0.07277815675839919	dha	invariant	01
0.09958829933131676	dha	invariant	01
0.07954593891802	dha	invariant	01
0.07568367394496014	dha	invariant	01
0.1016815703302032	dha	invariant	01
0.08320467077738865	dha	invariant	01
0.10264342939426117	dha	invariant	01
0.07736889617442667	dha	invariant	01
0.08533542841985388	dha	invariant	01
0.0812828936273254	dha	invariant	01
0.08934288211565725	dha	invariant	01
0.08440536311628762	dha	invariant	01
0.10728277523176263	dha	invariant	01
0.06814572172795136	dha	invariant	01
0.1080490485678598	dha	invariant	01
0.08241266676324997	dha	invariant	01
0.06984072616666122	dha	invariant	01
0.0796210577921725	dha	invariant	01
0.06834963820269815	dha	invariant	01
0.06553375079166202	dha	invariant	01
0.08097266755079005	dha	invariant	01
0.0806352606534803	dha	invariant	01
0.08896522064347216	dha	invariant	01
0.1078035988471453	dha	invariant	01
0.07144110961267167	dha	invariant	01
0.06614190942742296	dha	invariant	01
0.08607869315379772	dha	invariant	01
0.08070553427134888	dha	invariant	01
0.10205405868964358	dha	invariant	01
0.07994587902227178	dha	invariant	01
0.06384979963937595	dha	invariant	01
0.08150827881973696	dha	invariant	01
0.06642296538373912	dha	invariant	01
0.09224702977666228	dha	invariant	01
0.06901912744829698	dha	invariant	01
0.09764506062405674	dha	invariant	01
0.06395782119573315	dha	invariant	01
0.07734172956390155	dha	invariant	01
0.10981588138530841	dha	invariant	01
0.06494908189591156	dha	invariant	01
0.08000783852336371	dha	invariant	01
0.07496233694412024	dha	invariant	01
0.07872541372922223	dha	invariant	01
0.05859134918196592	dha	invariant	01
0.08409572727417679	dha	invariant	01
0.07965757159864148	dha	invariant	01
0.09269995955615813	dha	invariant	01
0.06019326200413039	dha	invariant	01
0.08248225622127373	dha	invariant	01
0.1018207796190458	dha	invariant	01
0.10270709653753969	dha	invariant	01
0.07853889457089398	dha	invariant	01
0.08728404325049259	dha	invariant	01
0.06651559284751411	dha	invariant	01
0.08644445230303442	dha	invariant	01
0.08015266810919022	dha	invariant	01
0.10229949797166908	dha	invariant	01
0.06947071175003902	dha	invariant	01
0.07302201861886808	dha	invariant	01
0.08202380689192945	dha	invariant	01
0.0796881464533665	dha	invariant	01
0.09096767570889146	dha	invariant	01
0.10642777543545183	dha	invariant	01
0.09289081996262387	dha	invariant	01
0.07514877978819896	dha	invariant	01
0.0904696812090815	dha	invariant	01
0.05642891577892165	dha	invariant	01
0.076708266629436	dha	invariant	01
0.1244037384431352	dha	invariant	01
0.09057770237144751	dha	invariant	01
0.08669990226600248	dha	invariant	01
0.09780389077430031	dha	invariant	01
0.07605193285598773	dha	invariant	01
0.07867454797020586	dha	invariant	01
0.09867471070837938	dha	invariant	01
0.07613775065750353	dha	invariant	01
0.1284645067482509	dha	invariant	01
0.08078317230206451	dha	invariant	01
0.07435647003073378	dha	invariant	01
0.06704555021124471	dha	invariant	01
0.09392868389654674	dha	invariant	01
0.07629272747929061	dha	invariant	01
0.0872228062269984	dha	invariant	01
0.08479163608068856	dha	invariant	01
0.07868831583988001	dha	invariant	01
0.10332747593383444	dha	invariant	01
0.08573712656739645	dha	invariant	01
0.096537418954352	dha	invariant	01
0.07421748290960768	dha	invariant	01
0.10397485516863794	dha	invariant	01
0.06940061858489449	dha	invariant	01
0.07291218359085679	dha	invariant	01
0.06891879673428523	dha	invariant	01
0.10241782483960539	dha	invariant	01
0.07278748150640231	dha	invariant	01
0.09280901442036578	dha	invariant	01
0.07961420072320581	dha	invariant	01
0.08354230914068328	dha	invariant	01
0.08261966922971913	dha	invariant	01
0.09216459293921889	dha	invariant	01
0.08719208270204905	dha	invariant	01
0.08536274729840024	dha	invariant	01
0.09815232677525308	dha	invariant	01
0.07260729394237853	dha	invariant	01
0.09116296754669871	dha	invariant	01
0.10201878491814832	dha	invariant	01
0.09474287804769047	dha	invariant	01
0.08376186962955574	dha	invariant	01
0.07964943492341939	dha	invariant	01
0.09242151723889369	dha	invariant	01
0.11759802451434329	dha	invariant	01
0.07301139378709491	dha	invariant	01
0.05897226088482271	dha	invariant	01
0.07601167763286813	dha	invariant	01
0.10454434786263238	dha	invariant	01
0.0680360517122896	dha	invariant	01
0.0761334623910238	dha	invariant	01
0.08972363255989693	dha	invariant	01
0.09397087317316873	dha	invariant	01
0.09881284728742926	dha	invariant	01
0.08702353624518236	dha	invariant	01
0.09353631050280065	dha	invariant	01
0.08990205889994245	dha	invariant	01
0.1012916793665627	dha	invariant	01
0.08136233573794036	dha	invariant	01
0.05917126892025996	dha	invariant	01
0.13305792793366497	dha	invariant	01
0.08748219350162027	dha	invariant	01
0.09158320256387784	dha	invariant	01
0.07504587362990763	dha	invariant	01
0.08192580623981195	dha	invariant	01
0.17152310081068803	dha	invariant	01
0.06889514068125488	dha	invariant	01
0.08055510583736633	dha	invariant	01
0.0685269901245961	dha	invariant	01
0.08840619805417217	dha	invariant	01
0.0800013654448871	dha	invariant	01
0.07466964968452573	dha	invariant	01
0.09204817293037817	dha	invariant	01
0.07701416099147404	dha	invariant	01
0.06243887506042537	dha	invariant	01
0.0985466365232528	dha	invariant	01
0.05693333827343995	dha	invariant	01
0.09627136105248611	dha	invariant	01
0.08024551107603337	dha	invariant	01
0.0884985491783798	dha	invariant	01
0.09435100428986344	dha	invariant	01
0.09476856257712234	dha	invariant	01
0.09147037416960027	dha	invariant	01
0.10479186652527539	dha	invariant	01
0.0745192813574306	dha	invariant	01
0.073507574075087	dha	invariant	01
0.07671052716482321	dha	invariant	01
0.09454035061659231	dha	invariant	01
0.08270862751954763	dha	invariant	01
0.1110751998138058	dha	invariant	01
0.07332885320488247	dha	invariant	01
0.10509668077698775	dha	invariant	01
0.09520560146890521	dha	invariant	01
0.067915857264682	dha	invariant	01
0.09995721899592745	dha	invariant	01
0.06225238978183384	dha	invariant	01
0.07204877247709204	dha	invariant	01
0.05756292005058438	dha	invariant	01
0.0905308110012214	dha	invariant	01
0.0781563547782967	dha	invariant	01
0.07597901624429201	dha	invariant	01
0.08934988164711499	dha	invariant	01
0.08734027583910652	dha	invariant	01
0.09246711682136437	dha	invariant	01
0.09994573386583164	dha	invariant	01
0.08203641492528613	dha	invariant	01
0.0794697902769872	dha	invariant	01
0.08383606330653394	dha	invariant	01
0.08627346081669432	dha	invariant	01
0.06905277392779352	dha	invariant	01
0.09784348417465703	dha	invariant	01
0.08412639966149997	dha	invariant	01
0.0609223249835746	dha	invariant	01
0.11114747827395129	dha	invariant	01
0.08341816139249834	dha	invariant	01
0.08271783717546	dha	invariant	01
0.0846811436795971	dha	invariant	01
0.08012953570457296	dha	invariant	01
0.07689921105702917	dha	invariant	01
0.07392619050370038	dha	invariant	01
0.07193075821887392	dha	invariant	01
0.10313508337135303	dha	invariant	01
0.1062166773333829	dha	invariant	01
0.07572841706522461	dha	invariant	01
0.09833104250325246	dha	invariant	01
0.10052382541033571	dha	invariant	01
0.09303802547189317	dha	invariant	01
0.07930022101228018	dha	invariant	01
0.08222658806309573	dha	invariant	01
0.08892363481132678	dha	invariant	01
0.06697660268193324	dha	invariant	01
0.10345785127739085	dha	invariant	01
0.07592308938318129	dha	invariant	01
0.09753435275678342	dha	invariant	01
0.08021933339962195	dha	invariant	01
0.09198641877695193	dha	invariant	01
0.10483031464920943	dha	invariant	01
0.07053566502444476	dha	invariant	01
0.0649388983994145	dha	invariant	01
0.06426771578504017	dha	invariant	01
0.08171806583267134	dha	invariant	01
0.09357494517263741	dha	invariant	01
0.07475519859212655	dha	invariant	01
0.09610022819742987	dha	invariant	01
0.0828835732470865	dha	invariant	01
0.10407707472657766	dha	invariant	01
0.08168712793580349	dha	invariant	01
0.09900841597717999	dha	invariant	01
0.08632463098668718	dha	invariant	01
0.07872310772731948	dha	invariant	01
0.09049446093113064	dha	invariant	01
0.08737348088305184	dha	invariant	01
0.07704588533614223	dha	invariant	01
0.09313081920911118	dha	invariant	01
0.10906750353546599	dha	invariant	01
0.07894073385644007	dha	invariant	01
0.07857499743141468	dha	invariant	01
0.09294900525460238	dha	invariant	01
0.075195852398797	dha	invariant	01
0.090048199276518	dha	invariant	01
0.07186709429040158	dha	invariant	01
0.06495498493482237	dha	invariant	01
0.08934772987757324	dha	invariant	01
0.09681019531199316	dha	invariant	01
0.06343692007338932	dha	invariant	01
0.10957922955647047	dha	invariant	01
0.10545970499098652	dha	invariant	01
0.08464019174573002	dha	invariant	01
0.08462672699277426	dha	invariant	01
0.09349878112391938	dha	invariant	01
0.10225263551343798	dha	invariant	01
0.10391781240370215	dha	invariant	01
0.05508867604945633	dha	invariant	01
0.08355280852059356	dha	invariant	01
0.08602179809058226	dha	invariant	01
0.06270783559878547	dha	invariant	01
0.08897870789072686	dha	invariant	01
0.07436603345902906	dha	invariant	01
0.09854658444018972	dha	invariant	01
0.09219940445706672	dha	invariant	01
0.13012014726855822	dha	invariant	01
0.07155847540045181	dha	invariant	01
0.09382791147851324	dha	invariant	01
0.05297075863036166	dha	invariant	01
0.09598030952737698	dha	invariant	01
0.0738062147148425	dha	invariant	01
0.0922059553690447	dha	invariant	01
0.08518565775404179	dha	invariant	01
0.08371014915256501	dha	invariant	01
0.10685369915999986	dha	invariant	01
0.09658323679127132	dha	invariant	01
0.07072008262846811	dha	invariant	01
0.08642590621536979	dha	invariant	01
0.07101073998757537	dha	invariant	01
0.09666072616362965	dha	invariant	01
0.09342066783437529	dha	invariant	01
0.08998306095962715	dha	invariant	01
0.08564404610956947	dha	invariant	01
0.07081758313790665	dha	invariant	01
0.05817994727632847	dha	invariant	01
0.09119273557771058	dha	invariant	01
0.06962692674767681	dha	invariant	01
0.07303883765070039	dha	invariant	01
0.08762590403804435	dha	invariant	01
0.07443644356189849	dha	invariant	01
0.0965020772679029	dha	invariant	01
0.08560034924652456	dha	invariant	01
0.07764123945666665	dha	invariant	01
0.08949072415968098	dha	invariant	01
0.09931950079491947	dha	invariant	01
0.09377069982601892	dha	invariant	01
0.08262149318478366	dha	invariant	01
0.07697018788775857	dha	invariant	01
0.10314389939064272	dha	invariant	01
0.0697448605298234	dha	invariant	01
0.0759689597846845	dha	invariant	01
0.08256305456188714	dha	invariant	01
0.060761801550546994	dha	invariant	01
0.07043025175915749	dha	invariant	01
0.06786682371421789	dha	invariant	01
0.059724501334596544	dha	invariant	01
0.08894433321811343	dha	invariant	01
0.0859319864156561	dha	invariant	01
0.08871395116658924	dha	invariant	01
0.08313907583224465	dha	invariant	01
0.07837305475951924	dha	invariant	01
0.06275690018918223	dha	invariant	01
0.08609916507079252	dha	invariant	01
0.10647255950706384	dha	invariant	01
0.08628555707756133	dha	invariant	01
0.08063733922427319	dha	invariant	01
0.06027839007546742	dha	invariant	01
0.10207363217047676	dha	invariant	01
0.07303382902878232	dha	invariant	01
0.07392298761242135	dha	invariant	01
0.0873207511085569	dha	invariant	01
0.11316465930769701	dha	invariant	01
0.08205830354545965	dha	invariant	01
0.10195026975117537	dha	invariant	01
0.09493435706547608	dha	invariant	01
0.08178477293350582	dha	invariant	01
0.07364545036178978	dha	invariant	01
0.09043948638021018	dha	invariant	01
0.10938241998630596	dha	invariant	01
0.07948331867737217	dha	invariant	01
0.07203756142153526	dha	invariant	01
0.07767512646312731	dha	invariant	01
0.10252642907393324	dha	invariant	01
0.08693125366319218	dha	invariant	01
0.0934184469313133	dha	invariant	01
0.1011813025813175	dha	invariant	01
0.09134385956699585	dha	invariant	01
0.06943404648435138	dha	invariant	01
0.08624500533447736	dha	invariant	01
0.088159472520736	dha	invariant	01
0.068328969757026	dha	invariant	01
0.1033328484414663	dha	invariant	01
0.07643036340784569	dha	invariant	01
0.07669885625391322	dha	invariant	01
0.06021123266935718	dha	invariant	01
0.09052214224735122	dha	invariant	01
0.08595746701505716	dha	invariant	01
0.07903393212638617	dha	invariant	01
0.08364172715343798	dha	invariant	01
0.08942717820380978	dha	invariant	01
0.09874072106503455	dha	invariant	01
0.10994817237257139	dha	invariant	01
0.06887154807049271	dha	invariant	01
0.08830483815029046	dha	invariant	01
0.1040489179613463	dha	invariant	01
0.08508938557784618	dha	invariant	01
0.0739170128966412	dha	invariant	01
0.048736809573809006	dha	invariant	01
0.09671992930302285	dha	invariant	01
0.09250168890882231	dha	invariant	01
0.08486733278908684	dha	invariant	01
0.07703476281431605	dha	invariant	01
0.09920866471640377	dha	invariant	01
0.07366700340013514	dha	invariant	01
0.0829089650695867	dha	invariant	01
0.08037298721846262	dha	invariant	01
0.07944487937146469	dha	invariant	01
0.08266296549008563	dha	invariant	01
0.07404611697035411	dha	invariant	01
0.0819331124746631	dha	invariant	01
0.08834638535465032	dha	invariant	01
0.0751778868701448	dha	invariant	01
0.08490260275054497	dha	invariant	01
0.10498247598529319	dha	invariant	01
0.08190322931730455	dha	invariant	01
0.08178779921168663	dha	invariant	01
0.09827321180272462	dha	invariant	01
0.08687387612546504	dha	invariant	01
0.11449179445418586	dha	invariant	01
0.10661665505631455	dha	invariant	01
0.0987633648984014	dha	invariant	01
0.1097206913446841	dha	invariant	01
0.09194958733042291	dha	invariant	01
0.07672718740398207	dha	invariant	01
0.07780350986299421	dha	invariant	01
0.06302420024628995	dha	invariant	01
0.07840282848302563	dha	invariant	01
0.09848942416837117	dha	invariant	01
0.08883261255832865	dha	invariant	01
0.09294455416632551	dha	invariant	01
0.09047138464878521	dha	invariant	01
0.09262941294159963	dha	invariant	01
0.09054753561995868	dha	invariant	01
0.09453558311973745	dha	invariant	01
0.07446066354023581	dha	invariant	01
0.06781154047577516	dha	invariant	01
0.09699204350386366	dha	invariant	01
0.07619409291031284	dha	invariant	01
0.07611971461399511	dha	invariant	01
0.10397582295579257	dha	invariant	01
0.08060951304597595	dha	invariant	01
0.09299335576330313	dha	invariant	01
0.05929978188793737	dha	invariant	01
0.08480057366511051	dha	invariant	01
0.07070498587362305	dha	invariant	01
0.08058047895463938	dha	invariant	01
0.07884878475557262	dha	invariant	01
0.08174189308528344	dha	invariant	01
0.08353469563970561	dha	invariant	01
0.06662208041264435	dha	invariant	01
0.06600895230709623	dha	invariant	01
0.06972195782989007	dha	invariant	01
0.09671106411709515	dha	invariant	01
0.08335546492852826	dha	invariant	01
0.09119578153943098	dha	invariant	01
0.10406267093940902	dha	invariant	01
0.08755325580027343	dha	invariant	01
0.1011845221341422	dha	invariant	01
0.08266585208176551	dha	invariant	01
0.07570928301930198	dha	invariant	01
0.07264085531671631	dha	invariant	01
0.07670503595199851	dha	invariant	01
0.09186019587175885	dha	invariant	01
0.07089110091125622	dha	invariant	01
0.11413900913266699	dha	invariant	01
0.08237198809652035	dha	invariant	01
0.10131900964978938	dha	invariant	01
0.08167771773360101	dha	invariant	01
0.11497471044916456	dha	invariant	01
0.0865092731033542	dha	invariant	01
0.08371367237974114	dha	invariant	01
0.12002780243055998	dha	invariant	01
0.10307921419358214	dha	invariant	01
0.11281123713379507	dha	invariant	01
0.1097753679652936	dha	invariant	01
0.0808269372656287	dha	invariant	01
0.0901872427941471	dha	invariant	01
0.09368699832507332	dha	invariant	01
0.09081039321976424	dha	invariant	01
0.07441299069568133	dha	invariant	01
0.08745702846155926	dha	invariant	01
0.07646074951495362	dha	invariant	01
0.0940673147607874	dha	invariant	01
0.11831833233802455	dha	invariant	01
0.10200839458302055	dha	invariant	01
0.09315311221411246	dha	invariant	01
0.07100139946130435	dha	invariant	01
0.07081035473529057	dha	invariant	01
0.07541811723690765	dha	invariant	01
0.069543095633	dha	invariant	01
0.09029333822075722	dha	invariant	01
0.07562231074863487	dha	invariant	01
0.07143309195616825	dha	invariant	01
0.07357837371304829	dha	invariant	01
0.08038239822130337	dha	invariant	01
0.10502240963187373	dha	invariant	01
0.07217867293411842	dha	invariant	01
0.07961387772904074	dha	invariant	01
0.09938982937762683	dha	invariant	01
0.09281953097392624	dha	invariant	01
0.08646960389521784	dha	invariant	01
0.06944701572418989	dha	invariant	01
0.09271017023460583	dha	invariant	01
0.08357320354012224	dha	invariant	01
0.08272191340983391	dha	invariant	01
0.07413734998045063	dha	invariant	01
0.08600695529498584	dha	invariant	01
0.07120794377135513	dha	invariant	01
0.07443752239483752	dha	invariant	01
0.10342308356084441	dha	invariant	01
0.06765583849265863	dha	invariant	01
0.11442186428388358	dha	invariant	01
0.08322487822967953	dha	invariant	01
0.09637615832388786	dha	invariant	01
0.10911266992276412	dha	invariant	01
0.06792138219820915	dha	invariant	01
0.10971749339929764	dha	invariant	01
0.0816811802907631	dha	invariant	01
0.08273486798214048	dha	invariant	01
0.07667344395836154	dha	invariant	01
0.07400079402187634	dha	invariant	01
0.08900471972984127	dha	invariant	01
0.05872045814979172	dha	invariant	01
0.06629167899725542	dha	invariant	01
0.07707016252389767	dha	invariant	01
0.08675093638353536	dha	invariant	01
0.09125392829106012	dha	invariant	01
0.08724875326325539	dha	invariant	01
0.06361501012334661	dha	invariant	01
0.10623699757982008	dha	invariant	01
0.08241859244343397	dha	invariant	01
0.10016845577095371	dha	invariant	01
0.0759961718104233	dha	invariant	01
0.08000332055530612	dha	invariant	01
0.09455092261735262	dha	invariant	01
0.08620978995626828	dha	invariant	01
0.061347044319642316	dha	invariant	01
0.06738551699822283	dha	invariant	01
0.09422259682933418	dha	invariant	01
0.0597425442763443	dha	invariant	01
0.07375241890651503	dha	invariant	01
0.08758889110678132	dha	invariant	01
0.08302149426825374	dha	invariant	01
0.08499969879410182	dha	invariant	01
0.07237856578253811	dha	invariant	01
0.09381597031281207	dha	invariant	01
0.07793792123472416	dha	invariant	01
0.08683306579171532	dha	invariant	01
0.08960948843932917	dha	invariant	01
0.05926715170416761	dha	invariant	01
0.10142024579454835	dha	invariant	01
0.06195371755567891	dha	invariant	01
0.09722377052904686	dha	invariant	01
0.08038964889670541	dha	invariant	01
0.08471611217860786	dha	invariant	01
0.08968523942441355	dha	invariant	01
0.05401272834466427	dha	invariant	01
0.09793053610507894	dha	invariant	01
0.08442946953514256	dha	invariant	01
0.0717023775571213	dha	invariant	01
0.0853042369054873	dha	invariant	01
0.08250878054988306	dha	invariant	01
0.08441859062842187	dha	invariant	01
0.0774622900153376	dha	invariant	01
0.07442100292731259	dha	invariant	01
0.07423522445002464	dha	invariant	01
0.10766686428261081	dha	invariant	01
0.07445742956381866	dha	invariant	01
0.08694325796501198	dha	invariant	01
0.09654699217422513	dha	invariant	01
0.09948826104501382	dha	invariant	01
0.0798567996871289	dha	invariant	01
0.08674585060758433	dha	invariant	01
0.10082658846854915	dha	invariant	01
0.06445164096938097	dha	invariant	01
0.06641973869922725	dha	invariant	01
0.10362615232280407	dha	invariant	01
0.1140383388492626	dha	invariant	01
0.0943144075746961	dha	invariant	01
0.09577225454876559	dha	invariant	01
0.06841614257112108	dha	invariant	01
0.08138339524353552	dha	invariant	01
0.12164081687636419	dha	invariant	01
0.0835619463605195	dha	invariant	01
0.07292891374552987	dha	invariant	01
0.08657401806588665	dha	invariant	01
0.09716285717213033	dha	invariant	01
0.1330398930063699	dha	invariant	01
0.10257568995805634	dha	invariant	01
0.08943691876771094	dha	invariant	01
0.07607275621780489	dha	invariant	01
0.09104280323359593	dha	invariant	01
0.11178274893890042	dha	invariant	01
0.07648599335205418	dha	invariant	01
0.06418972397517828	dha	invariant	01
0.0800972216428587	dha	invariant	01
0.06320933559937895	dha	invariant	01
0.08031017481563828	dha	invariant	01
0.08929627513080916	dha	invariant	01
0.08678132472053031	dha	invariant	01
0.08980531079118524	dha	invariant	01
0.05910993098686238	dha	invariant	01
0.06589582951221035	dha	invariant	01
0.07783144335975423	dha	invariant	01
0.10611901042466951	dha	invariant	01
0.07131821238415233	dha	invariant	01
0.09198802319640335	dha	invariant	01
0.08976565396467595	dha	invariant	01
0.06299626888875505	dha	invariant	01
0.1293781488081426	dha	invariant	01
0.0986466481156949	dha	invariant	01
0.07877105467767463	dha	invariant	01
0.08832754639077958	dha	invariant	01
0.07516505061027579	dha	invariant	01
0.07326311111733734	dha	invariant	01
0.08423917578843207	dha	invariant	01
0.08882272502840316	dha	invariant	01
0.07088217682532402	dha	invariant	01
0.0982625909877576	dha	invariant	01
0.06845603656040385	dha	invariant	01
0.0874206770683332	dha	invariant	01
0.08632028894204336	dha	invariant	01
0.11736694458016109	dha	invariant	01
0.07000869757516424	dha	invariant	01
0.07596051405531379	dha	invariant	01
0.1137684099970215	dha	invariant	01
0.1155916467315933	dha	invariant	01
0.09643946989467227	dha	invariant	01
0.08090220473249587	dha	invariant	01
0.062031108561247494	dha	invariant	01
0.10080522646599711	dha	invariant	01
0.08125654940260042	dha	invariant	01
0.07259500171681081	dha	invariant	01
0.09409091420392111	dha	invariant	01
0.11516694728633795	dha	invariant	01
0.07950921343096422	dha	invariant	01
0.08596550202144813	dha	invariant	01
0.09993923734348328	dha	invariant	01
0.07380820770247422	dha	invariant	01
0.06036224849991266	dha	invariant	01
0.07809697080958578	dha	invariant	01
0.08996184967376313	dha	invariant	01
0.07777582733366353	dha	invariant	01
0.08459588851566681	dha	invariant	01
0.09962237459828083	dha	invariant	01
0.07955713004197455	dha	invariant	01
0.07956720393821927	dha	invariant	01
0.12057480118352748	dha	invariant	01
0.0943157602903536	dha	invariant	01
0.10935019542621587	dha	invariant	01
0.083042714739902	dha	invariant	01
0.0640922858624422	dha	invariant	01
0.08167425310602552	dha	invariant	01
0.0817549641991133	dha	invariant	01
0.08328834904524048	dha	invariant	01
0.0881073469781554	dha	invariant	01
0.0750781517563561	dha	invariant	01
0.07312806845648957	dha	invariant	01
0.08393324175376429	dha	invariant	01
0.06850256050045858	dha	invariant	01
0.09844978717687058	dha	invariant	01
0.06722025725481236	dha	invariant	01
0.09415319668744195	dha	invariant	01
0.06516775789686886	dha	invariant	01
0.11388889227463614	dha	invariant	01
0.10374103000588288	dha	invariant	01
0.08470724412741637	dha	invariant	01
0.05821505614587465	dha	invariant	01
0.104804491645332	dha	invariant	01
0.07143326634277268	dha	invariant	01
0.1012380692755128	dha	invariant	01
0.09378549135141186	dha	invariant	01
0.10110704557899633	dha	invariant	01
0.07404644378916357	dha	invariant	01
0.09415877488554647	dha	invariant	01
0.0708672020842205	dha	invariant	01
0.09544229041106456	dha	invariant	01
0.06836124638977356	dha	invariant	01
0.06740844935754398	dha	invariant	01
0.12411113092598001	dha	invariant	01
0.06727177515944041	dha	invariant	01
0.07234021778806829	dha	invariant	01
0.08390041167520536	dha	invariant	01
0.06999892177862063	dha	invariant	01
0.09449518614526833	dha	invariant	01
0.07789493860876855	dha	invariant	01
0.07745540099455266	dha	invariant	01
0.094587654155086	dha	invariant	01
0.06947339273789588	dha	invariant	01
0.06561616175311887	dha	invariant	01
0.07982018902743807	dha	invariant	01
0.09591572594371563	dha	invariant	01
0.07957384660053816	dha	invariant	01
0.06337405683301146	dha	invariant	01
0.0918094288927155	dha	invariant	01
0.07564449690679763	dha	invariant	01
0.06168397032188898	dha	invariant	01
0.06946954719309424	dha	invariant	01
0.07299886731768367	dha	invariant	01
0.07868499094853983	dha	invariant	01
0.09634924095582396	dha	invariant	01
0.09193507835014317	dha	invariant	01
0.07353261448639616	dha	invariant	01
0.07155620672696872	dha	invariant	01
0.07178273172138117	dha	invariant	01
0.09257784816737305	dha	invariant	01
0.10766934635272303	dha	invariant	01
0.09567972853556903	dha	invariant	01
0.06352715657417714	dha	invariant	01
0.09714176357177916	dha	invariant	01
0.07305138870328813	dha	invariant	01
0.10508022133028334	dha	invariant	01
0.06681710625723213	dha	invariant	01
0.07441633394514377	dha	invariant	01
0.08878900775623332	dha	invariant	01
0.05556669630665815	dha	invariant	01
0.07932538487078086	dha	invariant	01
0.08570143652660127	dha	invariant	01
0.05820120737138379	dha	invariant	01
0.07067307000338027	dha	invariant	01
0.10392349688242677	dha	invariant	01
0.08377846018482331	dha	invariant	01
0.09224547066568209	dha	invariant	01
0.07460308249938892	dha	invariant	01
0.06623224261388186	dha	invariant	01
0.08872089621962753	dha	invariant	01
0.06961591137776943	dha	invariant	01
0.0807282338217927	dha	invariant	01
0.08125543159836915	dha	invariant	01
0.07781765519619106	dha	invariant	01
0.0845443516203866	dha	invariant	01
0.06588126115784597	dha	invariant	01
0.07627180186721387	dha	invariant	01
0.07858382345665325	dha	invariant	01
0.07682595213477984	dha	invariant	01
0.05921552875003284	dha	invariant	01
0.0823191994755381	dha	invariant	01
0.06281829812528864	dha	invariant	01
0.0628418119938676	dha	invariant	01
0.08187552254377119	dha	invariant	01
0.07626887811593612	dha	invariant	01
0.07151745822217863	dha	invariant	01
0.07809096829809421	dha	invariant	01
0.0779201768163185	dha	invariant	01
0.07889715321689332	dha	invariant	01
0.09557147147511455	dha	invariant	01
0.07749246996058101	dha	invariant	01
0.07700819136527463	dha	invariant	01
0.07581236868955281	dha	invariant	01
0.09241480633703973	dha	invariant	01
0.10657947068181899	dha	invariant	01
0.11295841229266415	dha	invariant	01
0.10653169506095168	dha	invariant	01
0.06993732840927377	dha	invariant	01
0.0711627770570936	dha	invariant	01
0.07626252195943128	dha	invariant	01
0.06789681971750412	dha	invariant	01
0.08348570510973019	dha	invariant	01
0.0866227389082325	dha	invariant	01
0.0863518727944942	dha	invariant	01
0.10921444764899756	dha	invariant	01
0.062505733560734	dha	invariant	01
0.08034070512803161	dha	invariant	01
0.09179189266061107	dha	invariant	01
0.08397519024351606	dha	invariant	01
0.08853565361509141	dha	invariant	01
0.06996115035647574	dha	invariant	01
0.05888305433151281	dha	invariant	01
0.08865865531806762	dha	invariant	01
0.07035686348624572	dha	invariant	01
0.08860978018188484	dha	invariant	01
0.08422485964474337	dha	invariant	01
0.11108864354157522	dha	invariant	01
0.06497071834533698	dha	invariant	01
0.07861796261266925	dha	invariant	01
0.08430790796709031	dha	invariant	01
0.09206742609106978	dha	invariant	01
0.08465338301085201	dha	invariant	01
0.0749618499072622	dha	invariant	01
0.07804425437034958	dha	invariant	01
0.07136707502661131	dha	invariant	01
0.09347303523146232	dha	invariant	01
0.09707361034755042	dha	invariant	01
0.08915818455839257	dha	invariant	01
0.10659700374589846	dha	invariant	01
0.07698578916707692	dha	invariant	01
0.08125331662950094	dha	invariant	01
0.10713945224555943	dha	invariant	01
0.06956625355648442	dha	invariant	01
0.06069728772871384	dha	invariant	01
0.10083911505420994	dha	invariant	01
0.07553412058807192	dha	invariant	01
0.08201079569412716	dha	invariant	01
0.05594243490340554	dha	invariant	01
0.11140922710003891	dha	invariant	01
0.09090131268761935	dha	invariant	01
0.08271431402264263	dha	invariant	01
0.1063590224530662	dha	invariant	01
0.11721139468393356	dha	invariant	01
0.08733870885813874	dha	invariant	01
0.07918016088057207	dha	invariant	01
0.07089440386455435	dha	invariant	01
0.07727008997599989	dha	invariant	01
0.07365049761303147	dha	invariant	01
0.08885145984728408	dha	invariant	01
0.10441021851567821	dha	invariant	01
0.09350225659132384	dha	invariant	01
0.08002739180339845	dha	invariant	01
0.09803554526465882	dha	invariant	01
0.08373419054759157	dha	invariant	01
0.07311788885900476	dha	invariant	01
0.10193774079049238	dha	invariant	01
0.07582962255276292	dha	invariant	01
0.1029952384023887	dha	invariant	01
0.06989757211907084	dha	invariant	01
0.06788821047798263	dha	invariant	01
0.08077998672444149	dha	invariant	01
0.07531766433888107	dha	invariant	01
0.07901266595124838	dha	invariant	01
0.06893613768001623	dha	invariant	01
0.07344764002021716	dha	invariant	01
0.10932343413518009	dha	invariant	01
0.07100778733171985	dha	invariant	01
0.08350597974416529	dha	invariant	01
0.10388346571791003	dha	invariant	01
0.08342170189672249	dha	invariant	01
0.09486014084558574	dha	invariant	01
0.07479594572425718	dha	invariant	01
0.11392755855293878	dha	invariant	01
0.09593677448886341	dha	invariant	01
0.08333794364927183	dha	invariant	01
0.06532621898288508	dha	invariant	01
0.09485716164519097	dha	invariant	01
0.1034731720817024	dha	invariant	01
0.09362943458928609	dha	invariant	01
0.06418654104045447	dha	invariant	01
0.07972163039756737	dha	invariant	01
0.05576758205635779	dha	invariant	01
0.09433986690282047	dha	invariant	01
0.08173275728552347	dha	invariant	01
0.08200436450880844	dha	invariant	01
0.12535754224554538	dha	invariant	01
0.09698127198909999	dha	invariant	01
0.06802011232478028	dha	invariant	01
0.08143009314016829	dha	invariant	01
0.10168973744340229	dha	invariant	01
0.08970711634680582	dha	invariant	01
0.07265478171349783	dha	invariant	01
0.05942146067371327	dha	invariant	01
0.11348561857587096	dha	invariant	01
0.09620393908720062	dha	invariant	01
0.08015321885037995	dha	invariant	01
0.06413128807584838	dha	invariant	01
0.07927403722004457	dha	invariant	01
0.06282120693930816	dha	invariant	01
0.08412774167833323	dha	invariant	01
0.07334282012561189	dha	invariant	01
0.07510597848623879	dha	invariant	01
0.08891277260660127	dha	invariant	01
0.09668018787653934	dha	invariant	01
0.09972898187119408	dha	invariant	01
0.07004081831520308	dha	invariant	01
0.09623423819547036	dha	invariant	01
0.09311059204259357	dha	invariant	01
0.07394242922068983	dha	invariant	01
0.06813225056592698	dha	invariant	01
0.1004310758189363	dha	invariant	01
0.07155315889257943	dha	invariant	01
0.07544511147202924	dha	invariant	01
0.06324648532315097	dha	invariant	01
0.09111485056973888	dha	invariant	01
0.07547926249400448	dha	invariant	01
0.10371802923625113	dha	invariant	01
0.09526997026689873	dha	invariant	01
0.10160897215966934	dha	invariant	01
0.08572972022635435	dha	invariant	01
0.11196055100177961	dha	invariant	01
0.0687343082399419	dha	invariant	01
0.07176504589056212	dha	invariant	01
0.08724714800379903	dha	invariant	01
0.06791321363964022	dha	invariant	01
0.07487434527202567	dha	invariant	01
0.11469075977686341	dha	invariant	01
0.0960322722029893	dha	invariant	01
0.07280772435734426	dha	invariant	01
0.09381959374454715	dha	invariant	01
0.07648350382738911	dha	invariant	01
0.0996406450045543	dha	invariant	01
0.09076534090398722	dha	invariant	01
0.08608847468545332	dha	invariant	01
0.1069023510612348	dha	invariant	01
0.0782270919974015	dha	invariant	01
0.09447412617967102	dha	invariant	01
0.06502675775141688	dha	invariant	01
0.08517985918153866	dha	invariant	01
0.08636083198799334	dha	invariant	01
0.0673696556936136	dha	invariant	01
0.10814205381437471	dha	invariant	01
0.07038679933240531	dha	invariant	01
0.11957578760051617	dha	invariant	01
0.10854614071494842	dha	invariant	01
0.10605127766684584	dha	invariant	01
0.07476956636997636	dha	invariant	01
0.06539808368876375	dha	invariant	01
0.09439619672978375	dha	invariant	01
0.07098160975762154	dha	invariant	01
0.07356494279613808	dha	invariant	01
0.09814031151116787	dha	invariant	01
0.09008157602778478	dha	invariant	01
0.06719563208244446	dha	invariant	01
0.07585697062192832	dha	invariant	01
0.09133520790512116	dha	invariant	01
0.07951276174899523	dha	invariant	01
0.07516160947063308	dha	invariant	01
0.07917904196026213	dha	invariant	01
0.07722829775823982	dha	invariant	01
0.06963848175370772	dha	invariant	01
0.06412431632360316	dha	invariant	01
0.09248581076563521	dha	invariant	01
0.07748339913493431	dha	invariant	01
0.07055500188581161	dha	invariant	01
0.055332113811935	dha	invariant	01
0.08069628697767973	dha	invariant	01
0.07771368174355979	dha	invariant	01
0.09014152770093445	dha	invariant	01
0.08123419273736142	dha	invariant	01
0.06622458558463637	dha	invariant	01
0.1017304598734171	dha	invariant	01
0.0830712395974467	dha	invariant	01
0.10319882526608226	dha	invariant	01
0.07210226944824552	dha	invariant	01
0.07599865224238452	dha	invariant	01
0.09528983380266902	dha	invariant	01
0.08052121900509242	dha	invariant	01
0.08660643026739864	dha	invariant	01
0.07933086773648412	dha	invariant	01
0.08546323231730338	dha	invariant	01
0.0849464575204049	dha	invariant	01
0.06732760022489205	dha	invariant	01
0.0751066493617818	dha	invariant	01
0.0713727561597145	dha	invariant	01
0.07887727467428661	dha	invariant	01
0.0833330447268561	dha	invariant	01
0.09394907522204365	dha	invariant	01
0.08703652453333974	dha	invariant	01
0.08504983296049004	dha	invariant	01
0.07742672919532508	dha	invariant	01
0.06370066721345925	dha	invariant	01
0.08615331768045865	dha	invariant	01
0.08894776552346481	dha	invariant	01
0.08071409589244931	dha	invariant	01
0.0660293756743517	dha	invariant	01
0.07747047455175038	dha	invariant	01
0.06839716839436454	dha	invariant	01
0.0922579529546647	dha	invariant	01
0.08110216582850738	dha	invariant	01
0.07500603850873787	dha	invariant	01
0.07546209074014686	dha	invariant	01
0.08794921365272844	dha	invariant	01
0.06274370218592226	dha	invariant	01
0.08782054504698962	dha	invariant	01
0.09356930391715079	dha	invariant	01
0.08272765743465102	dha	invariant	01
0.07931463306297952	dha	invariant	01
0.0884963661009173	dha	invariant	01
0.07312813272713435	dha	invariant	01
0.10104674603369561	dha	invariant	01
0.07903404921828404	dha	invariant	01
0.06064942790246976	dha	invariant	01
0.09290718232642223	dha	invariant	01
0.0692874135884886	dha	invariant	01
0.08463137171123111	dha	invariant	01
0.07554464609908737	dha	invariant	01
0.09147670881209134	dha	invariant	01
0.1132953296816163	dha	invariant	01
0.0712544765133351	dha	invariant	01
0.09441195455044742	dha	invariant	01
0.09878870289190822	dha	invariant	01
0.08589804836719736	dha	invariant	01
0.1058020043370069	dha	invariant	01
0.0694656006988514	dha	invariant	01
0.10986763864808613	dha	invariant	01
0.08772406748183027	dha	invariant	01
0.08104297140527607	dha	invariant	01
0.08805441646080513	dha	invariant	01
0.07567538564911347	dha	invariant	01
0.0759887836182175	dha	invariant	01
0.08306204606989638	dha	invariant	01
0.06355873041457585	dha	invariant	01
0.08779980409271958	dha	invariant	01
0.0623103669086335	dha	invariant	01
0.06931978282051082	dha	invariant	01
0.06882020071332491	dha	invariant	01
0.09631735666378437	dha	invariant	01
0.08378089221778026	dha	invariant	01
0.08836160889128405	dha	invariant	01
0.061154877360321706	dha	invariant	01
0.08975983165615715	dha	invariant	01
0.11422656988388878	dha	invariant	01
0.07508846181425079	dha	invariant	01
0.08088956644586087	dha	invariant	01
0.07197132246027434	dha	invariant	01
0.07667774866641396	dha	invariant	01
0.09187400840564086	dha	invariant	01
0.0893415857394221	dha	invariant	01
0.08642518457128268	dha	invariant	01
0.05680593884724346	dha	invariant	01
0.1067492773237453	dha	invariant	01
0.09044861411799876	dha	invariant	01
0.08508281775436534	dha	invariant	01
0.06848938547664324	dha	invariant	01
0.09988699331957065	dha	invariant	01
0.09004839233712732	dha	invariant	01
0.09111115034738372	dha	invariant	01
0.08858627673455928	dha	invariant	01
0.09465319433869777	dha	invariant	01
0.061372471950954806	dha	invariant	01
0.07446917069547652	dha	invariant	01
0.06785516287030446	dha	invariant	01
0.08340990692157928	dha	invariant	01
0.07210465227154128	dha	invariant	01
0.07092757146240132	dha	invariant	01
0.08561102784508276	dha	invariant	01
0.08466440125692734	dha	invariant	01
0.09939651836500282	dha	invariant	01
0.09119000414771454	dha	invariant	01
0.10301798134679895	dha	invariant	01
0.07090602771447756	dha	invariant	01
0.08109580801061402	dha	invariant	01
0.07554541926578226	dha	invariant	01
0.07437475110333422	dha	invariant	01
0.06113792600719107	dha	invariant	01
0.0967393281404708	dha	invariant	01
0.08851009247431409	dha	invariant	01
0.08779376977031979	dha	invariant	01
0.07706043448229084	dha	invariant	01
0.06931364818927994	dha	invariant	01
0.08893501294954598	dha	invariant	01
0.07885522248145585	dha	invariant	01
0.09453403510830058	dha	invariant	01
0.07538804411875326	dha	invariant	01
0.0909444961948249	dha	invariant	01
0.06933654969621535	dha	invariant	01
0.06506135538783775	dha	invariant	01
0.07821362292691152	dha	invariant	01
0.1031970103519909	dha	invariant	01
0.09311192246012386	dha	invariant	01
0.10369397641595998	dha	invariant	01
0.08118079405345702	dha	invariant	01
0.08956623956035518	dha	invariant	01
0.08281906817114794	dha	invariant	01
0.08597209905963073	dha	invariant	01
0.10550991850377327	dha	invariant	01
0.0687309775375682	dha	invariant	01
0.08059670673058938	dha	invariant	01
0.08374664731733152	dha	invariant	01
0.055999543294846875	dha	invariant	01
0.16596288238554988	dha	invariant	01
0.10506471851653809	dha	invariant	01
0.09648021593711006	dha	invariant	01
0.0765451321877195	dha	invariant	01
0.09518906942506274	dha	invariant	01
0.07433882401276438	dha	invariant	01
0.10059132367619664	dha	invariant	01
0.07711821602840242	dha	invariant	01
0.07521665788359203	dha	invariant	01
0.08919976989889593	dha	invariant	01
0.09206656777440057	dha	invariant	01
0.08939525314002823	dha	invariant	01
0.09872328934553866	dha	invariant	01
0.06295702264734646	dha	invariant	01
0.09770149758150119	dha	invariant	01
0.09034145949595271	dha	invariant	01
0.07755288053397984	dha	invariant	01
0.08752781695349181	dha	invariant	01
0.09424951087105413	dha	invariant	01
0.10446998479915966	dha	invariant	01
0.09364333862188674	dha	invariant	01
0.07817815906713046	dha	invariant	01
0.055589954824415165	dha	invariant	01
0.14638626377475675	dha	invariant	01
0.09270811779922028	dha	invariant	01
0.06894535532960054	dha	invariant	01
0.06380451437268249	dha	invariant	01
0.10650613487899843	dha	invariant	01
0.0871068602247068	dha	invariant	01
0.08398581720134445	dha	invariant	01
0.0567740063132068	dha	invariant	01
0.0717554770184281	dha	invariant	01
0.08624992197296989	dha	invariant	01
0.0803627137333821	dha	invariant	01
0.13378772224843374	dha	invariant	01
0.0613439370644648	dha	invariant	01
0.0699103541764342	dha	invariant	01
0.09842580807860976	dha	invariant	01
0.0913138720422219	dha	invariant	01
0.0701324110136617	dha	invariant	01
0.0844085542161442	dha	invariant	01
0.06772502619483647	dha	invariant	01
0.06690364436627229	dha	invariant	01
0.10415888237136195	dha	invariant	01
0.0855623476389937	dha	invariant	01
0.09338904429587662	dha	invariant	01
0.07986876894208136	dha	invariant	01
0.07905994460710818	dha	invariant	01
0.06807070428736435	dha	invariant	01
0.08577739923139752	dha	invariant	01
0.09795330956476019	dha	invariant	01
0.08994601767343567	dha	invariant	01
0.0745254976549461	dha	invariant	01
0.08785944617545068	dha	invariant	01
0.08123935430658709	dha	invariant	01
0.06612529894051566	dha	invariant	01
0.10096993516422052	dha	invariant	01
0.05758888864544687	dha	invariant	01
0.09594678279850176	dha	invariant	01
0.08413551776395148	dha	invariant	01
0.08920264088901805	dha	invariant	01
0.07437111568162666	dha	invariant	01
0.07735633181209797	dha	invariant	01
0.06093417047772508	dha	invariant	01
0.07095562098244614	dha	invariant	01
0.11241072738548163	dha	invariant	01
0.07068651699188643	dha	invariant	01
0.11218963987783173	dha	invariant	01
0.09316898115810672	dha	invariant	01
0.08486824989642867	dha	invariant	01
0.09047865768913518	dha	invariant	01
0.08048777199572889	dha	invariant	01
0.07261358404396266	dha	invariant	01
0.07256129287956022	dha	invariant	01
0.06835062348439827	dha	invariant	01
0.0814658147497056	dha	invariant	01
0.08722083329005893	dha	invariant	01
0.08495106834149523	dha	invariant	01
0.08133531619539029	dha	invariant	01
0.07228751841849827	dha	invariant	01
0.07042933868378705	dha	invariant	01
0.08749320974891428	dha	invariant	01
0.06110963799705923	dha	invariant	01
0.08976067439495249	dha	invariant	01
0.08461993295793817	dha	invariant	01
0.08995608970834676	dha	invariant	01
0.056493052586489255	dha	invariant	01
0.0766140128160675	dha	invariant	01
0.10423137882904092	dha	invariant	01
0.09364338335125046	dha	invariant	01
0.07023204612517796	dha	invariant	01
0.09910514011391272	dha	invariant	01
0.10392635323156121	dha	invariant	01
0.06824810590761525	dha	invariant	01
0.10017428800877068	dha	invariant	01
0.0719367226045945	dha	invariant	01
0.09723054928545964	dha	invariant	01
0.07833900240601356	dha	invariant	01
0.0963840253340356	dha	invariant	01
0.08336619457605401	dha	invariant	01
0.06109582430882465	dha	invariant	01
0.08498353430785843	dha	invariant	01
0.07122777995789172	dha	invariant	01
0.08367251095664605	dha	invariant	01
0.0655786976907556	dha	invariant	01
0.09087444375431313	dha	invariant	01
0.08391929040012043	dha	invariant	01
0.08664508593411832	dha	invariant	01
0.10935505304248275	dha	invariant	01
0.09714485658251852	dha	invariant	01
0.08851856780326291	dha	invariant	01
0.09200820828541202	dha	invariant	01
0.08208822445281358	dha	invariant	01
0.06623577274864792	dha	invariant	01
0.12909681212101828	dha	invariant	01
0.056728079960721225	dha	invariant	01
0.07247255334903945	dha	invariant	01
0.08112226018688846	dha	invariant	01
0.10120426022131447	dha	invariant	01
0.10018630501277885	dha	invariant	01
0.09036290504501975	dha	invariant	01
0.08022429878528348	dha	invariant	01
0.07458948067701766	dha	invariant	01
0.08881963842143191	dha	invariant	01
0.08942723763328278	dha	invariant	01
0.072322804812551	dha	invariant	01
0.06968647781123656	dha	invariant	01
0.11050176886849074	dha	invariant	01
0.07841264552242319	dha	invariant	01
0.1024288594442838	dha	invariant	01
0.09076938498414591	dha	invariant	01
0.07340238131943534	dha	invariant	01
0.08530928584496812	dha	invariant	01
0.08165211035556588	dha	invariant	01
0.08041073850937742	dha	invariant	01
0.09656496536619916	dha	invariant	01
0.10915910713267482	dha	invariant	01
0.07074197995077566	dha	invariant	01
0.06799824926932989	dha	invariant	01
0.14049665530508482	dha	invariant	01
0.07167121248950471	dha	invariant	01
0.0768708055787742	dha	invariant	01
0.06949810850435355	dha	invariant	01
0.11275334441118894	dha	invariant	01
0.07093018359560756	dha	invariant	01
0.08417194656661756	dha	invariant	01
0.10606136585067824	dha	invariant	01
0.07714759283041446	dha	invariant	01
0.07477525351617356	dha	invariant	01
0.07803635397575927	dha	invariant	01
0.1157203597372901	dha	invariant	01
0.07763494216850016	dha	invariant	01
0.08296048706905494	dha	invariant	01
0.08596828854373437	dha	invariant	01
0.08667154682756498	dha	invariant	01
0.09645301624367354	dha	invariant	01
0.0975801708262412	dha	invariant	01
0.08171250526511345	dha	invariant	01
0.08279493663467496	dha	invariant	01
0.10583574399173559	dha	invariant	01
0.07593730394635026	dha	invariant	01
0.07527168272536712	dha	invariant	01
0.05219997050446214	dha	invariant	01
0.09277112243370121	dha	invariant	01
0.06874817677289702	dha	invariant	01
0.09582529230201511	dha	invariant	01
0.09880589652197415	dha	invariant	01
0.0765844839907974	dha	invariant	01
0.08245863573779057	dha	invariant	01
0.08160820863615766	dha	invariant	01
0.07133345532913564	dha	invariant	01
0.07275412249119308	dha	invariant	01
0.08903767384198573	dha	invariant	01
0.07564435705248516	dha	invariant	01
0.07171538410640742	dha	invariant	01
0.08591151430019651	dha	invariant	01
0.08408717722777379	dha	invariant	01
0.1280391174934013	dha	invariant	01
0.07815616215408253	dha	invariant	01
0.09577990802023433	dha	invariant	01
0.11128347291717287	dha	invariant	01
0.08113275769718216	dha	invariant	01
0.11555106385357429	dha	invariant	01
0.06465356279421372	dha	invariant	01
0.08357376827561205	dha	invariant	01
0.11882011816560702	dha	invariant	01
0.0733518901404079	dha	invariant	01
0.08031438970861131	dha	invariant	01
0.09026396423625403	dha	invariant	01
0.06258391479280426	dha	invariant	01
0.08255137228585453	dha	invariant	01
0.1000770700449974	dha	invariant	01
0.07836195409611557	dha	invariant	01
0.0824888281939615	dha	invariant	01
0.06705946663552263	dha	invariant	01
0.08861822666520357	dha	invariant	01
0.05285326259073504	dha	invariant	01
0.07688684227149574	dha	invariant	01
0.09022861728815415	dha	invariant	01
0.07383761767398027	dha	invariant	01
0.07585424681121077	dha	invariant	01
0.0786158937797637	dha	invariant	01
0.067326568191546	dha	invariant	01
0.0725797199852941	dha	invariant	01
0.08380021432149463	dha	invariant	01
0.08618364456673058	dha	invariant	01
0.08809543363904093	dha	invariant	01
0.07051864465290551	dha	invariant	01
0.06954490085679003	dha	invariant	01
0.10116462116149931	dha	invariant	01
0.08866826801431181	dha	invariant	01
0.11428823414234869	dha	invariant	01
0.10124665467751186	dha	invariant	01
0.09024110910762075	dha	invariant	01
0.0799867784610644	dha	invariant	01
0.08328834451866365	dha	invariant	01
0.09013208376468639	dha	invariant	01
0.0894340805267564	dha	invariant	01
0.06504346283415521	dha	invariant	01
0.05591247732775422	dha	invariant	01
0.059921649989298165	dha	invariant	01
0.09247849681984666	dha	invariant	01
0.08580376818691735	dha	invariant	01
0.06536664447518309	dha	invariant	01
0.07173472342361824	dha	invariant	01
0.10334211193105435	dha	invariant	01
0.07709422431021641	dha	invariant	01
0.09450872449382956	dha	invariant	01
0.0821778930276708	dha	invariant	01
0.0669250276292342	dha	invariant	01
0.09600414665445438	dha	invariant	01
0.09107078624098507	dha	invariant	01
0.06939578320874254	dha	invariant	01
0.07003655712458504	dha	invariant	01
0.06138515689766528	dha	invariant	01
0.08252296469692447	dha	invariant	01
0.05967160197056975	dha	invariant	01
0.06347725740335611	dha	invariant	01
0.0890138854975424	dha	invariant	01
0.0784424596904996	dha	invariant	01
0.10005917853376013	dha	invariant	01
0.08578790517411451	dha	invariant	01
0.06973567892030617	dha	invariant	01
0.08486032099639787	dha	invariant	01
0.10525918217813733	dha	invariant	01
0.08541894678535052	dha	invariant	01
0.07908111449333943	dha	invariant	01
0.0781281307948911	dha	invariant	01
0.09622276827497937	dha	invariant	01
0.0774401410282811	dha	invariant	01
0.06440067184748047	dha	invariant	01
0.09828499273718501	dha	invariant	01
0.08757631668729478	dha	invariant	01
0.11686441046217937	dha	invariant	01
0.09669409837698838	dha	invariant	01
0.06306786046846011	dha	invariant	01
0.08146601237557587	dha	invariant	01
0.07233478746204858	dha	invariant	01
0.09820596340040963	dha	invariant	01
0.07778149728601862	dha	invariant	01
0.08962442433352	dha	invariant	01
0.09066991725537653	dha	invariant	01
0.08955799803877824	dha	invariant	01
0.11008773358388277	dha	invariant	01
0.0872891063918148	dha	invariant	01
0.07807346670834385	dha	invariant	01
0.0654044913893296	dha	invariant	01
0.08324969284409077	dha	invariant	01
0.11568767639581841	dha	invariant	01
0.06284307429144008	dha	invariant	01
0.08567317935806387	dha	invariant	01
0.08058142710663427	dha	invariant	01
0.09808926385255785	dha	invariant	01
0.09483301496176333	dha	invariant	01
0.08636397106541112	dha	invariant	01
0.0715349199332571	dha	invariant	01
0.08629876894355208	dha	invariant	01
0.11840055189337795	dha	invariant	01
0.09096595425884149	dha	invariant	01
0.08237244988955728	dha	invariant	01
0.08005853183426	dha	invariant	01
0.10556020332733411	dha	invariant	01
0.09691856999010148	dha	invariant	01
0.1040631711531975	dha	invariant	01
0.07872360799500334	dha	invariant	01
0.09475626734566643	dha	invariant	01
0.10166583892308771	dha	invariant	01
0.07368822847557595	dha	invariant	01
0.09060247971592048	dha	invariant	01
0.09533701987775063	dha	invariant	01
0.09041832424949699	dha	invariant	01
0.10062156311971944	dha	invariant	01
0.08407268898809774	dha	invariant	01
0.09213438596290487	dha	invariant	01
0.07072397593675137	dha	invariant	01
0.0695612817593539	dha	invariant	01
0.07993332298859192	dha	invariant	01
0.08564320710085875	dha	invariant	01
0.09110369957482363	dha	invariant	01
0.09822373887891432	dha	invariant	01
0.059424485423743026	dha	invariant	01
0.0954526529591407	dha	invariant	01
0.0768408336351528	dha	invariant	01
0.08324630751589132	dha	invariant	01
0.089648827135927	dha	invariant	01
0.07414366683459266	dha	invariant	01
0.057289419032986684	dha	invariant	01
0.06639921274091709	dha	invariant	01
0.08719336024615736	dha	invariant	01
0.08328045786606275	dha	invariant	01
0.11923230125874602	dha	invariant	01
0.0661662865602788	dha	invariant	01
0.09115515796753175	dha	invariant	01
0.091087651847823	dha	invariant	01
0.08863325230852026	dha	invariant	01
0.07962582346713745	dha	invariant	01
0.08088196717414411	dha	invariant	01
0.08975679609225305	dha	invariant	01
0.07771749089123528	dha	invariant	01
0.074832669758794	dha	invariant	01
0.09007764698241669	dha	invariant	01
0.07929349925392384	dha	invariant	01
0.09312211253066324	dha	invariant	01
0.08434855686913013	dha	invariant	01
0.08967650211928586	dha	invariant	01
0.10602701579701317	dha	invariant	01
0.05952814488706109	dha	invariant	01
0.08857945516092351	dha	invariant	01
0.12973580929966266	dha	invariant	01
0.08643223624270312	dha	invariant	01
0.05995677829221683	dha	invariant	01
0.07749410342290537	dha	invariant	01
0.08109931754313708	dha	invariant	01
0.10091426233164569	dha	invariant	01
0.09195533392530164	dha	invariant	01
0.08279085184259674	dha	invariant	01
0.07291483898014157	dha	invariant	01
0.11693610183982571	dha	invariant	01
0.0849341110108114	dha	invariant	01
0.0733151887212358	dha	invariant	01
0.09539225615777869	dha	invariant	01
0.10321543830164903	dha	invariant	01
0.06845104478103763	dha	invariant	01
0.06929472296717264	dha	invariant	01
0.07923701911576216	dha	invariant	01
0.07424155603976446	dha	invariant	01
0.0906331758362223	dha	invariant	01
0.0712394918705341	dha	invariant	01
0.10555737041967896	dha	invariant	01
0.08651013042547391	dha	invariant	01
0.08005251930235024	dha	invariant	01
0.0764927978431315	dha	invariant	01
0.06817100014904211	dha	invariant	01
0.0871551392333493	dha	invariant	01
0.09252463025798188	dha	invariant	01
0.0851425156868894	dha	invariant	01
0.08138252431815404	dha	invariant	01
0.09288552178922302	dha	invariant	01
0.07546885125603883	dha	invariant	01
0.11496859771941252	dha	invariant	01
0.06445499564946784	dha	invariant	01
0.09726475925614023	dha	invariant	01
0.08639653872580214	dha	invariant	01
0.10537483702318899	dha	invariant	01
0.11108337133072602	dha	invariant	01
0.09426471073310626	dha	invariant	01
0.0774109305437199	dha	invariant	01
0.08639228774191567	dha	invariant	01
0.11246388730809118	dha	invariant	01
0.06398937917431584	dha	invariant	01
0.1063070476235897	dha	invariant	01
0.08761627475668414	dha	invariant	01
0.08928447157088572	dha	invariant	01
0.08071751811196622	dha	invariant	01
0.09681201360382	dha	invariant	01
0.08517648822185156	dha	invariant	01
0.09019618811489573	dha	invariant	01
0.08004942815401554	dha	invariant	01
0.07903801831122835	dha	invariant	01
0.08708196628910618	dha	invariant	01
0.06499257195216897	dha	invariant	01
0.08528473927667841	dha	invariant	01
0.10151978752028805	dha	invariant	01
0.08272887224407745	dha	invariant	01
0.09276747128853742	dha	invariant	01
0.10265917406086948	dha	invariant	01
0.09155005549982989	dha	invariant	01
0.08919533050880406	dha	invariant	01
0.08816660378092274	dha	invariant	01
0.08428141465626478	dha	invariant	01
0.07872934525070774	dha	invariant	01
0.09468146880199789	dha	invariant	01
0.09825528981707352	dha	invariant	01
0.11363740341452615	dha	invariant	01
0.06555535416078706	dha	invariant	01
0.0826595877082099	dha	invariant	01
0.07250124058762679	dha	invariant	01
0.07388688903085663	dha	invariant	01
0.0741346634222818	dha	invariant	01
0.08473395890137056	dha	invariant	01
0.07891124497384257	dha	invariant	01
0.06946512458658229	dha	invariant	01
0.07992133990487311	dha	invariant	01
0.058847850413271466	dha	invariant	01
0.08312989191763363	dha	invariant	01
0.07679054462064992	dha	invariant	01
0.07074381743852687	dha	invariant	01
0.10202120807803354	dha	invariant	01
0.09528150602992039	dha	invariant	01
0.06531212455148754	dha	invariant	01
0.0942663759568292	dha	invariant	01
0.07690305359942519	dha	invariant	01
0.08182392392422468	dha	invariant	01
0.07790150476966544	dha	invariant	01
0.0732299419946433	dha	invariant	01
0.06783724980785756	dha	invariant	01
0.10365228479233557	dha	invariant	01
0.11460842832370835	dha	invariant	01
0.07791151894860825	dha	invariant	01
0.07245628950199054	dha	invariant	01
0.09034972390248018	dha	invariant	01
0.10610501569554236	dha	invariant	01
0.08716876753902358	dha	invariant	01
0.09188342315570322	dha	invariant	01
0.06334513149381063	dha	invariant	01
0.0886381648184102	dha	invariant	01
0.0636447300565903	dha	invariant	01
0.06967054254573415	dha	invariant	01
0.08793448457332086	dha	invariant	01
0.07672198608704829	dha	invariant	01
0.06949669712096017	dha	invariant	01
0.07801411540414098	dha	invariant	01
0.08602532030944661	dha	invariant	01
0.08388239295077939	dha	invariant	01
0.08677697132834664	dha	invariant	01
0.07352502256589423	dha	invariant	01
0.0978982784218585	dha	invariant	01
0.07134212935899512	dha	invariant	01
0.07407610399480988	dha	invariant	01
0.09271913314494738	dha	invariant	01
0.07994974041474553	dha	invariant	01
0.08313810482961204	dha	invariant	01
0.07850808965163128	dha	invariant	01
0.08958741512619975	dha	invariant	01
0.05742926067863726	dha	invariant	01
0.0722872369157473	dha	invariant	01
0.12058446743708111	dha	invariant	01
0.07432876607261843	dha	invariant	01
0.05026556016629217	dha	invariant	01
0.07955491121273581	dha	invariant	01
0.060940624974589	dha	invariant	01
0.09236497074217599	dha	invariant	01
0.0917292292309384	dha	invariant	01
0.08361963624089297	dha	invariant	01
0.08325095380036396	dha	invariant	01
0.0811681409642783	dha	invariant	01
0.06988488762826948	dha	invariant	01
0.10587181419661687	dha	invariant	01
0.0795951796567417	dha	invariant	01
0.07875111822509775	dha	invariant	01
0.09347948536374408	dha	invariant	01
0.08370484564748103	dha	invariant	01
0.09242804205343755	dha	invariant	01
0.0832360098279468	dha	invariant	01
0.08254924455582481	dha	invariant	01
0.0811907937210512	dha	invariant	01
0.08557000896603774	dha	invariant	01
0.07250040522885666	dha	invariant	01
0.07226214084971737	dha	invariant	01
0.09293343384010974	dha	invariant	01
0.08836650357454678	dha	invariant	01
0.0863307663535421	dha	invariant	01
0.08254580289956082	dha	invariant	01
0.0696047910500609	dha	invariant	01
0.09663516515888536	dha	invariant	01
0.08229227415859221	dha	invariant	01
0.08377471735601526	dha	invariant	01
0.06757380972227585	dha	invariant	01
0.08314046553047703	dha	invariant	01
0.07689703033121097	dha	invariant	01
0.08795021750929345	dha	invariant	01
0.08618215771655031	dha	invariant	01
0.08923623198530252	dha	invariant	01
0.0752030603463109	dha	invariant	01
0.08169142252107954	dha	invariant	01
0.07908054109829103	dha	invariant	01
0.07987762470894985	dha	invariant	01
0.09537099005659602	dha	invariant	01
0.07297184696908192	dha	invariant	01
0.09895698319098409	dha	invariant	01
0.06263499095528022	dha	invariant	01
0.0846732056255081	dha	invariant	01
0.08146032340579783	dha	invariant	01
0.06917287494318666	dha	invariant	01
0.062373281735477334	dha	invariant	01
0.08791585232943169	dha	invariant	01
0.10877556352954053	dha	invariant	01
0.08370689278344125	dha	invariant	01
0.08587175362781833	dha	invariant	01
0.07642436443365776	dha	invariant	01
0.05609545165335211	dha	invariant	01
0.09824887611218043	dha	invariant	01
0.07382029404470815	dha	invariant	01
0.08045578309154974	dha	invariant	01
0.09414159603470937	dha	invariant	01
0.07988303657602809	dha	invariant	01
0.07817106801261996	dha	invariant	01
0.08205045413676258	dha	invariant	01
0.08491735389564094	dha	invariant	01
0.05667174046285891	dha	invariant	01
0.10084110976432625	dha	invariant	01
0.07492693504930467	dha	invariant	01
0.0801965107702648	dha	invariant	01
0.08100593477416214	dha	invariant	01
0.09208869702459675	dha	invariant	01
0.05928612159123129	dha	invariant	01
0.07008409793517752	dha	invariant	01
0.08433467244237082	dha	invariant	01
0.06950558077915021	dha	invariant	01
0.08655033474115889	dha	invariant	01
0.06488741144549673	dha	invariant	01
0.08090851596040106	dha	invariant	01
0.0758867251923957	dha	invariant	01
0.06408929135577511	dha	invariant	01
0.08290770783166394	dha	invariant	01
0.06867434870623038	dha	invariant	01
0.12052173079505575	dha	invariant	01
0.08844963837543947	dha	invariant	01
0.10338226127319373	dha	invariant	01
0.09712949334038812	dha	invariant	01
0.11298920602237705	dha	invariant	01
0.08814886181217742	dha	invariant	01
0.07861448110860192	dha	invariant	01
0.06902755509780843	dha	invariant	01
0.09689517037974464	dha	invariant	01
0.0729517400607672	dha	invariant	01
0.0971286729625089	dha	invariant	01
0.08357941866605952	dha	invariant	01
0.09467139961426277	dha	invariant	01
0.0667075304996008	dha	invariant	01
0.0828881028852025	dha	invariant	01
0.06892820246040862	dha	invariant	01
0.08139626184931845	dha	invariant	01
0.09875395030981308	dha	invariant	01
0.07846565831543233	dha	invariant	01
0.09029343478570229	dha	invariant	01
0.07809443333011247	dha	invariant	01
0.08846469259174428	dha	invariant	01
0.07967066801910315	dha	invariant	01
0.06739747572059537	dha	invariant	01
0.09715189900830744	dha	invariant	01
0.0681435643012986	dha	invariant	01
0.07946760029220777	dha	invariant	01
0.07842833505789455	dha	invariant	01
0.10412002183396821	dha	invariant	01
0.07400907777011612	dha	invariant	01
0.0762811737504231	dha	invariant	01
0.08320823313789757	dha	invariant	01
0.10726091072912045	dha	invariant	01
0.06525027923944922	dha	invariant	01
0.07951508767106205	dha	invariant	01
0.08961962878931343	dha	invariant	01
0.10260759405943017	dha	invariant	01
0.06713325930458686	dha	invariant	01
0.08897315388817144	dha	invariant	01
0.07702411916051133	dha	invariant	01
0.08363773487221379	dha	invariant	01
0.07718286680470844	dha	invariant	01
0.08555740420018308	dha	invariant	01
0.0973876455063174	dha	invariant	01
0.07478489696117206	dha	invariant	01
0.06840440195155104	dha	invariant	01
0.10072108397168245	dha	invariant	01
0.10409833825571584	dha	invariant	01
0.0836476495142197	dha	invariant	01
0.08021136635523164	dha	invariant	01
0.08088810476880529	dha	invariant	01
0.06958424285149718	dha	invariant	01
0.08024104076241922	dha	invariant	01
0.06726261104492795	dha	invariant	01
0.10913710387499125	dha	invariant	01
0.08028092802646074	dha	invariant	01
0.10257996534207034	dha	invariant	01
0.07524302490325772	dha	invariant	01
0.11220090064227688	dha	invariant	01
0.08284361887404021	dha	invariant	01
0.0741221564906214	dha	invariant	01
0.06736895896244625	dha	invariant	01
0.061986463901746135	dha	invariant	01
0.10652138955665387	dha	invariant	01
0.09644861158391219	dha	invariant	01
0.06718283693244588	dha	invariant	01
0.0723022037996112	dha	invariant	01
0.07748406173018631	dha	invariant	01
0.11921176859277938	dha	invariant	01
0.09630201950781636	dha	invariant	01
0.08752564716604018	dha	invariant	01
0.0718816603353472	dha	invariant	01
0.07053289510885054	dha	invariant	01
0.07196636628114464	dha	invariant	01
0.09371215614637671	dha	invariant	01
0.08883921356567868	dha	invariant	01
0.08572985868918007	dha	invariant	01
0.06474137917147753	dha	invariant	01
0.06397094355486173	dha	invariant	01
0.09213781001005597	dha	invariant	01
0.08699174846475663	dha	invariant	01
0.10189492412328964	dha	invariant	01
0.10510990304687029	dha	invariant	01
0.09086738342389518	dha	invariant	01
0.09125369114515187	dha	invariant	01
0.103774961546096	dha	invariant	01
0.0711638446882832	dha	invariant	01
0.1011522294505801	dha	invariant	01
0.0818568544625018	dha	invariant	01
0.06587334032531482	dha	invariant	01
0.10260082607509055	dha	invariant	01
0.09385204824660308	dha	invariant	01
0.07350742245291711	dha	invariant	01
0.07007742444410478	dha	invariant	01
0.07100742822864728	dha	invariant	01
0.0826847815366517	dha	invariant	01
0.08974080966315322	dha	invariant	01
0.06985273091027244	dha	invariant	01
0.08844945034178563	dha	invariant	01
0.08013742091419793	dha	invariant	01
0.08709105742020218	dha	invariant	01
0.1049348178261792	dha	invariant	01
0.08994337454648427	dha	invariant	01
0.07060662852275865	dha	invariant	01
0.08253185030691043	dha	invariant	01
0.07037056949006461	dha	invariant	01
0.10711788392731192	dha	invariant	01
0.07308980170102863	dha	invariant	01
0.10973800176617196	dha	invariant	01
0.09528526146417413	dha	invariant	01
0.09277412835778014	dha	invariant	01
0.07864266095611401	dha	invariant	01
0.05480153560384381	dha	invariant	01
0.07658736225152027	dha	invariant	01
0.07202604314806524	dha	invariant	01
0.11019258598199132	dha	invariant	01
0.1061335019480476	dha	invariant	01
0.06969309721701304	dha	invariant	01
0.07315642298566494	dha	invariant	01
0.1366442067440992	dha	invariant	01
0.09034083662482237	dha	invariant	01
0.10694920295946923	dha	invariant	01
0.05752762822674505	dha	invariant	01
0.06459143840091719	dha	invariant	01
0.0691830701733931	dha	invariant	01
0.06976154931135646	dha	invariant	01
0.10019645666134316	dha	invariant	01
0.08141802826898781	dha	invariant	01
0.08033847466280643	dha	invariant	01
0.0998778466950119	dha	invariant	01
0.06727592786029127	dha	invariant	01
0.09414049109000347	dha	invariant	01
0.08639896928574993	dha	invariant	01
0.09331311557924292	dha	invariant	01
0.10055176732346369	dha	invariant	01
0.06585182591757184	dha	invariant	01
0.07030182722735628	dha	invariant	01
0.0813982314067979	dha	invariant	01
0.08094765450263476	dha	invariant	01
0.10831924605686513	dha	invariant	01
0.08514698060569445	dha	invariant	01
0.08228222975229944	dha	invariant	01
0.09594865337365421	dha	invariant	01
0.07934241771623075	dha	invariant	01
0.05629163596378276	dha	invariant	01
0.07095914531008883	dha	invariant	01
0.07584347707168668	dha	invariant	01
0.07944559992080916	dha	invariant	01
0.07116616630829138	dha	invariant	01
0.10993031622019094	dha	invariant	01
0.09120362683293903	dha	invariant	01
0.07916266401894048	dha	invariant	01
0.1009530017214507	dha	invariant	01
0.08244076684396258	dha	invariant	01
0.06022583659854445	dha	invariant	01
[truncated: 571,409 more rows]
