# Supplementary material for: A Euclidean transformer for fast and stable machine learned force fields
Source: Nat Commun. 2024 Aug 6;15:6539. doi: 10.1038/s41467-024-50620-6 (PMC11303804; doi:10.1038/s41467-024-50620-6)
Supplement: Supplementary file 4 — Source Data [file 41467_2024_50620_MOESM4_ESM.zip › Source Data/fig5_c.csv]

end_to_end_distance	time
52.5189	0
49.20476	1
45.180954	2
45.452213	3
44.632843	4
44.12143	5
44.32434	6
45.0336	7
42.562595	8
41.145733	9
43.616627	10
44.223827	11
40.95639	12
38.348736	13
39.655193	14
38.029358	15
38.127274	16
38.334404	17
36.3787	18
35.90154	19
33.67169	20
34.546707	21
34.612106	22
35.349255	23
32.956615	24
31.68463	25
34.452717	26
27.895107	27
27.61049	28
28.254326	29
29.91583	30
32.10615	31
33.05082	32
34.21554	33
33.388138	34
32.62268	35
28.701147	36
27.919146	37
28.928892	38
28.26244	39
24.650213	40
27.413029	41
30.324495	42
29.579414	43
28.975262	44
29.448126	45
28.98963	46
26.029139	47
27.933378	48
29.225248	49
32.156677	50
31.7892	51
33.727474	52
34.385834	53
34.73106	54
32.54892	55
29.77672	56
30.367262	57
30.078003	58
30.626205	59
28.942268	60
27.308493	61
26.630594	62
25.798136	63
21.888447	64
18.593077	65
18.804832	66
19.734232	67
18.663864	68
21.513567	69
19.813046	70
19.927576	71
19.38558	72
17.988693	73
18.444178	74
19.703106	75
21.168877	76
20.026665	77
20.267302	78
20.722725	79
21.798534	80
23.24036	81
25.497383	82
24.398548	83
27.581022	84
25.86303	85
26.83928	86
28.819468	87
26.723492	88
27.114922	89
27.334112	90
25.790257	91
25.13984	92
28.43092	93
27.880192	94
28.829433	95
28.360807	96
31.148323	97
28.555696	98
26.759233	99
25.190674	100
25.863678	101
26.572779	102
28.514599	103
28.665531	104
28.49342	105
27.818117	106
28.052197	107
27.0155	108
26.734533	109
26.964025	110
26.384659	111
24.996044	112
25.82065	113
25.987986	114
26.073732	115
27.075167	116
25.496492	117
24.082432	118
23.777899	119
21.149473	120
21.932451	121
22.28771	122
22.81115	123
21.898024	124
23.261429	125
25.775644	126
25.683538	127
28.162882	128
25.419832	129
24.282742	130
22.66103	131
21.362486	132
22.7737	133
21.834642	134
24.450857	135
25.571806	136
27.712969	137
28.45987	138
27.296623	139
28.96146	140
27.064098	141
25.356121	142
26.735949	143
27.401552	144
27.845987	145
28.021576	146
25.827442	147
24.980495	148
27.121325	149
29.401789	150
27.22968	151
24.008333	152
23.384377	153
24.881601	154
27.80012	155
27.760891	156
27.444256	157
24.942095	158
23.89931	159
23.662304	160
22.299408	161
24.687881	162
24.801897	163
26.43188	164
25.901028	165
26.119463	166
26.251251	167
26.302145	168
25.486507	169
27.133165	170
27.699203	171
25.817734	172
24.893087	173
25.30346	174
25.160574	175
26.282457	176
28.033861	177
28.7929	178
28.36976	179
27.687872	180
26.809616	181
26.50172	182
25.494154	183
25.722084	184
24.368793	185
26.605999	186
25.901226	187
26.082003	188
23.615171	189
22.846922	190
17.120066	191
16.965368	192
16.64157	193
15.1398325	194
16.875204	195
16.633791	196
18.569899	197
19.857016	198
19.542519	199
19.184381	200
18.820711	201
18.196531	202
17.786215	203
15.379874	204
13.483886	205
17.823324	206
18.24651	207
19.050037	208
19.076178	209
21.923094	210
22.129847	211
20.27239	212
18.88016	213
18.53256	214
19.522257	215
16.332106	216
17.81354	217
20.44533	218
24.407803	219
24.668648	220
23.592188	221
24.74408	222
23.682632	223
23.774357	224
23.645374	225
22.50026	226
21.053207	227
19.70665	228
21.917944	229
24.346157	230
26.58724	231
28.976242	232
27.177292	233
28.142193	234
29.144386	235
28.659191	236
27.267292	237
27.298029	238
27.912125	239
31.878714	240
29.872286	241
29.437656	242
28.940153	243
27.460833	244
28.254251	245
27.93303	246
29.756393	247
30.477104	248
31.649572	249
31.247831	250
30.82828	251
30.770746	252
30.722395	253
30.261648	254
29.70405	255
29.676813	256
30.19471	257
29.84395	258
28.88684	259
30.453112	260
31.421879	261
30.466282	262
29.349726	263
30.964764	264
31.489222	265
32.279045	266
32.17315	267
33.19009	268
33.540817	269
30.214806	270
30.124111	271
29.04205	272
25.926167	273
24.4109	274
25.195543	275
26.597988	276
28.914911	277
29.243088	278
28.787186	279
28.886227	280
26.872753	281
28.716656	282
30.285847	283
27.758213	284
26.871992	285
26.929832	286
26.165668	287
25.590242	288
26.738934	289
25.588287	290
27.43267	291
29.23725	292
30.164694	293
29.92197	294
30.754793	295
29.770952	296
29.99746	297
30.442389	298
30.447224	299
30.632858	300
29.72657	301
31.549824	302
29.359089	303
29.863651	304
31.108128	305
31.141268	306
31.013412	307
25.87094	308
31.233465	309
27.35025	310
25.597467	311
29.178032	312
30.027977	313
30.119892	314
26.91305	315
27.975225	316
28.331057	317
28.23874	318
29.107672	319
27.357924	320
28.791838	321
28.645912	322
28.577703	323
31.940165	324
28.161095	325
27.568657	326
24.21905	327
24.649559	328
26.533573	329
26.889627	330
27.845144	331
25.031965	332
25.428265	333
24.126835	334
22.968367	335
23.987411	336
23.783285	337
23.84473	338
25.33295	339
23.451063	340
23.651907	341
21.998585	342
23.470266	343
24.169228	344
22.99674	345
24.757174	346
24.317034	347
24.827042	348
23.883352	349
20.563215	350
20.852577	351
18.210196	352
24.603846	353
24.188396	354
24.67726	355
24.361515	356
24.359556	357
22.48348	358
24.320568	359
24.149744	360
23.03987	361
23.849874	362
25.64306	363
23.985985	364
28.623234	365
26.108683	366
25.4447	367
25.766039	368
29.153164	369
28.931454	370
30.087694	371
28.089918	372
29.878744	373
27.11671	374
29.061312	375
28.43627	376
28.590519	377
29.864878	378
28.303976	379
30.030579	380
28.286482	381
30.143497	382
29.601124	383
27.262753	384
27.8826	385
28.612652	386
28.495686	387
26.331905	388
24.930822	389
24.174253	390
27.660297	391
26.776432	392
27.585325	393
27.526815	394
29.333033	395
30.125992	396
29.374708	397
29.83166	398
28.394926	399
29.069662	400
27.477068	401
29.171598	402
27.78066	403
29.014393	404
29.719059	405
28.296745	406
30.903803	407
27.294317	408
28.314863	409
29.793577	410
30.173473	411
28.06954	412
29.863903	413
29.251165	414
29.878231	415
27.880707	416
27.302664	417
25.818264	418
27.74355	419
27.687496	420
28.907501	421
28.206163	422
26.169847	423
28.1577	424
27.863987	425
28.50145	426
28.143463	427
29.09148	428
26.646717	429
27.622488	430
26.547195	431
27.814138	432
26.648762	433
26.250702	434
26.194477	435
26.595886	436
26.624184	437
25.040728	438
23.707945	439
24.411844	440
23.568985	441
24.431738	442
24.329723	443
24.15656	444
26.443062	445
26.789967	446
26.096336	447
25.938763	448
26.443926	449
25.599316	450
26.942875	451
26.731243	452
25.864542	453
25.72308	454
26.201448	455
26.240492	456
23.362663	457
24.273132	458
24.838531	459
24.23975	460
23.979494	461
24.049076	462
24.375603	463
24.482124	464
25.2686	465
25.350952	466
27.510553	467
26.348454	468
26.74778	469
27.232277	470
25.51177	471
27.230667	472
27.119226	473
25.001348	474
27.285769	475
25.543701	476
28.02533	477
26.132235	478
26.769194	479
25.256262	480
26.982782	481
29.450752	482
26.9309	483
28.530811	484
30.700733	485
29.809134	486
30.380322	487
31.186289	488
27.058933	489
30.32068	490
29.373335	491
28.317533	492
28.32186	493
28.511168	494
28.556917	495
26.551607	496
28.49335	497
27.229183	498
29.511503	499
