# Supplementary material for: A Euclidean transformer for fast and stable machine learned force fields
Source: Nat Commun. 2024 Aug 6;15:6539. doi: 10.1038/s41467-024-50620-6 (PMC11303804; doi:10.1038/s41467-024-50620-6)
Supplement: Supplementary file 4 — Source Data [file 41467_2024_50620_MOESM4_ESM.zip › Source Data/fig5_a/buckyball_relaxed_structure.xyz]

148
Properties=species:S:1:pos:R:3:forces:R:3 energy=-124786.93009084636 free_energy=-124786.93009084636 pbc="F F F"
C        6.75260559      -1.64809104       2.81014226       0.00001825      -0.00000812      -0.00000093
C        5.88434697      -0.74626839       2.16953326       0.00003421      -0.00001580       0.00001024
C        5.74166820       0.55505677       2.69587960      -0.00000640      -0.00001436      -0.00000907
C        6.47234977       0.90867339       3.84417744      -0.00002218      -0.00000358       0.00002562
C        7.33828719       0.00792205       4.46240648       0.00003343      -0.00000501       0.00000559
C        7.47945641      -1.28029768       3.94144037      -0.00000313       0.00001049      -0.00002468
C        4.80491405       1.56354818       2.13598890      -0.00000827      -0.00003179      -0.00000342
C        3.82767428       2.10041718       2.97648892      -0.00003057      -0.00002197       0.00001425
C        3.00546172       3.17735977       2.61014763      -0.00002589      -0.00000931       0.00000989
C        3.16677937       3.73275351       1.27802934      -0.00000339      -0.00001186       0.00000367
C        4.13546418       3.15865276       0.44005332      -0.00001660      -0.00000792       0.00000882
C        4.96291296       2.10607872       0.83635651      -0.00001592      -0.00002635       0.00002288
C        1.98826048       3.70786641       3.52546699      -0.00001354      -0.00000699       0.00001673
C        1.40585170       4.89342969       3.11883043      -0.00000311      -0.00001201      -0.00000318
C        1.56426781       5.43959328       1.80843718       0.00000931      -0.00001123      -0.00000368
C        2.31551214       4.83620846       0.81769428      -0.00000012      -0.00000266       0.00000502
C        0.42783690       6.23411709       1.52969169       0.00000680      -0.00000072       0.00000290
C       -0.43209821       6.18019046       2.65447359      -0.00001242       0.00000140      -0.00001197
C        0.17350613       5.35669671       3.63558456      -0.00000563      -0.00001190       0.00002857
C       -1.80705584       6.35792800       2.56260276       0.00000245      -0.00000490       0.00001529
C       -2.26605341       6.81165118       1.26896777      -0.00000059       0.00001420       0.00001407
C       -1.42198066       6.86766466       0.16327638       0.00001289      -0.00001378       0.00001083
C       -0.03350162       6.47413999       0.23898076       0.00000847      -0.00001103       0.00000642
C        0.85303298       6.01923216      -0.80133246      -0.00000855      -0.00001658       0.00002167
C        1.97175325       5.23386785      -0.52350456      -0.00000940      -0.00003445      -0.00000889
C       -2.55593633       5.81131483       3.67177605       0.00001017       0.00001753       0.00000403
C       -1.96199591       5.00416234       4.63816330       0.00000596      -0.00000640       0.00000890
C       -0.55897829       4.66084313       4.59248817      -0.00002136       0.00002400      -0.00000036
C        0.13318993       3.53470764       5.16509892       0.00000554      -0.00000094      -0.00000379
C        1.34725735       3.07862499       4.65170222      -0.00000231       0.00001029      -0.00000335
C        6.07789015       1.70720604      -0.06138545      -0.00002142      -0.00001367       0.00000009
C        6.22163943       0.40594981      -0.58761007      -0.00001283       0.00000610       0.00000963
C        7.27763035       0.14503163      -1.47886370       0.00001927      -0.00001165      -0.00000548
C        8.18653406       1.13783865      -1.84167304       0.00000122       0.00004455      -0.00000942
C        8.04420590       2.42597337      -1.32081340       0.00001675       0.00001680       0.00000275
C        6.99518185       2.70164661      -0.44504027      -0.00002943       0.00003032       0.00002169
C        5.11319420      -1.24306140       1.00046420       0.00000972      -0.00001300      -0.00000936
C        4.31912863      -2.37995175       1.16350287       0.00002251      -0.00001147      -0.00001566
C        3.68870804      -3.03723866       0.09548524       0.00001029      -0.00000501      -0.00001751
C        3.85275714      -2.48167339      -1.23622583       0.00001713      -0.00000087      -0.00000627
C        4.63086649      -1.32147115      -1.37234228       0.00002120      -0.00000259       0.00001590
C        5.27262996      -0.70044403      -0.29895973       0.00000146      -0.00002025      -0.00000023
C        3.19334808      -3.09944557      -2.39272684       0.00000512       0.00000657       0.00000993
C        2.64396765      -4.34398164      -2.14894028      -0.00001626      -0.00000287       0.00000842
C        2.48236069      -4.89035433      -0.83902060      -0.00002275       0.00001882       0.00000714
C        2.85926662      -4.22821462       0.31402636      -0.00000484       0.00000435      -0.00004042
C        1.40044704      -5.80044616      -0.87940778      -0.00001752      -0.00000168       0.00001762
C        0.89055776      -5.81784819      -2.20123844      -0.00002091       0.00002382      -0.00001147
C        1.66042059      -4.92266198      -2.98445975      -0.00001130       0.00001898      -0.00000973
C        2.83414883      -2.52223253      -3.66277807       0.00001093       0.00000850      -0.00000846
C        1.86635401      -3.09194602      -4.49003371       0.00002756      -0.00001278       0.00000451
C        1.15957220      -4.29100857      -4.11873296       0.00000789      -0.00000183      -0.00003538
C       -0.13146835      -4.77468322      -4.55196346      -0.00000414       0.00003051      -0.00000585
C       -0.88771228      -5.65222459      -3.77983945      -0.00000572      -0.00000273      -0.00001254
C       -0.42923463      -6.13597281      -2.49700907       0.00000499       0.00001779      -0.00001086
C        2.19464772      -4.67838985       1.51015735       0.00002653       0.00000226      -0.00001236
C        1.12896459      -5.57756206       1.47373463      -0.00000277       0.00001244       0.00000584
C        0.62179572      -6.10508892       0.23292126      -0.00002376      -0.00000207       0.00000504
C       -0.68436802      -6.63903132      -0.07901624      -0.00002095       0.00002444      -0.00002986
C       -1.18469647      -6.65303284      -1.37809962      -0.00001014       0.00003260      -0.00001594
H        0.59130089       6.19623315      -1.84702837      -0.00000114      -0.00001463       0.00000534
H        2.53190066       4.83005499      -1.36916563      -0.00002134      -0.00003133       0.00001949
H        1.75612125       2.15251354       5.06051957      -0.00000721      -0.00001240       0.00000257
H       -0.34931500       2.94929187       5.95110871      -0.00001584       0.00001901       0.00000382
H       -2.60277912       4.53808888       5.39030087       0.00001222       0.00000524       0.00001331
H       -3.63925024       5.94776744       3.70469277       0.00000756       0.00003582       0.00003518
H       -3.32777738       7.02231694       1.12185374       0.00001120       0.00000601       0.00001525
H       -1.85488701       7.11864888      -0.80787382      -0.00000511       0.00001223       0.00002504
H       -0.57896150      -4.36527695      -5.46062958       0.00002753       0.00000220      -0.00003072
H       -1.89831170      -5.89780144      -4.11398208      -0.00001849       0.00003657      -0.00003947
H       -2.21773904      -6.97289119      -1.53234303      -0.00004724       0.00004224      -0.00001154
H       -1.34490617      -6.94705801       0.73482737      -0.00002744       0.00002463      -0.00001732
H        0.60322737      -5.79557528       2.40614219      -0.00000329       0.00000372      -0.00000217
H        2.45028782      -4.23204618       2.47317114       0.00000420      -0.00001273       0.00001554
H        3.24488545      -1.55337101      -3.95361760       0.00004808      -0.00002589      -0.00002247
H        1.56721327      -2.54717691      -5.38840703       0.00001925      -0.00002284      -0.00004332
H        3.72624548       1.67911757       3.97853517       0.00000580      -0.00001788       0.00000922
H        4.27700612       3.57280908      -0.56011460      -0.00000600      -0.00002823       0.00000333
H        4.21513031      -2.79217538       2.16906213       0.00001391       0.00002603       0.00001433
H        4.77294285      -0.89804177      -2.36853587       0.00002649      -0.00000218      -0.00001305
H        6.87678216       3.70512683      -0.03195590      -0.00002229       0.00000886       0.00001066
H        8.74781252       3.21418497      -1.59262881      -0.00001976       0.00003837      -0.00000263
H        9.00302955       0.90441641      -2.52656281       0.00000587       0.00003170      -0.00002436
H        7.38166152      -0.86489523      -1.87993185      -0.00000281       0.00002104       0.00000571
H        6.35648779       1.91799788       4.24351472      -0.00001373      -0.00002097       0.00000727
H        7.90120334       0.31290008       5.34577593      -0.00002049      -0.00000971      -0.00002311
H        8.15430249      -1.99703216       4.41165048       0.00004080       0.00001395      -0.00000337
H        6.85746517      -2.65229049       2.39515187       0.00003110       0.00000067      -0.00002907
C        0.63754055       1.97227732      -0.22938054      -0.00000282       0.00000790      -0.00001108
C       -0.25477739       2.82723481       0.52981606      -0.00001337      -0.00001647      -0.00002678
C       -0.41501064       2.24990180       1.84924684       0.00005375       0.00004212      -0.00001118
C        0.37838864       1.03739462       1.90880954       0.00001178       0.00001327      -0.00001455
C        1.03084344       0.86531205       0.62338774      -0.00001907       0.00003337       0.00001289
C        1.17495602      -0.41384492       0.08148889       0.00001996      -0.00002107       0.00000115
C        0.67170065      -1.56718062       0.80524207       0.00000302       0.00001277       0.00002731
C        0.05241330      -1.40353751       2.04755715       0.00001231       0.00001383      -0.00000492
C       -0.09745348      -0.07368189       2.61098735       0.00003616       0.00002184       0.00002697
C       -1.38695944      -0.01171376       3.27816781      -0.00000118       0.00000028      -0.00001453
C       -2.14862855       1.16013936       3.22159348      -0.00000934       0.00002596      -0.00001601
C       -1.65224681       2.31199164       2.49305393      -0.00001995       0.00003389       0.00002322
C       -2.77807919       2.95245328       1.84149148      -0.00003421      -0.00002221      -0.00004955
C       -2.62376218       3.50869034       0.56926885       0.00002609       0.00003711      -0.00006715
C       -1.33805974       3.44499006      -0.09780056       0.00000942       0.00000858      -0.00004294
C       -1.57451835       3.23057283      -1.51272349      -0.00001999      -0.00000755      -0.00001737
C       -3.00981219       3.15757620      -1.72020612      -0.00002861      -0.00000579      -0.00001506
C       -3.65833395       3.33040675      -0.43179877       0.00001604       0.00003699      -0.00001537
C       -4.81051536       2.60017017      -0.12371406       0.00001808      -0.00000528      -0.00001536
C       -4.97093947       2.02173741       1.19883920      -0.00002744       0.00001974       0.00000898
C       -3.97312144       2.19554191       2.16313657       0.00000015       0.00002850       0.00000432
C       -3.58433544       1.08598499       3.01642394      -0.00001048       0.00004642       0.00000615
C       -4.20661709      -0.15780326       2.87173717      -0.00001245      -0.00001731      -0.00000327
C       -3.41697999      -1.37487169       2.92807267      -0.00002438      -0.00000037       0.00001064
C       -2.03354865      -1.30307245       3.12651016       0.00001639      -0.00000891       0.00004436
C       -1.14451068      -2.16353087       2.36636279      -0.00001627       0.00000215       0.00000439
C       -1.67297209      -3.06116872       1.43289442      -0.00000194       0.00000574       0.00003392
C       -1.02774489      -3.22999766       0.14484104      -0.00000091      -0.00000314       0.00004549
C        0.12008152      -2.49682847      -0.16172887       0.00000188       0.00001006       0.00003222
C        0.27985838      -1.91951696      -1.48122249      -0.00001403      -0.00004230       0.00000008
C       -0.71351445      -2.09698207      -2.44600949       0.00004504      -0.00001349       0.00004050
C       -1.90639627      -2.85737791      -2.12810287       0.00000956       0.00000850       0.00002728
C       -2.06067338      -3.41362487      -0.85587238       0.00001155      -0.00002722       0.00003037
C       -3.34750837      -3.35538861      -0.18884265      -0.00000318       0.00000165       0.00003902
C       -3.10840793      -3.13664057       1.22728989      -0.00000803       0.00001010       0.00001992
C       -3.96418230      -2.30870789       1.96041122      -0.00000549       0.00001339      -0.00000309
C       -5.09160117      -1.66861483       1.30542786      -0.00002193       0.00001148       0.00002483
C       -5.24143975      -0.33910798       1.86873082       0.00001773       0.00000225       0.00000665
C       -5.61620951       0.72978882       1.04829573       0.00002930      -0.00002602      -0.00002099
C       -5.85462577       0.50995878      -0.36703787      -0.00002208      -0.00001180      -0.00001944
C       -5.35669949       1.66562870      -1.09147857       0.00002609       0.00000171      -0.00003041
C       -4.73203346       1.49791192      -2.33153588      -0.00005328       0.00002387      -0.00000371
C       -3.53663785       2.25814109      -2.65227963       0.00001454      -0.00001248       0.00000800
C       -2.64792817       1.39856993      -3.41331916       0.00000947      -0.00000825      -0.00002793
C       -3.29430924       0.10723115      -3.56361763       0.00003886      -0.00004198      -0.00000253
C       -4.58223249       0.16840402      -2.89484254      -0.00001701      -0.00001508      -0.00000427
C       -5.06255491      -0.94471664      -2.19744999       0.00001025      -0.00003265       0.00002211
C       -5.71031032      -0.77072143      -0.90963313      -0.00002393       0.00000749       0.00001636
C       -5.32204596      -1.88055783      -0.05767501      -0.00002135       0.00000594       0.00001373
C       -4.43421135      -2.74093408      -0.81909130       0.00003714      -0.00001537       0.00002372
C       -4.27385012      -2.16250268      -2.14165229       0.00000073      -0.00004054       0.00001669
C       -3.03288376      -2.22052273      -2.78380096      -0.00004725      -0.00005814      -0.00000303
C       -2.53405617      -1.06505438      -3.50936177      -0.00002453      -0.00002586       0.00000674
C       -1.09876381      -0.99072050      -3.30140518       0.00002027      -0.00004342      -0.00001930
C       -0.47443469       0.25281692      -3.15854185       0.00004860      -0.00000082       0.00001688
C       -1.26464818       1.46986466      -3.21363846       0.00001459      -0.00001139      -0.00002815
C       -0.71696607       2.40462959      -2.24675304      -0.00000840      -0.00005189      -0.00002781
C        0.41243291       1.76495721      -1.59319786       0.00002719      -0.00000610      -0.00002335
C        0.56226715       0.43510032      -2.15663334      -0.00001481       0.00000231       0.00003345
C        0.93118401      -0.63228045      -1.33288799       0.00000396      -0.00001044      -0.00002651
