# Supplementary material for: A Euclidean transformer for fast and stable machine learned force fields
Source: Nat Commun. 2024 Aug 6;15:6539. doi: 10.1038/s41467-024-50620-6 (PMC11303804; doi:10.1038/s41467-024-50620-6)
Supplement: Supplementary file 4 — Source Data [file 41467_2024_50620_MOESM4_ESM.zip › Source Data/fig5_a/readme.txt]

fig5_a.csv file contains the distribution of the pairwise distances.

.xyz file contains the relaxed structure which served as MD starting point.

wall_time.txt contains the wall time required for the overall simulation in hh:mm:ss.
