# Supplementary material for: A Euclidean transformer for fast and stable machine learned force fields
Source: Nat Commun. 2024 Aug 6;15:6539. doi: 10.1038/s41467-024-50620-6 (PMC11303804; doi:10.1038/s41467-024-50620-6)
Supplement: Supplementary file 4 — Source Data [file 41467_2024_50620_MOESM4_ESM.zip › Source Data/fig5_a/fig5_a.csv]

distance_gt	distribution_gt	distance_so3krates	distribution_so3krates
0.5826123625707772	6.126724210318079e-06	0.5769455922266764	4.090006724129783e-06
0.6171399326561143	1.5414084445537655e-05	0.6143492042247101	1.1635455947585053e-05
0.6516675027414514	3.636838638781453e-05	0.6517528162227438	3.0631353457436854e-05
0.6861950728267885	8.047672720979032e-05	0.6891564282207775	7.461314323474103e-05
0.7207226429121256	0.00016702766543416248	0.7265600402188113	0.00016814672695243029
0.7552502129974628	0.0003251815587101437	0.7639636522168449	0.000350563642321598
0.7897777830827999	0.0005939618066893118	0.8013672642148786	0.0006761973951509948
0.8243053531681369	0.0010181518389597445	0.8387708762129122	0.0012069964634026902
0.858832923253474	0.0016387217608403884	0.876174488210946	0.0019948114752745784
0.8933604933388112	0.0024786587178596857	0.9135781002089798	0.0030560676988178183
0.9278880634241482	0.0035287203166797835	0.9509817122070134	0.004350022607897741
0.9624156335094853	0.00474115768862012	0.9883853242050471	0.0057785652522447314
0.9969432035948225	0.006040273745615712	1.0257889362030808	0.007223302990011807
1.0314707736801596	0.007354400027817441	1.0631925482011146	0.008619863110520208
1.0659983437654967	0.008664182571346888	1.100596160199148	0.010043591480659407
1.1005259138508339	0.010050042884131503	1.137999772197182	0.011758495204968104
1.1350534839361708	0.01171331364812586	1.1754033841952156	0.014179423810369348
1.1695810540215081	0.013947207108989303	1.2128069961932493	0.017726265082437694
1.204108624106845	0.01704863664296399	1.2502106081912832	0.02260255642343025
1.2386361941921822	0.021187132558404355	1.2876142201893166	0.028586000679584084
1.2731637642775193	0.02627330985084276	1.3250178321873505	0.03494221108091228
1.3076913343628565	0.03188344308203804	1.3624214441853841	0.040540631718405724
1.3422189044481936	0.03728763116313765	1.3998250561834178	0.04416530906256395
1.3767464745335305	0.04159477106956533	1.4372286681814517	0.0449113428702298
1.4112740446188679	0.04397935852327242	1.474632280179485	0.042499364986032344
1.4458016147042048	0.04391485077326929	1.512035892177519	0.0373676156751031
1.4803291847895421	0.04132789095252762	1.5494395041755527	0.03050572241699924
1.514856754874879	0.03661576641306568	1.5868431161735863	0.023116712298213417
1.5493843249602162	0.030524302878531653	1.62424672817162	0.016262965864281678
1.5839118950455533	0.023938163940645473	1.6616503401696536	0.010634144725658849
1.6184394651308902	0.017663789782434807	1.6990539521676875	0.0064938407200580755
1.6529670352162276	0.012276171072560365	1.7364575641657212	0.003773261000607105
1.6874946053015645	0.008063893862513657	1.7738611761637548	0.00223168360352467
1.7220221753869018	0.005064237501976245	1.8112647881617885	0.0016058113052071265
1.7565497454722387	0.0031515613408906185	1.8486684001598221	0.0017035105529621744
1.791077315557576	0.0021358774905229296	1.886072012157856	0.002433889568595413
1.825604885642913	0.0018398008280095888	1.9234756241558897	0.0037889508389971514
1.86013245572825	0.002140211658208749	1.9608792361539233	0.005801102098924764
1.8946600258135873	0.0029765804939251863	1.998282848151957	0.008501518812968591
1.9291875958989242	0.00433688238842003	2.0356864601499907	0.01190019059407716
1.9637151659842615	0.006234828462892547	2.0730900721480245	0.015998045690964597
1.9982427360695985	0.008690825242838889	2.110493684146058	0.020823415626088762
2.032770306154936	0.011724982707789777	2.147897296144092	0.02646432623072787
2.0672978762402727	0.015364010729762645	2.1853009081421257	0.03305721507084402
2.1018254463256096	0.01965572171008206	2.222704520140159	0.04070448408660359
2.136353016410947	0.024677523311516576	2.2601081321381926	0.04932985155033609
2.170880586496284	0.03052266829003461	2.2975117441362265	0.0585269973166031
2.2054081565816213	0.03725359190020075	2.3349153561342604	0.06748689718719736
2.239935726666958	0.044825747986276976	2.3723189681322943	0.07507851140575987
2.2744632967522955	0.053003609738356154	2.4097225801303277	0.08010050691548001
2.3089908668376324	0.06130478145313914	2.447126192128361	0.0816390888274563
2.34351843692297	0.06900980755472061	2.484529804126395	0.07939956291285784
2.3780460070083067	0.07525946734411484	2.521933416124429	0.07386766387694907
2.4125735770936436	0.07923069212784946	2.5593370281224628	0.0662161501574003
2.447101147178981	0.08034740781290653	2.596740640120496	0.05797814273953933
2.481628717264318	0.07845902650536364	2.63414425211853	0.05060771883926281
2.5161562873496552	0.073920252673391	2.6715478641165635	0.04509013535758553
2.550683857434992	0.06753480524185788	2.7089514761145974	0.041732488585894414
2.585211427520329	0.06037260535005893	2.746355088112631	0.040184459746617586
2.6197389976056664	0.053515231243797985	2.7837587001106647	0.03965148059553952
2.6542665676910033	0.04780849385715556	2.8211623121086986	0.039204690235187106
2.6887941377763407	0.0436947367932936	2.858565924106732	0.038077175392314366
2.7233217078616776	0.04116609610085677	2.895969536104766	0.035859288386887955
2.757849277947015	0.03983851837788868	2.9333731481027994	0.0325529264185753
2.792376848032352	0.03911097207819505	2.9707767601008332	0.028497484268800263
2.8269044181176888	0.038355250472906575	3.008180372098867	0.024220338633968237
2.861431988203026	0.03708152047396618	3.0455839840969006	0.020278671803264717
2.895959558288363	0.035039951750501286	3.0829875960949344	0.017145070400124945
2.9304871283737004	0.03224285529779867	3.120391208092968	0.015157666273049234
2.9650146984590373	0.02891692130301294	3.1577948200910018	0.014524471858114871
2.9995422685443747	0.025413712671665718	3.1951984320890356	0.01535507879998458
3.0340698386297116	0.022113228748540766	3.232602044087069	0.017694011297766838
3.068597408715049	0.019349321383543814	3.270005656085103	0.02154121313118083
3.103124978800386	0.01737127075617323	3.3074092680831364	0.026855550000778664
3.1376525488857228	0.016340071073219855	3.3448128800811703	0.03354107648507755
3.17218011897106	0.016347310798979435	3.382216492079204	0.041416203533858144
3.206707689056397	0.01744156139168357	3.4196201040772376	0.05017066006615627
3.2412352591417344	0.019650232265980463	3.4570237160752715	0.059327689361037425
3.2757628292270713	0.02298995058866833	3.494427328073305	0.06824165872963762
3.3102903993124086	0.027462459050029146	3.531830940071339	0.07615943863704827
3.3448179693977456	0.033035324866849756	3.5692345520693727	0.08234923157803137
3.3793455394830825	0.03960943701332782	3.606638164067406	0.08626284569284953
3.41387310956842	0.046980436058012706	3.64404177606544	0.08767136418581521
3.4484006796537567	0.054808219912934775	3.6814453880634734	0.08672059121649119
3.482928249739094	0.06261322110964615	3.7188490000615073	0.08389014169271167
3.517455819824431	0.06981479288526865	3.7562526120595408	0.07988401341498316
3.5519833899097684	0.07581367750010186	3.7936562240575746	0.075501786499264
3.5865109599951053	0.08010162985724707	3.8310598360556085	0.07152703342593339
3.621038530080442	0.08236649789322736	3.868463448053642	0.06863783308612384
3.6555661001657795	0.08255943468950158	3.905867060051676	0.06732196072305889
3.6900936702511165	0.08090444044046953	3.9432706720497093	0.06778626895494937
3.724621240336454	0.0778521421668414	3.980674284047743	0.06988131090476993
3.7591488104217907	0.07399791998597925	4.018077896045777	0.07309119207451513
3.793676380507128	0.06999024018615195	4.05548150804381	0.07663492134797552
3.828203950592465	0.06644761880521552	4.092885120041844	0.07968051588522901
3.8627315206778023	0.06388933880877207	4.130288732039878	0.08160997301733365
3.8972590907631393	0.06267603270035026	4.167692344037912	0.08223307444813763
3.931786660848476	0.06295780902623005	4.2050959560359455	0.08186005414638123
3.9663142309338135	0.06463811365566745	4.242499568033979	0.08120229199468493
4.000841801019151	0.06737230715894749	4.279903180032013	0.08114100563606974
4.035369371104488	0.07062069352421246	4.317306792030046	0.08244820280340834
4.069896941189825	0.07376142291804533	4.35471040402808	0.0855474949719408
4.1044245112751625	0.07624382336829727	4.392114016026114	0.09037750306416881
4.138952081360499	0.07773976942101384	4.429517628024147	0.09638844464444898
4.173479651445836	0.07824301667483154	4.466921240022181	0.1026725515396521
4.208007221531173	0.07807992207587736	4.504324852020215	0.10819808301384806
4.24253479161651	0.07782423304288373	4.541728464018249	0.11208386568725642
4.277062361701848	0.07814035407138803	4.579132076016283	0.11382881125985246
4.311589931787185	0.07960058269128562	4.6165356880143165	0.11341777477106335
4.346117501872522	0.08252625253297283	4.65393930001235	0.11126872490204665
4.380645071957859	0.08689279696425611	4.691342912010384	0.10805037122141697
4.4151726420431965	0.0923208004796884	4.728746524008416	0.10445173505839064
4.449700212128533	0.09815455117803931	4.76615013600645	0.1009977830124731
4.48422778221387	0.10360930951060292	4.803553748004484	0.09797288963958771
4.518755352299207	0.10795084575990417	4.840957360002518	0.09545647086403355
4.553282922384544	0.110660052469029	4.878360972000552	0.09342441256855112
4.587810492469881	0.11153709762461943	4.915764583998586	0.09185043020872057
4.622338062555219	0.11071648173889417	4.95316819599662	0.09075787678334951
4.656865632640556	0.10859286836781144	4.9905718079946535	0.09021002801302123
4.691393202725893	0.10568744192977557	5.027975419992687	0.09026263647808332
4.72592077281123	0.10250337243753971	5.065379031990721	0.0909189217465439
4.7604483428965665	0.09941852182621934	5.102782643988753	0.092119174250864
4.794975912981904	0.09664432347133571	5.140186255986787	0.09377188153061937
4.829503483067241	0.0942509085891914	5.177589867984821	0.09580476578911763
4.864031053152578	0.09223309888174105	5.214993479982855	0.09819756108614165
4.898558623237915	0.09058038169697974	5.252397091980889	0.10096444081907825
4.933086193323253	0.08931968835770732	5.289800703978923	0.10408295601254276
4.96761376340859	0.08851791442075686	5.327204315976957	0.10740456688819544
5.002141333493927	0.0882520136408588	5.3646079279749905	0.11060619884916893
5.036668903579264	0.08856867277389834	5.402011539973024	0.11323303351257478
5.0711964736646005	0.08945772508905046	5.439415151971058	0.11483833879544517
5.105724043749938	0.0908539480218913	5.47681876396909	0.11516802947707441
5.140251613835275	0.09266579103700932	5.514222375967124	0.11429996041108882
5.174779183920612	0.0948143805246	5.551625987965158	0.1126569300470298
5.209306754005949	0.09725901690192752	5.589029599963192	0.11086892474820091
5.243834324091287	0.09999044053213944	5.626433211961226	0.10953702629558608
5.278361894176624	0.10298929940545393	5.66383682395926	0.10900724916604787
5.312889464261961	0.1061676543078912	5.701240435957294	0.10926473284391212
5.3474170343472975	0.10932566587747078	5.738644047955328	0.11000223496563435
5.3819446044326344	0.1121548584086897	5.7760476599533614	0.1108288183630442
5.416472174517972	0.11430125549946091	5.813451271951395	0.111510809219997
5.450999744603309	0.11547309657915544	5.850854883949427	0.11211764399454399
5.485527314688646	0.1155523459402775	5.888258495947461	0.11299212863651666
5.520054884773983	0.11466045532917767	5.925662107945495	0.11455443398965094
5.554582454859321	0.11314322684052311	5.963065719943529	0.1170354012777433
5.589110024944658	0.11147231885094278	6.000469331941563	0.12027326952901723
5.623637595029995	0.11009766093933747	6.037872943939597	0.12368009406969238
5.6581651651153315	0.10930869488821664	6.075276555937631	0.12640511253029574
5.692692735200668	0.10916120277048723	6.112680167935665	0.1276316479309107
5.727220305286006	0.10949988421225051	6.1500837799336985	0.126884877068892
5.761747875371343	0.11006587828498265	6.187487391931732	0.12422577503387607
5.79627544545668	0.1106410880254233	6.2248910039297645	0.1202592262002534
5.830803015542017	0.11116431664411225	6.262294615927798	0.11596370683937936
5.865330585627354	0.11176586829766848	6.299698227925832	0.112417894105012
5.899858155712692	0.11270273997223186	6.337101839923866	0.11052707883600121
5.934385725798029	0.1142204638938151	6.3745054519219	0.11083306506595066
5.9689132958833655	0.11640086323150531	6.411909063919934	0.11344224014082696
6.003440865968702	0.11906303855104815	6.449312675917968	0.11805630549108878
6.03796843605404	0.12176444188904373	6.486716287916002	0.12406295569773812
6.072496006139377	0.12390881914701105	6.5241198999140355	0.13064734846501608
6.107023576224714	0.12492511361973477	6.561523511912069	0.13690844804126828
6.141551146310051	0.12445374124882856	6.5989271239101015	0.1419852410051154
6.176078716395388	0.1224747013461013	6.636330735908135	0.14519791682653782
6.210606286480726	0.11933530177996755	6.673734347906169	0.14618658897694503
6.245133856566063	0.11567287504738312	6.711137959904203	0.14500280560782894
6.2796614266513995	0.11226359831790503	6.748541571902237	0.14210276449524026
6.314188996736736	0.10984854022858806	6.785945183900271	0.138219933629705
6.348716566822074	0.10898667754601894	6.823348795898305	0.13414792094003333
6.383244136907411	0.10996602643479676	6.860752407896339	0.13051112401101062
6.417771706992748	0.11277909967482022	6.8981560198943725	0.12761087045620487
6.452299277078085	0.11714934198788261	6.935559631892405	0.1254004630177328
6.486826847163422	0.12258799472376465	6.9729632438904385	0.12358342773845042
6.52135441724876	0.12846557803191866	7.010366855888472	0.12177864259384341
6.5558819873340966	0.13409216385292663	7.047770467886506	0.11967874708936026
6.5904095574194335	0.1388070813214012	7.08517407988454	0.11714681356308883
6.62493712750477	0.14207601287627936	7.122577691882574	0.11423357624439029
6.659464697590107	0.14358267725971638	7.159981303880608	0.11113120859128019
6.693992267675445	0.14329101376363446	7.197384915878642	0.10809606929918797
6.728519837760782	0.1414516517526171	7.234788527876676	0.10537158790560039
6.763047407846119	0.13853892931738093	7.27219213987471	0.10313145993415626
6.797574977931456	0.13512868713061274	7.309595751872742	0.10145105296696898
6.832102548016794	0.13175154693010777	7.346999363870776	0.10030589740790387
6.8666301181021305	0.1287685147870415	7.3844029758688094	0.09959100365096017
6.901157688187467	0.12630833198185087	7.421806587866843	0.09915258670612014
6.935685258272804	0.12428194358578402	7.459210199864877	0.09882371576726057
6.970212828358141	0.12246020682332814	7.496613811862911	0.09845682101689819
7.004740398443479	0.12057997902207328	7.534017423860945	0.09794817676353457
7.039267968528816	0.11843924067509029	7.571421035858979	0.09725166979037461
7.073795538614153	0.1159532899268814	7.608824647857013	0.09638094131162345
7.10832310869949	0.11316347102173065	7.646228259855047	0.09540052853383124
7.142850678784828	0.11020760972581038	7.683631871853079	0.09440832443460231
7.1773782488701645	0.10727080945993453	7.721035483851113	0.09351348835691484
7.211905818955501	0.10453546956499526	7.7584390958491465	0.09281512485567703
7.246433389040838	0.10214351067176752	7.79584270784718	0.0923866264790918
7.280960959126175	0.10017625047725409	7.833246319845214	0.09226827444033711
7.315488529211513	0.09865130998996269	7.870649931843248	0.09246746852905924
7.35001609929685	0.09753242151689386	7.908053543841282	0.09296354354367485
7.384543669382187	0.09674670665268387	7.945457155839316	0.0937138293499683
7.419071239467524	0.09620414559160222	7.98286076783735	0.094659317778026
7.453598809552862	0.09581500067564498	8.020264379835384	0.09573053133091128
7.4881263796381985	0.09550252230547496	8.057667991833416	0.09685516813117119
7.522653949723535	0.09520999904834129	8.09507160383145	0.09796804711178968
7.557181519808872	0.09490270457902751	8.132475215829484	0.0990215670563004
7.591709089894209	0.09456619913272109	8.169878827827517	0.09999305982746218
7.626236659979547	0.09420265240271056	8.207282439825551	0.10088553076362594
7.660764230064884	0.0938265314958799	8.244686051823585	0.10172055498118543
7.695291800150221	0.09346045785166167	8.282089663821619	0.10252540849502668
7.729819370235558	0.09313156162350474	8.319493275819653	0.10331912738063714
7.764346940320896	0.09286837199320935	8.356896887817687	0.10410278380946808
7.7988745104062325	0.09269814888513209	8.39430049981572	0.10485759412816574
7.833402080491569	0.09264451323889342	8.431704111813753	0.10555138256816786
7.867929650576906	0.09272524714157084	8.469107723811787	0.10615083257773822
7.902457220662243	0.09295024291308997	8.50651133580982	0.10663507865949383
7.936984790747581	0.09331979209018963	8.543914947807854	0.10700597509605135
7.971512360832918	0.0938236431136169	8.581318559805888	0.10729150751673949
8.006039930918256	0.09444136624819759	8.618722171803922	0.10754069054393699
8.040567501003592	0.0951444082723587	8.656125783801956	0.1078105296914664
8.07509507108893	0.09589978285169673	8.69352939579999	0.10814804948857767
8.109622641174267	0.09667477478696819	8.730933007798024	0.10857261905699295
8.144150211259603	0.09744159356995671	8.768336619796058	0.10906492449679818
8.178677781344941	0.09818082503245412	8.805740231794092	0.10956783886846126
8.213205351430277	0.09888287255425955	8.843143843792125	0.11000074978178673
8.247732921515615	0.0995472131650586	8.880547455790158	0.11028371429934108
8.282260491600953	0.1001799384544468	8.917951067788191	0.11036345013224655
8.316788061686289	0.10079044204224202	8.955354679786225	0.11023194065098815
8.351315631771627	0.10138815595822684	8.99275829178426	0.10993113311132476
8.385843201856963	0.10198002433888766	9.030161903782293	0.10954258281211211
8.4203707719423	0.10256911658571237	9.067565515780327	0.10916637804385976
8.454898342027638	0.10315453555238624	9.10496912777836	0.10889692384942716
8.489425912112974	0.10373254660806322	9.142372739776395	0.10880321257928222
8.523953482198312	0.1042985642528999	9.179776351774429	0.10891866136330067
8.55848105228365	0.1048492977722976	9.217179963772463	0.10924189225752179
8.593008622368986	0.10538413820528818	9.254583575770495	0.10974638356937454
8.627536192454324	0.10590498138875082	9.291987187768528	0.11039463141386814
8.662063762539661	0.10641421797801362	9.329390799766562	0.11115169082987207
8.696591332624998	0.10691143233591313	9.366794411764596	0.1119937057105138
8.731118902710335	0.10739008540892368	9.40419802376263	0.1129090149684676
8.765646472795671	0.10783572857902753	9.441601635760664	0.11389211538434908
8.80017404288101	0.10822690017173119	9.479005247758698	0.11493339995165688
8.834701612966347	0.1085388967492234	9.516408859756732	0.11600927338168682
8.869229183051683	0.10874947898678687	9.553812471754766	0.11707722208587695
8.90375675313702	0.10884477268719979	9.5912160837528	0.11807847832648204
8.938284323222357	0.10882352904994291	9.628619695750832	0.11894771144630555
8.972811893307695	0.10869855258767364	9.666023307748866	0.11962610937480217
9.007339463393032	0.10849517126208331	9.7034269197469	0.12007282322839134
9.041867033478368	0.10824760529857838	9.740830531744933	0.12027080724231427
9.076394603563706	0.10799456424446198	9.778234143742967	0.12022600331279222
9.110922173649044	0.10777523476278068	9.815637755741001	0.1199618856517223
9.14544974373438	0.10762621191471552	9.853041367739035	0.11951282279354494
9.179977313819718	0.10757925843855318	9.890444979737069	0.11891886798200366
9.214504883905054	0.10765940350762365	9.927848591735103	0.11822232943858238
9.249032453990392	0.10788297091784671	9.965252203733137	0.11746453691891919
9.28356002407573	0.108255564000357	10.002655815731169	0.11668094552142647
9.318087594161065	0.10877054882954568	10.040059427729203	0.11589415979245829
9.352615164246403	0.10940883490131788	10.077463039727236	0.11510652659448302
9.38714273433174	0.11014054280288015	10.11486665172527	0.11429526788548605
9.421670304417077	0.11092852325630682	10.152270263723304	0.1134129328970302
9.456197874502415	0.11173296944293824	10.189673875721338	0.11239436033215909
9.490725444587751	0.11251595151688133	10.227077487719372	0.11116910140812253
9.525253014673089	0.11324482831967896	10.264481099717406	0.10967628436640015
9.559780584758425	0.11389405130012414	10.30188471171544	0.10787793313790427
9.594308154843763	0.1144455134617657	10.339288323713472	0.10576713292726822
9.6288357249291	0.1148879672969096	10.376691935711506	0.1033690473440069
9.663363295014436	0.11521603574874055	10.41409554770954	0.1007350845621655
9.697890865099774	0.11542912696501753	10.451499159707573	0.09793264970991043
9.73241843518511	0.1155303814879539	10.488902771705607	0.09503407831762052
9.766946005270448	0.1155257518791698	10.526306383703641	0.09210805419788394
9.801473575355786	0.11542336393535182	10.563709995701675	0.08921522334832041
9.836001145441122	0.11523326244570758	10.601113607699709	0.08640756447701228
9.87052871552646	0.1149674132638492	10.638517219697743	0.08372937425388756
9.905056285611797	0.11463952262208763	10.675920831695777	0.0812172773220533
9.939583855697133	0.1142640922638319	10.713324443693809	0.0788976958613821
9.974111425782471	0.11385436013469255	10.750728055691843	0.07678220328677388
10.008638995867807	0.11341935821571811	10.788131667689877	0.0748630937862727
10.043166565953145	0.11296096387541665	10.82553527968791	0.07311222840782772
10.077694136038483	0.11247213406372715	10.862938891685944	0.07148523740859987
10.112221706123819	0.1119372469094019	10.900342503683978	0.0699308746528976
10.146749276209157	0.11133471264855116	10.937746115682012	0.06840291140908986
10.181276846294493	0.1106411300299542	10.975149727680046	0.06687070028423645
10.21580441637983	0.10983570410694334	11.01255333967808	0.06532505662001027
10.250331986465168	0.10890366758365726	11.049956951676114	0.06377803295125936
10.284859556550504	0.10783799912681775	11.087360563674146	0.06225744651316964
10.319387126635842	0.10663948558026126	11.12476417567218	0.06079857694616765
10.353914696721178	0.10531574348514255	11.162167787670214	0.059435760123340155
10.388442266806516	0.10387995191745346	11.199571399668248	0.05819587559273515
10.422969836891854	0.10234975652864645	11.236975011666281	0.05709461513751167
10.45749740697719	0.10074631316402495	11.274378623664315	0.0561355323538311
10.492024977062528	0.0990930722973159	11.31178223566235	0.055311412743364236
10.526552547147865	0.09741390525421155	11.349185847660383	0.05460729835861639
10.561080117233201	0.09573056375917557	11.386589459658417	0.05400431567399419
10.59560768731854	0.0940600249355924	11.42399307165645	0.05348328615577258
10.630135257403875	0.09241264977120457	11.461396683654483	0.05302716960132847
10.664662827489213	0.0907919865977945	11.498800295652517	0.052621871337114406
10.69919039757455	0.08919644576757862	11.53620390765055	0.0522556932173498
10.733717967659887	0.0876222253238429	11.573607519648585	0.05191830719289237
10.768245537745225	0.08606622647295088	11.611011131646618	0.05160020015914308
10.80277310783056	0.08452764024468377	11.648414743644652	0.051293040497659224
10.837300677915898	0.08300749752561923	11.685818355642686	0.050990678367056314
10.871828248001236	0.08150648039828558	11.72322196764072	0.050689971264253626
10.906355818086572	0.08002220044905317	11.760625579638754	0.05039062046076954
10.94088338817191	0.07854750342648069	11.798029191636788	0.05009369709865018
10.975410958257246	0.07707096840174174	11.83543280363482	0.0497992399060476
11.009938528342584	0.07557979515871471	11.872836415632854	0.04950383494192269
11.044466098427922	0.07406415305496328	11.910240027630888	0.049199183656235636
11.078993668513258	0.07252131508978603	11.947643639628922	0.0488723366024747
11.113521238598596	0.0709578853890025	11.985047251626956	0.04850774022678451
11.148048808683932	0.06938917642601254	12.02245086362499	0.048090751951328704
11.18257637876927	0.06783596603549369	12.059854475623023	0.04761191204511139
11.217103948854607	0.06631991086983222	12.097258087621057	0.04707098385646927
11.251631518939943	0.06485932636336064	12.134661699619091	0.04647959432346558
11.286159089025281	0.06346670080280292	12.172065311617125	0.04586137055860752
11.320686659110619	0.062148428012021875	12.209468923615157	0.04524895726077312
11.355214229195955	0.060906298666247444	12.246872535613191	0.04467821784380355
11.389741799281293	0.059739727292254775	12.284276147611225	0.044180978920718796
11.424269369366629	0.05864768913316517	12.321679759609259	0.04377838846499795
11.458796939451966	0.05762976540279706	12.359083371607293	0.04347691211489962
11.493324509537304	0.056686236744586165	12.396486983605326	0.04326811755484606
11.52785207962264	0.055817539586258055	12.43389059560336	0.04313204158196151
11.562379649707978	0.05502349468622066	12.471294207601394	0.04304269841200411
11.596907219793314	0.05430260015730611	12.508697819599428	0.04297370618957056
11.631434789878652	0.05365151049345327	12.546101431597462	0.042902285123928935
11.66596235996399	0.05306472536171411	12.583505043595494	0.042810816871569846
11.700489930049326	0.05253451222901704	12.620908655593528	0.04268627964157679
11.735017500134663	0.05205112002384876	12.658312267591562	0.04251867692311951
11.76954507022	0.05160332309299742	12.695715879589596	0.04229974280256353
11.804072640305337	0.05117923920517729	12.73311949158763	0.04202274809066548
11.838600210390675	0.050767248430241003	12.770523103585663	0.04168346661107658
11.873127780476011	0.0503567955460926	12.807926715583697	0.041281715415156565
11.907655350561349	0.04993893780037316	12.845330327581731	0.04082264134234088
11.942182920646685	0.04950665682815589	12.882733939579765	0.04031709831844166
11.976710490732023	0.0490550722710357	12.920137551577797	0.03978083804018821
12.01123806081736	0.048581680048119906	12.957541163575831	0.039232585452721305
12.045765630902697	0.04808660029763626	12.994944775573865	0.038691285383096984
12.080293200988034	0.04757267524356222	13.032348387571899	0.0381729329159953
12.114820771073372	0.04704523773018653	13.069751999569933	0.0376875184020929
12.149348341158708	0.046511512990792474	13.107155611567967	0.03723672157333892
12.183875911244046	0.045979821468535347	13.144559223566	0.03681297361100747
12.218403481329382	0.04545885838003947	13.181962835564034	0.03640027796064278
12.25293105141472	0.044957238536612217	13.219366447562068	0.035976767686688525
12.287458621500058	0.04448326024634085	13.256770059560102	0.03551852302036039
12.321986191585394	0.044044625452960895	13.294173671558134	0.035003836229959416
12.356513761670731	0.043647819528414844	13.331577283556168	0.034416983544083395
12.391041331756067	0.04329704540428457	13.368980895554202	0.03375067158619712
12.425568901841405	0.0429929099120481	13.406384507552236	0.03300665822345369
12.460096471926743	0.04273129038836276	13.44378811955027	0.03219454057510602
12.494624042012079	0.04250284202430171	13.481191731548304	0.03132920430303585
12.529151612097417	0.042293449687368936	13.518595343546338	0.03042774049267383
12.563679182182753	0.042085685294363274	13.555998955544371	0.02950663754702813
12.59820675226809	0.04186110055341286	13.593402567542405	0.02857978761325234
12.632734322353429	0.0416029952456488	13.63080617954044	0.02765747729815301
12.667261892438765	0.041299145118762974	13.668209791538471	0.026746230721137954
12.701789462524102	0.040943875333877125	13.705613403536505	0.02584922375608868
12.736317032609438	0.04053890532740581	13.743017015534539	0.024966986553060566
12.770844602694776	0.04009264434211924	13.780420627532573	0.024098197989016332
12.805372172780114	0.039618062517191556	13.817824239530607	0.0232404688499311
12.83989974286545	0.03912974563814711	13.85522785152864	0.022391044527888662
12.874427312950788	0.038641036439255774	13.892631463526675	0.021547333935509515
12.908954883036126	0.038162102809693926	13.930035075524708	0.0207071669918606
12.943482453121462	0.03769935407338849	13.967438687522742	0.019868776903828243
12.9780100232068	0.03725604121894153	14.004842299520776	0.019030672860917856
13.012537593292135	0.03683341167974612	14.042245911518808	0.018191683082433862
13.047065163377473	0.03643166735313063	14.079649523516842	0.017351384314036915
13.081592733462811	0.03605023099997757	14.117053135514876	0.016510895415371454
13.116120303548147	0.03568729548168469	14.15445674751291	0.01567373028009413
13.150647873633485	0.0353390526955967	14.191860359510944	0.014846237740437314
13.18517544371882	0.03499917017285577	14.229263971508978	0.014037203309656117
13.219703013804159	0.03465895151070772	14.266667583507012	0.013256464712556445
13.254230583889496	0.034308282576939665	14.304071195505045	0.012512822291870836
13.288758153974833	0.033937106265105856	14.34147480750308	0.01181192840592055
13.32328572406017	0.033536946796775526	14.378878419501113	0.011154990184987596
13.357813294145506	0.033102001599572585	14.416282031499145	0.010538878884138386
13.392340864230844	0.03262951290950988	14.45368564349718	0.009957680442683452
13.426868434316182	0.03211941868657756	14.491089255495213	0.009405114708460434
13.461396004401518	0.03157353167073922	14.528492867493247	0.008876896099996482
13.495923574486856	0.03099461035695259	14.56589647949128	0.00837216306274778
13.530451144572194	0.030385645040475313	14.603300091489315	0.007893515405440294
13.56497871465753	0.02974953495825517	14.640703703487349	0.0074457625633021565
13.599506284742867	0.029089159467334244	14.678107315485383	0.007033953362219544
13.634033854828203	0.02840771527643591	14.715510927483416	0.006661442404445623
13.668561424913541	0.027709134157342316	14.75291453948145	0.006328603001284215
13.703088994998879	0.026998404875064066	14.790318151479482	0.006032436134633799
13.737616565084215	0.026281670255458113	14.827721763477516	0.005766961230139507
13.772144135169553	0.02556602576898091	14.86512537547555	0.005524087068258736
13.806671705254889	0.02485899968156001	14.902528987473584	0.005294685696570241
13.841199275340227	0.02416776011514176	14.939932599471618	0.00506971720573541
13.875726845425564	0.023498186094882995	14.977336211469652	0.0048413292238715004
13.9102544155109	0.022854039577773873	15.014739823467686	0.004603822501852121
13.944781985596238	0.02223652163034748	15.05214343546572	0.004354299986741835
13.979309555681574	0.021644420837798575	15.089547047463753	0.004092816190670383
14.013837125766912	0.02107485708878137	15.126950659461786	0.003821966377928268
14.04836469585225	0.02052437171474026	15.16435427145982	0.00354604196675373
14.082892265937586	0.019989950332673152	15.201757883457853	0.003270016152654307
14.117419836022924	0.01946958757920186	15.239161495455887	0.002998637926577767
14.15194740610826	0.018962210847985196	15.276565107453921	0.0027358166429794586
14.186474976193598	0.01846706989279113	15.313968719451955	0.00248434628175344
14.221002546278935	0.01798292909087685	15.351372331449989	0.0022459179017945198
14.255530116364271	0.01750746512573275	15.388775943448023	0.0020213254072348644
14.29005768644961	0.017037154703274986	15.426179555446057	0.0018107690116537318
14.324585256534947	0.016567701076884864	15.46358316744409	0.001614176668402122
14.359112826620283	0.016094812185326317	15.500986779442123	0.0014314796753247994
14.39364039670562	0.015615017595827233	15.538390391440156	0.0012627921018079403
14.428167966790957	0.015126243241197112	15.57579400343819	0.0011084612223688471
14.462695536876295	0.01462801271581929	15.613197615436224	0.000968984657039457
14.497223106961632	0.014121314461838902	15.650601227434258	0.0008448268274486834
14.531750677046968	0.013608274806782337	15.688004839432292	0.0007361979437257727
14.566278247132306	0.013091777806226456	15.725408451430326	0.0006428666380785263
14.600805817217642	0.012575111795377394	15.76281206342836	0.0005640592713326157
14.63533338730298	0.012061663025803807	15.800215675426394	0.0004984674613667166
14.669860957388318	0.011554657182025588	15.837619287424427	0.0004443564680132335
14.704388527473654	0.011056962608313138	15.87502289942246	0.0003997472313861249
14.738916097558992	0.010570980961060843	15.912426511420493	0.0003626319214003326
14.773443667644328	0.010098636885436468	15.949830123418527	0.0003311757443619799
14.807971237729666	0.009641442387358711	15.987233735416561	0.0003038608375015568
14.842498807815003	0.009200579819504102	16.024637347414593	0.0002795452641752204
14.87702637790034	0.008776944439897244	16.062040959412627	0.0002574377488499202
14.911553947985677	0.008371117470660905	16.09944457141066	0.00023701624049438124
14.946081518071015	0.007983284594720653	16.136848183408695	0.00021793435413672597
14.980609088156351	0.007613144833483931	16.17425179540673	0.00019995721907276753
15.015136658241689	0.007259853896657115	16.211655407404763	0.00018294671716688273
15.049664228327025	0.006922021298784323	16.249059019402797	0.00016688344246291718
15.084191798412363	0.006597756728226062	16.28646263140083	0.00015188570946438374
15.1187193684977	0.006284759781195597	16.323866243398864	0.00013818312327327652
15.153246938583036	0.005980466088329911	16.3612698553969	0.00012602992883818594
15.187774508668374	0.005682276331042943	16.398673467394932	0.0001155865012116497
15.22230207875371	0.005387875675296621	16.436077079392966	0.000106826838425421
15.256829648839048	0.005095597657676583	16.473480691391	9.952357343874914e-05
15.291357218924386	0.004804728428682809	16.510884303389034	9.33217950181005e-05
15.325884789009722	0.0045156275366341585	16.548287915387068	8.786412383999864e-05
15.36041235909506	0.004229585991376063	16.585691527385098	8.29028974154904e-05
15.394939929180396	0.003948439930961034	16.623095139383132	7.834687644178454e-05
15.429467499265733	0.0036740636711503657	16.660498751381166	7.423091630749395e-05
15.463995069351071	0.003407923980196641	16.6979023633792	7.064062826378248e-05
15.498522639436407	0.0031508535960492775	16.735305975377234	6.764276767005165e-05
15.533050209521745	0.0029031037608153454	16.772709587375267	6.525620683628344e-05
15.567577779607081	0.002664611123690489	16.8101131993733	6.346225967187029e-05
15.602105349692419	0.0024353276030084406	16.847516811371335	6.222445937543832e-05
15.636632919777757	0.0022154560000848243	16.88492042336937	6.148673198996116e-05
15.671160489863093	0.002005506677351558	16.922324035367403	6.114326871193995e-05
15.70568805994843	0.0018061949340537086	16.959727647365437	6.1002537924039625e-05
15.740215630033768	0.0016182735182562608	16.99713125936347	6.0779661540593046e-05
15.774743200119104	0.0014424016541586548	17.034534871361505	6.013837569427764e-05
15.809270770204442	0.0012790977610513603	17.07193848335954	5.8775946886255235e-05
15.843798340289778	0.0011287517380100872	17.109342095357572	5.651933134577464e-05
15.878325910375116	0.0009916338835346042	17.146745707355606	5.339196130344143e-05
15.912853480460454	0.0008678529450475144	17.184149319353637	4.962123458813878e-05
15.94738105054579	0.000757267479231336	17.22155293135167	4.5581248157851665e-05
15.981908620631128	0.0006594016783284678	17.258956543349704	4.169217140888897e-05
16.016436190716462	0.000573426084913123	17.296360155347738	3.831450068300419e-05
16.0509637608018	0.0004982317853342141	17.333763767345772	3.56751980490246e-05
16.085491330887137	0.00043257799436448443	17.371167379343806	3.384445144284757e-05
16.120018900972475	0.0003752587377175913	17.40857099134184	3.275722335597048e-05
16.154546471057813	0.0003252314622948505	17.445974603339874	3.225716811324721e-05
16.189074041143147	0.0002816738993344094	17.483378215337908	3.21401283965025e-05
16.223601611228485	0.00024396727299721367	17.52078182733594	3.2186773861137084e-05
16.258129181313823	0.00021162746585435952	17.558185439333975	3.2187212748915404e-05
16.29265675139916	0.00018421504848868165	17.59558905133201	3.1964400312163335e-05
16.3271843214845	0.00016125348356921555	17.632992663330043	3.139718769721883e-05
16.361711891569833	0.00014217795318344066	17.670396275328077	3.0435900224961757e-05
16.39623946165517	0.0001263278572482994	17.70779988732611	2.9102037125858293e-05
16.43076703174051	0.00011298424135980722	17.745203499324145	2.7470709251383474e-05
16.465294601825846	0.00010144032243127229	17.78260711132218	2.564383153573288e-05
16.499822171911184	9.108278118440878e-05	17.820010723320213	2.3726219866898484e-05
16.53434974199652	8.145830834079271e-05	17.857414335318246	2.1812735978380833e-05
16.568877312081856	7.23059070409369e-05	17.894817947316277	1.99859981013412e-05
16.603404882167194	6.354798162750834e-05	17.93222155931431	1.8317308630517753e-05
16.63793245225253	5.524670841166269e-05	17.969625171312344	1.6862743478080315e-05
16.67246002233787	4.754145095808907e-05	18.00702878331038	1.565175909415971e-05
16.706987592423207	4.0585624642447405e-05	18.044432395308412	1.4673398634546852e-05
16.741515162508545	3.449788086435844e-05	18.081836007306446	1.3870116774030591e-05
16.77604273259388	2.933505661356944e-05	18.11923961930448	1.31477868982952e-05
16.810570302679217	2.5086123042385332e-05	18.156643231302514	1.2402647595209866e-05
16.845097872764555	2.1680469679150735e-05	18.194046843300548	1.1555933862886303e-05
16.879625442849893	1.9002331270021866e-05	18.23145045529858	1.0580890095470928e-05
16.91415301293523	1.6905879024621075e-05	18.268854067296616	9.509080478577556e-06
16.948680583020565	1.5229961460115344e-05	18.30625767929465	8.412729255271657e-06
16.983208153105902	1.381427434825521e-05	18.343661291292683	7.3717596105858725e-06
17.01773572319124	1.251790946182178e-05	18.381064903290717	6.441457788020702e-06
17.052263293276578	1.1237754804531973e-05	18.41846851528875	5.6354222827616914e-06
17.086790863361916	9.92121861188161e-06	18.455872127286785	4.929862647241076e-06
17.12131843344725	8.567996007374276e-06	18.49327573928482	4.284459446772121e-06
17.155846003532588	7.219352614602549e-06	18.530679351282853	3.667612373152524e-06
17.190373573617926	5.938359046922224e-06	18.568082963280887	3.0732748298385096e-06
17.224901143703264	4.78772621145493e-06	18.60548657527892	2.5222038370745995e-06
17.2594287137886	3.8119055199356886e-06	18.64289018727695	2.0488377427987344e-06
17.293956283873936	3.0275950801346943e-06	18.680293799274985	1.681781207090364e-06
17.328483853959273	2.423493482787042e-06	18.71769741127302	1.4280246377366777e-06
17.36301142404461	1.967487038669203e-06	18.755101023271052	1.2681313507222552e-06
17.39753899412995	1.617928105584262e-06	18.792504635269086	1.1636629703127268e-06
17.432066564215287	1.3351823766606994e-06	18.82990824726712	1.0722346649838765e-06
17.46659413430062	1.090097882388922e-06	18.867311859265154	9.625785721736503e-07
17.50112170438596	8.674255134858748e-07	18.904715471263188	8.2299957177717e-07
17.535649274471297	6.641683134177329e-07	18.942119083261222	6.606787291484449e-07
17.570176844556634	4.846210000436656e-07	18.979522695259256	4.939488757158785e-07
17.604704414641972	3.3470447143649055e-07	19.01692630725729	3.424197571930423e-07
17.63923198472731	2.1781212206182344e-07	19.054329919255323	2.1958348655117218e-07
17.673759554812644	1.3315888601493697e-07	19.091733531253357	1.300950691153885e-07
17.708287124897982	7.632856987877988e-08	19.12913714325139	7.116202937685631e-08
17.74281469498332	4.0972373062823866e-08	19.166540755249425	3.5925069726758786e-08
17.777342265068658	2.0579360096669502e-08	19.20394436724746	1.6734428210574558e-08
17.811869835153995	9.666790762657283e-09	19.241347979245493	7.191581402035229e-09
