# Supplementary material for: A Euclidean transformer for fast and stable machine learned force fields
Source: Nat Commun. 2024 Aug 6;15:6539. doi: 10.1038/s41467-024-50620-6 (PMC11303804; doi:10.1038/s41467-024-50620-6)
Supplement: Supplementary file 4 — Source Data [file 41467_2024_50620_MOESM4_ESM.zip › Source Data/fig6_fg/basin_energies.csv]

basin_nr	type	energy
1	so3krates	0.20285857184353517
1	dft_unrelaxed	0.2042933759985317
1	dft_relaxed	0.20047049500135472
2	so3krates	0.0621811707787856
2	dft_unrelaxed	0.06060969299869612
2	dft_relaxed	0.05860348300120677
3	so3krates	0.15849263541895198
3	dft_unrelaxed	0.16855465299886419
3	dft_relaxed	0.06024023899954045
4	so3krates	0.04183128476142883
4	dft_unrelaxed	0.04109091599821113
4	dft_relaxed	0.0
