# Supplementary material for: A Euclidean transformer for fast and stable machine learned force fields
Source: Nat Commun. 2024 Aug 6;15:6539. doi: 10.1038/s41467-024-50620-6 (PMC11303804; doi:10.1038/s41467-024-50620-6)
Supplement: Supplementary file 4 — Source Data [file 41467_2024_50620_MOESM4_ESM.zip › Source Data/fig6_fg/basin02_so3krates.xyz]

42
Properties=species:S:1:pos:R:3:forces:R:3 energy=-26917.28378512034 free_energy=-26917.28378512034 pbc="F F F"
H        3.95783474       0.31119432       5.01088189      -0.00000052       0.00000045       0.00000033
H        3.90594274       1.99690727       4.47954971       0.00000036       0.00000023      -0.00000071
H        5.18483721       0.91826064       3.85697094      -0.00000006      -0.00000080      -0.00000008
C        4.13021332       0.97266793       4.15352745      -0.00000002      -0.00000008       0.00000000
O        1.95076061       0.48212827       3.24886233       0.00000008      -0.00000059       0.00000008
C        3.16686797       0.59840700       3.04913588       0.00000006      -0.00000026       0.00000010
N        3.71090954       0.40400346       1.81645506       0.00000015       0.00000003       0.00000010
H        4.71684178       0.44827206       1.70036765       0.00000009       0.00000056      -0.00000015
C        2.90045942       0.12322390       0.62964501       0.00000004       0.00000014       0.00000021
H        1.97085734       0.69892504       0.75622377       0.00000013       0.00000026       0.00000051
C        3.63158730       0.56212733      -0.62851670      -0.00000014       0.00000008      -0.00000001
C        2.50708662      -1.37607941       0.56351229       0.00000014       0.00000006       0.00000032
O        2.92729767      -2.12675652      -0.32704961       0.00000054       0.00000010       0.00000048
H        3.01427401       0.36125023      -1.51109326      -0.00000061       0.00000041       0.00000024
H        3.85345741       1.63576240      -0.58778218       0.00000032       0.00000002       0.00000000
H        4.56493269      -0.00182322      -0.75588488      -0.00000036      -0.00000018      -0.00000070
N        1.67038839      -1.76498470       1.55012304      -0.00000016      -0.00000018      -0.00000001
H        1.40946545      -1.05868227       2.24866976      -0.00000026      -0.00000054       0.00000030
C        1.27626874      -3.15818010       1.76057595      -0.00000003      -0.00000024      -0.00000003
H        2.14062343      -3.77838644       1.47156708      -0.00000015      -0.00000038      -0.00000006
C        0.91998169      -3.38517915       3.22033436       0.00000019       0.00000015       0.00000007
C        0.10628738      -3.55215805       0.82244883      -0.00000019      -0.00000006      -0.00000001
O       -1.01535911      -3.85215289       1.25221342      -0.00000036       0.00000026      -0.00000023
H        1.77386831      -3.13871646       3.86319447       0.00000024       0.00000032       0.00000001
H        0.06020799      -2.76938850       3.51082123       0.00000036       0.00000054      -0.00000030
H        0.64116031      -4.43185115       3.38168309       0.00000022       0.00000024       0.00000050
N        0.43311576      -3.53885135      -0.48837256      -0.00000003       0.00000002       0.00000003
H        1.38969783      -3.25929445      -0.73258686       0.00000005      -0.00000005       0.00000028
C       -0.54379500      -3.73548336      -1.55900804       0.00000004      -0.00000011      -0.00000004
H       -1.49382657      -3.30825701      -1.20054821      -0.00000000      -0.00000033       0.00000010
C       -0.07891323      -3.03075533      -2.82238036      -0.00000002      -0.00000022      -0.00000012
C       -0.78704281      -5.24942658      -1.81604693       0.00000006       0.00000005      -0.00000004
O       -0.42781875      -5.80741859      -2.85090058       0.00000031       0.00000021      -0.00000003
H        0.06114557      -1.95881728      -2.63303422      -0.00000017      -0.00000032       0.00000022
H        0.86459655      -3.46121452      -3.17987581      -0.00000001      -0.00000014      -0.00000025
H       -0.81809377      -3.16110807      -3.62022150       0.00000027      -0.00000036      -0.00000040
N       -1.43625156      -5.86062379      -0.79068777      -0.00000034       0.00000013      -0.00000022
H       -1.59658526      -5.30043104       0.05162207      -0.00000052       0.00000028      -0.00000036
C       -1.68517814      -7.28762615      -0.77076367      -0.00000003       0.00000010      -0.00000005
H       -2.72137268      -7.49353495      -0.47127471       0.00000016      -0.00000023       0.00000039
H       -1.51499743      -7.67760006      -1.77992184      -0.00000016       0.00000029      -0.00000019
H       -1.00963515      -7.80764236      -0.07452016       0.00000028       0.00000013      -0.00000031
