# Supplementary material for: A Euclidean transformer for fast and stable machine learned force fields
Source: Nat Commun. 2024 Aug 6;15:6539. doi: 10.1038/s41467-024-50620-6 (PMC11303804; doi:10.1038/s41467-024-50620-6)
Supplement: Supplementary file 4 — Source Data [file 41467_2024_50620_MOESM4_ESM.zip › Source Data/fig6_fg/basin01_dftopt.xyz]

42
energy: -26935.156361067 eV   max force component: 0.247670E-02 eV/A
H        0.94148408        5.45618115        1.97331606
H        2.32776850        4.69618422        1.13979118
H        2.35007166        4.94636156        2.91148748
C        1.71943619        4.68642245        2.05244047
O        0.35918243        3.15269341        3.32246334
C        1.05491525        3.34972113        2.32539992
N        1.27260852        2.38582038        1.38617167
H        1.92728507        2.51390281        0.61704228
C        0.76413925        1.03952680        1.53591063
H        0.87323754        0.74315815        2.59215116
C       -0.72206319        0.93597283        1.15402658
C        1.63378055        0.13189283        0.65441528
O        2.40638642        0.58731083       -0.19425899
H       -0.86518192        1.20245507        0.09860059
H       -1.10648033       -0.08005599        1.31525733
H       -1.29600433        1.62793729        1.78087311
N        1.47068101       -1.19620457        0.86248702
H        0.78597287       -1.55938724        1.52385067
C        2.12368988       -2.19522166        0.04220621
H        2.13054153       -1.83458980       -0.99864248
C        3.57410613       -2.44987078        0.48688667
C        1.28775296       -3.47659653        0.15038454
O        0.47779198       -3.64189815        1.07433039
H        4.06878747       -3.18217684       -0.16494409
H        4.13173723       -1.50766592        0.43751294
H        3.59713344       -2.82764310        1.51725246
N        1.52110673       -4.40717267       -0.80077682
H        2.23361528       -4.22733644       -1.50105108
C        0.85872642       -5.71499455       -0.83052478
H       -0.15975047       -5.54954591       -0.44937517
C        0.82108200       -6.24903202       -2.25197986
C        1.58401524       -6.70150700        0.12656115
O        2.29978519       -7.60877295       -0.29003964
H        1.83784533       -6.42974520       -2.62439376
H        0.29626201       -7.21033397       -2.27775347
H        0.30321255       -5.54356395       -2.91386744
N        1.34560221       -6.44064765        1.43891346
H        0.81133355       -5.59777504        1.65364466
C        1.99470435       -7.17177270        2.50995756
H        2.75365036       -6.55676211        3.01647684
H        1.25769265       -7.50280662        3.25334794
H        2.48609457       -8.04738861        2.07315189
