# Supplementary material for: A Euclidean transformer for fast and stable machine learned force fields
Source: Nat Commun. 2024 Aug 6;15:6539. doi: 10.1038/s41467-024-50620-6 (PMC11303804; doi:10.1038/s41467-024-50620-6)
Supplement: Supplementary file 4 — Source Data [file 41467_2024_50620_MOESM4_ESM.zip › Source Data/fig6_fg/basin04_dftopt.xyz]

42
energy: -26935.356831562 eV   max force component: 0.374492E-02 eV/A
H        4.30681674        0.54212031        3.08558495
H        3.78384600       -1.13470091        2.79731006
H        3.21069017       -0.26038697        4.25129796
C        3.46658079       -0.15657275        3.19306215
O        1.10926365        0.33136236        2.92287519
C        2.24846016        0.31965044        2.43748305
N        2.48750621        0.73663498        1.15880069
H        3.40276499        0.56649246        0.75412194
C        1.42153620        1.18530772        0.26402941
H        0.71639918        1.75818551        0.88268205
C        1.98686936        2.05010451       -0.85014104
C        0.70053455       -0.06225269       -0.29725884
O        1.04134594       -0.57877858       -1.37086192
H        2.66326719        1.46536034       -1.48677178
H        1.17785429        2.42363484       -1.48908504
H        2.52661418        2.90699846       -0.42845985
N       -0.25693476       -0.54681086        0.53037603
H       -0.21240553       -0.17006055        1.48414979
C       -0.99850346       -1.80263832        0.34909505
H       -1.74176972       -1.82357800        1.15542444
C       -1.73062535       -1.88509343       -0.99305224
C       -0.12083299       -3.04439089        0.62104206
O       -0.48195251       -3.90705244        1.43344542
H       -2.41125824       -1.03080432       -1.10062544
H       -1.03049648       -1.88170416       -1.83422389
H       -2.32378137       -2.80787327       -1.02278654
N        1.04426988       -3.09398578       -0.06402234
H        1.25326601       -2.32318913       -0.71065167
C        2.07651050       -4.09435222        0.20646645
H        1.56547858       -5.05522297        0.36770937
C        3.03937572       -4.18808411       -0.96468659
C        2.80688459       -3.70057810        1.51879179
O        3.88221107       -3.09535275        1.52388280
H        2.49675187       -4.44069813       -1.88422478
H        3.56905909       -3.23750365       -1.10462378
H        3.79318978       -4.96091535       -0.77462893
N        2.12242563       -4.06388867        2.63290995
H        1.15571631       -4.36493252        2.48186104
C        2.53455013       -3.67502757        3.96790390
H        2.02568913       -2.75724446        4.30134753
H        2.30776880       -4.48051243        4.67726731
H        3.61482368       -3.49405754        3.96103596
