# Supplementary material for: A Euclidean transformer for fast and stable machine learned force fields
Source: Nat Commun. 2024 Aug 6;15:6539. doi: 10.1038/s41467-024-50620-6 (PMC11303804; doi:10.1038/s41467-024-50620-6)
Supplement: Supplementary file 4 — Source Data [file 41467_2024_50620_MOESM4_ESM.zip › Source Data/fig6_fg/basin01_so3krates.xyz]

42
Properties=species:S:1:pos:R:3:forces:R:3 energy=-26917.143201786253 free_energy=-26917.143201786253 pbc="F F F"
H        0.99517338       5.48433397       2.16179197      -0.00000057      -0.00000012      -0.00000047
H        2.19762626       4.75204341       1.05642499       0.00000014      -0.00000002       0.00000012
H        2.49954753       4.82439974       2.81588026      -0.00000005       0.00000085       0.00000015
C        1.73031555       4.67981996       2.04611682      -0.00000003       0.00000020       0.00000007
O        0.33620522       3.15300508       3.29080408      -0.00000001       0.00000022      -0.00000010
C        1.04063570       3.35144480       2.29851640       0.00000013       0.00000010      -0.00000002
N        1.25525089       2.39305126       1.35570986       0.00000011      -0.00000005       0.00000007
H        1.91699377       2.51106077       0.59089515      -0.00000006       0.00000001      -0.00000008
C        0.73363127       1.05290810       1.50867384       0.00000008      -0.00000014       0.00000001
H        0.82249660       0.76319682       2.56806183       0.00000006      -0.00000045      -0.00000012
C       -0.74478259       0.95735611       1.09973950       0.00000008      -0.00000008       0.00000010
C        1.61875488       0.13294734       0.64711681      -0.00000004      -0.00000019      -0.00000002
O        2.38547792       0.58277331      -0.20950721       0.00000025      -0.00000030       0.00000020
H       -0.86696353       1.21835823       0.04075924       0.00000011       0.00000027       0.00000014
H       -1.13482958      -0.05721575       1.25675710      -0.00000035       0.00000008       0.00000010
H       -1.33020906       1.65280127       1.71128527       0.00000016       0.00000020      -0.00000012
N        1.47301038      -1.19095398       0.88782863      -0.00000050      -0.00000016      -0.00000028
H        0.80031429      -1.54656455       1.56456041      -0.00000015       0.00000006       0.00000017
C        2.13550769      -2.19735900       0.08549092      -0.00000003      -0.00000023       0.00000007
H        2.15254360      -1.84208000      -0.95692299       0.00000019      -0.00000055      -0.00000008
C        3.58388330      -2.44007775       0.54288329       0.00000001      -0.00000003       0.00000022
C        1.30116215      -3.48154135       0.19272137       0.00000001       0.00000001       0.00000005
O        0.49836713      -3.65557116       1.12034704       0.00000026      -0.00000003       0.00000027
H        4.07911357      -3.19095415      -0.08670776       0.00000057       0.00000001       0.00000036
H        4.14307253      -1.50078436       0.46738472      -0.00000025       0.00000002       0.00000003
H        3.60214362      -2.78602125       1.58417801      -0.00000016       0.00000017       0.00000032
N        1.52858717      -4.40432122      -0.76845982      -0.00000009       0.00000008       0.00000000
H        2.23806068      -4.21886903      -1.46984594      -0.00000028      -0.00000011      -0.00000016
C        0.85701407      -5.70525066      -0.81789662      -0.00000001       0.00000016       0.00000003
H       -0.15682271      -5.53992770      -0.42468301       0.00000003       0.00000059       0.00000019
C        0.80173919      -6.21273816      -2.24760237       0.00000003       0.00000002       0.00000011
C        1.57764908      -6.71805155       0.11450990      -0.00000013       0.00000001      -0.00000005
O        2.26228458      -7.63869194      -0.32446459      -0.00000050      -0.00000010      -0.00000043
H        1.81424367      -6.37787787      -2.63802591      -0.00000033      -0.00000034      -0.00000074
H        0.28520459      -7.17803520      -2.28311745       0.00000030      -0.00000003       0.00000021
H        0.26972424      -5.49975534      -2.88946258       0.00000035       0.00000030       0.00000003
N        1.36682440      -6.46826987       1.43339700       0.00000016       0.00000003      -0.00000002
H        0.85910319      -5.61359579       1.66661937      -0.00000018      -0.00000006      -0.00000022
C        2.02237428      -7.22284681       2.48448696       0.00000018      -0.00000003      -0.00000007
H        2.82111866      -6.63716569       2.96405847       0.00000075      -0.00000042      -0.00000045
H        1.29752756      -7.52194167       3.25286958       0.00000023       0.00000047       0.00000025
H        2.46466301      -8.11796543       2.03553138      -0.00000048      -0.00000043       0.00000015
