# Supplementary material for: A Euclidean transformer for fast and stable machine learned force fields
Source: Nat Commun. 2024 Aug 6;15:6539. doi: 10.1038/s41467-024-50620-6 (PMC11303804; doi:10.1038/s41467-024-50620-6)
Supplement: Supplementary file 4 — Source Data [file 41467_2024_50620_MOESM4_ESM.zip › Source Data/fig6_fg/basin03_dftopt.xyz]

42
energy: -26935.296591323 eV   max force component: 0.433089E-02 eV/A
H        2.52210612        1.00881050       -0.48700350
H        3.09304397       -0.29022833       -1.59256987
H        4.24844466        0.61786583       -0.58306140
C        3.23682658        0.18918683       -0.61645479
O        2.74176967       -0.41502296        1.66490490
C        3.08819127       -0.78700026        0.53127598
N        3.38873883       -2.07901199        0.22401448
H        3.33157339       -2.32583192       -0.76465631
C        3.39682223       -3.20654823        1.16831127
H        3.80818799       -4.05310053        0.60490829
C        4.27540033       -2.96333681        2.39595697
C        1.95547537       -3.65100938        1.49988280
O        1.51734922       -4.73308164        1.10956499
H        3.90666395       -2.13432889        3.00743951
H        4.29901835       -3.87400418        3.00792710
H        5.30085035       -2.73137465        2.08011638
N        1.20177015       -2.74530615        2.18745825
H        1.62383852       -1.82097146        2.34465496
C       -0.24918330       -2.89430362        2.21741835
H       -0.49392958       -3.89945825        2.58361442
C       -0.87892207       -1.83198300        3.11509825
C       -0.83391683       -2.85377365        0.78486953
O       -1.73133027       -3.61049613        0.42019561
H       -0.51912968       -1.94192534        4.14609048
H       -0.63199568       -0.81943132        2.76641741
H       -1.97005503       -1.93988861        3.11291878
N       -0.27473565       -1.90625037       -0.02897143
H        0.55482436       -1.43192916        0.31906387
C       -0.42198731       -1.96190105       -1.48356380
H       -1.41376256       -2.39428281       -1.67167958
C       -0.31180545       -0.58306558       -2.11043812
C        0.67001112       -2.93304980       -1.98909206
O        1.80307594       -2.54308842       -2.30576009
H       -1.07604471        0.08345980       -1.69264878
H        0.68028280       -0.15077129       -1.93278961
H       -0.45364323       -0.64746686       -3.19634807
N        0.28926646       -4.23034886       -1.96952596
H       -0.59366946       -4.43511751       -1.50461327
C        1.22721333       -5.32332281       -2.16478980
H        1.64144894       -5.65508602       -1.20133870
H        0.71829542       -6.16248533       -2.65344511
H        2.04101496       -4.97043310       -2.80663210
