# Supplementary material for: A Euclidean transformer for fast and stable machine learned force fields
Source: Nat Commun. 2024 Aug 6;15:6539. doi: 10.1038/s41467-024-50620-6 (PMC11303804; doi:10.1038/s41467-024-50620-6)
Supplement: Supplementary file 4 — Source Data [file 41467_2024_50620_MOESM4_ESM.zip › Source Data/fig6_fg/readme.txt]

The .xyz files are the basins found with so3krates as well as the ones found when DFT relaxing the SO3krates optimised structures.

basin_energies.csv contains the energies for different basins A - D with SO3krates, DFT and DFT relaxed.

basin01 - basin04 correspond to minima A - D in Figure 6 (f).
