# Supplementary material for: A Euclidean transformer for fast and stable machine learned force fields
Source: Nat Commun. 2024 Aug 6;15:6539. doi: 10.1038/s41467-024-50620-6 (PMC11303804; doi:10.1038/s41467-024-50620-6)
Supplement: Supplementary file 4 — Source Data [file 41467_2024_50620_MOESM4_ESM.zip › Source Data/fig6_fg/basin04_so3krates.xyz]

42
Properties=species:S:1:pos:R:3:forces:R:3 energy=-26917.304121398967 free_energy=-26917.304121398967 pbc="F F F"
H        4.72241067       0.41708160       2.58485660      -0.00000034       0.00000002       0.00000027
H        4.17123147      -1.28751713       2.53513972      -0.00000009      -0.00000043      -0.00000015
H        3.88750441      -0.31154193       3.99695812       0.00000019      -0.00000041       0.00000019
C        3.93388879      -0.27636631       2.90374196       0.00000011      -0.00000039       0.00000017
O        1.51175390      -0.17829423       2.93048626       0.00000043       0.00000022       0.00000026
C        2.57325325       0.11054532       2.36666862       0.00000036      -0.00000001       0.00000006
N        2.58439247       0.79776508       1.18587344       0.00000026       0.00000020       0.00000001
H        3.45264822       0.89908937       0.67280032       0.00000006       0.00000010      -0.00000041
C        1.34447382       1.16402182       0.51178782       0.00000007      -0.00000000       0.00000007
H        0.65546879       1.52430509       1.28823375       0.00000026       0.00000040       0.00000003
C        1.59561164       2.25238182      -0.52259381      -0.00000038       0.00000011       0.00000008
C        0.74763527      -0.09829235      -0.15220687       0.00000012      -0.00000022       0.00000030
O        1.24008699      -0.55929426      -1.18970911      -0.00000004      -0.00000073       0.00000042
H        2.25382489       1.87887528      -1.31751831       0.00000005       0.00000045       0.00000036
H        0.65076344       2.55967355      -0.98759573      -0.00000049      -0.00000002      -0.00000004
H        2.05208561       3.13073718      -0.04900344      -0.00000010      -0.00000010       0.00000013
N       -0.30673614      -0.62836101       0.51652710       0.00000006      -0.00000001       0.00000018
H       -0.38288057      -0.31611194       1.48260591       0.00000011      -0.00000023       0.00000026
C       -1.01643725      -1.87105064       0.18168354       0.00000019       0.00000003      -0.00000016
H       -1.87004641      -1.91824546       0.86914658       0.00000051       0.00000008       0.00000014
C       -1.53393711      -1.88675231      -1.25708873       0.00000014      -0.00000026      -0.00000025
C       -0.18171393      -3.12084810       0.53254279       0.00000012       0.00000007      -0.00000001
O       -0.60216689      -3.95917705       1.34169748       0.00000016       0.00000025       0.00000020
H       -2.21988006      -1.04584854      -1.42060163       0.00000029      -0.00000030      -0.00000090
H       -0.71006373      -1.80785934      -1.97361634       0.00000006      -0.00000027      -0.00000040
H       -2.07955826      -2.82179496      -1.43624547      -0.00000029      -0.00000014       0.00000020
N        1.02074859      -3.20062869      -0.08005882      -0.00000001       0.00000010      -0.00000010
H        1.30628290      -2.40714303      -0.66705691      -0.00000056       0.00000034      -0.00000018
C        2.02299046      -4.20257516       0.28216464      -0.00000008       0.00000004      -0.00000015
H        1.47628936      -5.13177599       0.49892076       0.00000028      -0.00000016      -0.00000021
C        3.00842943      -4.40249463      -0.85626696      -0.00000027      -0.00000014      -0.00000023
C        2.73976022      -3.74590247       1.58409374       0.00000002       0.00000003      -0.00000011
O        3.88068716      -3.27725533       1.58084539      -0.00000014       0.00000044      -0.00000014
H        2.48228134      -4.72210290      -1.76419199      -0.00000046      -0.00000009      -0.00000023
H        3.55459650      -3.47300207      -1.06018497      -0.00000015      -0.00000024      -0.00000002
H        3.74943282      -5.16369187      -0.58654790      -0.00000006       0.00000029       0.00000033
N        1.96310209      -3.87950074       2.68832385       0.00000034      -0.00000051       0.00000012
H        0.98706122      -4.14174035       2.52366644       0.00000002       0.00000064       0.00000032
C        2.31917602      -3.29442184       3.96783332       0.00000004       0.00000005      -0.00000005
H        1.91879177      -2.27252592       4.04473047      -0.00000045      -0.00000011      -0.00000068
H        1.91591351      -3.91152258       4.78027925      -0.00000034       0.00000039      -0.00000000
H        3.41060329      -3.25322857       4.05273078       0.00000003       0.00000052       0.00000030
