# Supplementary material for: A Euclidean transformer for fast and stable machine learned force fields
Source: Nat Commun. 2024 Aug 6;15:6539. doi: 10.1038/s41467-024-50620-6 (PMC11303804; doi:10.1038/s41467-024-50620-6)
Supplement: Supplementary file 4 — Source Data [file 41467_2024_50620_MOESM4_ESM.zip › Source Data/fig6_fg/basin03_so3krates.xyz]

42
Properties=species:S:1:pos:R:3:forces:R:3 energy=-26917.187538056438 free_energy=-26917.187538056438 pbc="F F F"
H        2.60359285       0.54215267      -0.83771227      -0.00000002       0.00000005       0.00000021
H        3.27907780      -0.94552185      -1.57742289      -0.00000055      -0.00000004      -0.00000011
H        4.35284766       0.26249450      -0.81493718      -0.00000005      -0.00000041      -0.00000042
C        3.37361545      -0.23235093      -0.75021576      -0.00000010      -0.00000011      -0.00000001
O        2.94308666      -0.24085373       1.62101769       0.00000026      -0.00000020       0.00000023
C        3.24791432      -0.88943146       0.60961317      -0.00000040      -0.00000012      -0.00000002
N        3.50679778      -2.22803933       0.62857130      -0.00000016       0.00000002       0.00000010
H        3.48546911      -2.69616984      -0.27453119      -0.00000012       0.00000005       0.00000016
C        3.48463488      -3.10770183       1.80923567      -0.00000001       0.00000007       0.00000016
H        3.88754875      -4.06823313       1.46489214      -0.00000025       0.00000004       0.00000006
C        4.34920759      -2.59940290       2.96566174       0.00000012       0.00000008       0.00000006
C        2.03916396      -3.45182756       2.24399400      -0.00000002       0.00000009      -0.00000004
O        1.66192838      -4.61791427       2.33239839       0.00000007       0.00000007      -0.00000003
H        3.98112008      -1.64797443       3.36067267      -0.00000037      -0.00000001       0.00000005
H        4.34230767      -3.34781262       3.76825804      -0.00000000      -0.00000004       0.00000002
H        5.38487528      -2.46028176       2.62983121       0.00000011      -0.00000010      -0.00000012
N        1.23830222      -2.36784243       2.45621811       0.00000001       0.00000003       0.00000020
H        1.66847988      -1.43927141       2.35647353       0.00000007      -0.00000000      -0.00000004
C       -0.20765198      -2.47950213       2.51654369      -0.00000004       0.00000005       0.00000013
H       -0.44357781      -3.44600516       2.98411917      -0.00000003      -0.00000007       0.00000008
C       -0.81023276      -1.33990241       3.33612447       0.00000021       0.00000026       0.00000016
C       -0.87346481      -2.54449947       1.11709680      -0.00000002       0.00000009      -0.00000004
O       -2.08950477      -2.68319824       0.99654510      -0.00000005       0.00000035      -0.00000021
H       -0.45904551      -1.38813168       4.37404257       0.00000013       0.00000026       0.00000014
H       -0.52296674      -0.36509718       2.91725845       0.00000016       0.00000039       0.00000032
H       -1.90278304      -1.41473696       3.32065056       0.00000010       0.00000002       0.00000007
N       -0.02591119      -2.44010072       0.05990621       0.00000006      -0.00000015      -0.00000002
H        0.97595653      -2.37489531       0.21481100       0.00000009      -0.00000007       0.00000026
C       -0.45298871      -2.59555694      -1.31135162      -0.00000011      -0.00000021      -0.00000005
H       -1.37713225      -3.19301553      -1.29521709      -0.00000001      -0.00000012       0.00000006
C       -0.74081843      -1.24379306      -1.98398928      -0.00000011      -0.00000016      -0.00000015
C        0.66229252      -3.33334357      -2.06725354       0.00000007      -0.00000021       0.00000004
O        1.85613794      -3.12014946      -1.82755027       0.00000006      -0.00000019       0.00000007
H       -1.53616250      -0.72977948      -1.43156683       0.00000012      -0.00000003       0.00000022
H        0.16149132      -0.61846198      -1.97451493       0.00000016      -0.00000020      -0.00000037
H       -1.06515596      -1.38038255      -3.02437084      -0.00000028      -0.00000029      -0.00000005
N        0.23367166      -4.17878369      -3.03655801       0.00000013      -0.00000003      -0.00000010
H       -0.76316413      -4.34349481      -3.11483744       0.00000016      -0.00000011       0.00000001
C        1.13379949      -4.93065837      -3.89299582       0.00000007       0.00000017      -0.00000019
H        1.17132922      -5.99145382      -3.60593214       0.00000029       0.00000028      -0.00000038
H        0.81703554      -4.85475602      -4.94072590       0.00000022       0.00000050      -0.00000023
H        2.13626950      -4.50501243      -3.78553246       0.00000006       0.00000002      -0.00000023
