# Supplementary material for: A Euclidean transformer for fast and stable machine learned force fields
Source: Nat Commun. 2024 Aug 6;15:6539. doi: 10.1038/s41467-024-50620-6 (PMC11303804; doi:10.1038/s41467-024-50620-6)
Supplement: Supplementary file 4 — Source Data [file 41467_2024_50620_MOESM4_ESM.zip › Source Data/fig6_fg/basin02_dftopt.xyz]

42
energy: -26935.298228079 eV   max force component: 0.261240E-02 eV/A
H        4.01258040        0.30844866        4.99986141
H        3.89904681        2.00004404        4.50089460
H        5.19695248        0.97131954        3.83326948
C        4.14754028        0.98962624        4.15123255
O        1.96043388        0.50209364        3.27141266
C        3.17471316        0.60777762        3.05776931
N        3.71084887        0.39711310        1.82407310
H        4.71650426        0.44451682        1.70463375
C        2.90025146        0.12154336        0.63617936
H        1.97081315        0.69937106        0.75967519
C        3.63914103        0.55892020       -0.61791946
C        2.50325222       -1.37432750        0.56668475
O        2.92843359       -2.12922750       -0.31796756
H        3.02143489        0.37599937       -1.50382179
H        3.87720180        1.62869904       -0.56593601
H        4.56415215       -0.01809269       -0.74765667
N        1.65772767       -1.75983874        1.54665034
H        1.40462779       -1.05430707        2.24945636
C        1.26710953       -3.15435731        1.75785887
H        2.13291843       -3.77361822        1.47094940
C        0.90928790       -3.38220161        3.21756329
C        0.10029342       -3.55288622        0.81908288
O       -1.01956858       -3.85878512        1.25026296
H        1.76251245       -3.13328771        3.86097036
H        0.04767959       -2.76814773        3.50760418
H        0.63367790       -4.42990939        3.37932192
N        0.42653492       -3.54003719       -0.49148561
H        1.38207792       -3.25536077       -0.73457092
C       -0.54916459       -3.74092291       -1.56371241
H       -1.50081001       -3.31333310       -1.20896320
C       -0.08440832       -3.03552121       -2.82732423
C       -0.79262255       -5.25480071       -1.82169212
O       -0.45727409       -5.80664432       -2.86792261
H        0.04996170       -1.96275926       -2.63775573
H        0.86142471       -3.46281521       -3.18328798
H       -0.82195632       -3.16874915       -3.62616291
N       -1.41588580       -5.87400311       -0.78515025
H       -1.57600431       -5.31440261        0.05751190
C       -1.68147528       -7.29780512       -0.77511312
H       -2.72352696       -7.49498848       -0.48917661
H       -1.50476571       -7.68386602       -1.78487100
H       -1.01957352       -7.82977061       -0.07451300
