# Supplementary material for: A Euclidean transformer for fast and stable machine learned force fields
Source: Nat Commun. 2024 Aug 6;15:6539. doi: 10.1038/s41467-024-50620-6 (PMC11303804; doi:10.1038/s41467-024-50620-6)
Supplement: Supplementary file 4 — Source Data [file 41467_2024_50620_MOESM4_ESM.zip › Source Data/fig4_d(left_DHA)/fig4_d.csv]

temperature	stability	md	mode
300	0.023411371237458192	1	inv
300	0.013377926421404682	2	inv
300	0.10367892976588629	3	inv
500	0.0	1	inv
500	0.016722408026755852	2	inv
500	0.11036789297658862	3	inv
300	0.013377926421404682	1	inv
300	0.020066889632107024	2	inv
300	0.0	3	inv
500	0.07692307692307693	1	inv
500	0.07357859531772576	2	inv
500	0.05351170568561873	3	inv
300	1.0	1	equiv
300	1.0	2	equiv
300	1.0	3	equiv
500	1.0	1	equiv
500	1.0	2	equiv
500	1.0	3	equiv
300	1.0	1	equiv
300	1.0	2	equiv
300	1.0	3	equiv
500	1.0	1	equiv
500	1.0	2	equiv
500	1.0	3	equiv
