# Supplementary material for: A Euclidean transformer for fast and stable machine learned force fields
Source: Nat Commun. 2024 Aug 6;15:6539. doi: 10.1038/s41467-024-50620-6 (PMC11303804; doi:10.1038/s41467-024-50620-6)
Supplement: Supplementary file 4 — Source Data [file 41467_2024_50620_MOESM4_ESM.zip › Source Data/fig4_d(left_AcAla3NHMe)/fig4_d_AcAla3NHMe.csv]

temperature	stability	md	mode
300	0.3010033444816054	1	inv
300	1.0	2	inv
300	1.0	3	inv
500	0.28762541806020064	1	inv
500	0.07357859531772576	2	inv
500	0.23076923076923078	3	inv
300	1.0	1	inv
300	0.43478260869565216	2	inv
300	0.24749163879598662	3	inv
500	0.5083612040133779	1	inv
500	0.033444816053511704	2	inv
500	0.07357859531772576	3	inv
300	1.0	1	equiv
300	1.0	2	equiv
300	1.0	3	equiv
500	1.0	1	equiv
500	1.0	2	equiv
500	1.0	3	equiv
300	1.0	1	equiv
300	1.0	2	equiv
300	1.0	3	equiv
500	1.0	1	equiv
500	1.0	2	equiv
500	1.0	3	equiv
