# Supplementary material for: A Euclidean transformer for fast and stable machine learned force fields
Source: Nat Commun. 2024 Aug 6;15:6539. doi: 10.1038/s41467-024-50620-6 (PMC11303804; doi:10.1038/s41467-024-50620-6)
Supplement: Supplementary file 4 — Source Data [file 41467_2024_50620_MOESM4_ESM.zip › Source Data/fig6_a/nanotube_relaxed_structure.xyz]

370
Properties=species:S:1:pos:R:3:forces:R:3 energy=-338250.5549951983 free_energy=-338250.5549951983 pbc="F F F"
C        4.91076269       4.97705881       0.12634531      -0.00002373       0.00003196      -0.00002418
C        4.10816209       6.08774251       0.12065128      -0.00000563       0.00003586       0.00000504
C        3.40180658       6.46106327       1.31767941       0.00000519       0.00003398      -0.00004937
C        1.97989954       6.69206814       1.30597760       0.00003762       0.00000254       0.00000065
C        1.20912717       6.54817765       0.09909997      -0.00000325       0.00002221       0.00001300
C        0.09750391       5.74654193       0.09689644       0.00000836       0.00005311       0.00002868
C       -0.28384713       5.05560425       1.30043731      -0.00002005       0.00000042       0.00004384
C       -0.51237767       3.63334778       1.30369065       0.00001667      -0.00001347      -0.00001499
C       -0.37713295       2.85407077       0.10106731       0.00001825       0.00002272      -0.00002208
C        0.42543721       1.74348434       0.10004582       0.00000557      -0.00001806      -0.00002181
C        1.12166481       1.36825023       1.30205496       0.00006373      -0.00002451      -0.00003628
C        2.54253927       1.13760979       1.30173030       0.00000143      -0.00000324       0.00009421
C        3.32323670       1.28425182       0.10139804      -0.00002764      -0.00002767       0.00000130
C        4.43461348       2.08565935       0.11026414      -0.00000322       0.00000601      -0.00001425
C        4.80642539       2.77344354       1.31906257       0.00002422      -0.00004839       0.00003981
C        5.03480306       4.19511696       1.32785204      -0.00002294      -0.00000322      -0.00003235
C        4.83233369       4.88703985       2.55482226      -0.00000232      -0.00000878       0.00001909
C        3.99159131       6.05976629       2.54812370      -0.00001590      -0.00000227       0.00002922
C        3.36911784       6.43526933       3.78024532      -0.00006595       0.00005422      -0.00002340
C        1.96645338       6.67587346       3.76887085       0.00002766       0.00000145       0.00000071
C        1.27479242       6.51039994       2.52747465       0.00001895      -0.00001733       0.00001442
C        0.10791521       5.66220722       2.52553450      -0.00003434      -0.00000253       0.00000364
C       -0.26110267       5.04874010       3.76472159      -0.00000304      -0.00001561      -0.00001230
C       -0.47527063       3.64158053       3.76727814      -0.00000977       0.00002328      -0.00000499
C       -0.32051690       2.93950982       2.52990410      -0.00001598       0.00005841       0.00004142
C        0.52067768       1.76693563       2.52915312       0.00003636      -0.00004113      -0.00000498
C        1.13306262       1.39053030       3.76449344       0.00000781       0.00000200       0.00008166
C        2.53435847       1.14965783       3.76303369       0.00004196       0.00001020      -0.00003828
C        3.23727838       1.31636688       2.52974577       0.00001908       0.00000870       0.00000537
C        4.40470990       2.16454112       2.53914994      -0.00002722      -0.00004730       0.00005087
C        4.76336474       2.77623397       3.78138018       0.00001184      -0.00004599       0.00000450
C        4.97551717       4.18286074       3.79160387      -0.00002080      -0.00004914      -0.00003209
C        4.79817487       4.88666008       5.03018270      -0.00001687      -0.00001971       0.00003305
C        3.97471128       6.05602926       5.02115458       0.00003998      -0.00000325       0.00004787
C        3.34117100       6.43063406       6.23581358      -0.00004652       0.00000607       0.00000514
C        1.94657644       6.68679013       6.22430634       0.00000991      -0.00002604       0.00002611
C        1.24694925       6.53537564       4.99858890      -0.00000356      -0.00001380      -0.00001734
C        0.09648975       5.68450968       4.99765024       0.00000239       0.00001857      -0.00003064
C       -0.24545217       5.05414204       6.22179610      -0.00001401      -0.00004196       0.00005032
C       -0.44835850       3.65004995       6.22521008      -0.00002740       0.00001754      -0.00001529
C       -0.30997284       2.93691530       5.00331605      -0.00001155      -0.00000646      -0.00005453
C        0.51506676       1.77013204       5.00425172      -0.00001296      -0.00000329       0.00000319
C        1.13650644       1.39799917       6.22412638      -0.00001293       0.00000599      -0.00001174
C        2.53893234       1.12593456       6.22280550       0.00001610       0.00002615      -0.00001846
C        3.24608040       1.28953366       5.00120963      -0.00003374      -0.00000210       0.00001582
C        4.39451190       2.13666065       5.01037219      -0.00001637       0.00001267       0.00002463
C        4.73883517       2.75985293       6.24133912       0.00001291       0.00004473      -0.00003868
C        4.91482251       4.17362741       6.25037581      -0.00002820       0.00004186       0.00000535
C        4.64529484       4.82814305       7.48160512      -0.00001078       0.00000506      -0.00007419
C        3.87877118       5.98158904       7.47587730       0.00001069      -0.00000363      -0.00002393
C        3.27662564       6.33152293       8.72223237      -0.00005482       0.00001361      -0.00000165
C        1.93396365       6.59940143       8.71397215      -0.00002532      -0.00001306      -0.00002923
C        1.26176831       6.48221428       7.45751590       0.00007415       0.00000364       0.00001045
C        0.15878619       5.63914386       7.45576254       0.00000169       0.00001156       0.00002219
C       -0.13138215       5.01823730       8.70769324       0.00000530      -0.00001432      -0.00003811
C       -0.31365863       3.66364102       8.70630315      -0.00000212      -0.00001478       0.00001059
C       -0.19762968       2.98567033       7.45661611       0.00001382      -0.00000589       0.00001568
C        0.60107319       1.85385528       7.45601838       0.00001718       0.00000645       0.00001516
C        1.18913811       1.49814782       8.70779187      -0.00005788       0.00001713      -0.00000889
C        2.53023650       1.19191986       8.70572878       0.00001924      -0.00001689      -0.00001788
C        3.20922450       1.33795635       7.45349365       0.00001140      -0.00003001       0.00000795
C        4.31936609       2.17492910       7.46233197      -0.00002707      -0.00002341       0.00000081
C        4.62493025       2.78272465       8.72062626      -0.00000184      -0.00002151      -0.00000190
C        4.73647251       4.14826716       8.73103010      -0.00001377      -0.00000476       0.00003696
C        4.53014271       4.77458720       9.98514173      -0.00000346      -0.00001293       0.00001383
C        3.81783738       5.93521472       9.98075023       0.00001158      -0.00001275       0.00003241
C        3.24995223       6.30754734      11.23371125      -0.00001727      -0.00004606       0.00000476
C        1.91845412       6.58203057      11.22774876       0.00000173       0.00002321       0.00000174
C        1.26070241       6.46548675       9.96495983      -0.00001426      -0.00000701       0.00000282
C        0.18415720       5.61177305       9.96149825       0.00000502      -0.00002992      -0.00003798
C       -0.10825243       5.01043155      11.21661015      -0.00005249      -0.00002206       0.00000945
C       -0.28760224       3.66418030      11.21203249       0.00003647      -0.00007637       0.00000376
C       -0.12686061       3.01400758       9.95972667      -0.00004082       0.00002642      -0.00001139
C        0.66559426       1.91006842       9.96127664       0.00000912      -0.00000934      -0.00001518
C        1.20015244       1.51646411      11.21270839       0.00000384       0.00001335       0.00001434
C        2.53081610       1.18561746      11.21436624      -0.00001354      -0.00001578       0.00001511
C        3.18591888       1.36492885       9.96328889       0.00002688       0.00000198       0.00001037
C        4.26813015       2.19181183       9.97090190      -0.00001678      -0.00002654       0.00004090
C        4.59670142       2.76873887      11.22898502       0.00000263      -0.00000505       0.00000066
C        4.67236255       4.13056593      11.23670374       0.00001311       0.00007103      -0.00000300
C        4.49936238       4.75908340      12.48920956      -0.00001565       0.00000664      -0.00001340
C        3.80228979       5.92960598      12.48925249       0.00003073      -0.00001211      -0.00003421
C        3.23777483       6.30014569      13.74207608       0.00002392      -0.00002248       0.00002000
C        1.90692701       6.57410660      13.73709387       0.00000224       0.00001066       0.00000888
C        1.24746997       6.47083041      12.47879620      -0.00001761       0.00001889      -0.00000211
C        0.17322427       5.60811241      12.47122953       0.00001079      -0.00000546      -0.00000987
C       -0.12020591       5.00287388      13.71992386      -0.00000695      -0.00000124      -0.00000225
C       -0.29975489       3.65730957      13.71517966       0.00005470      -0.00002271       0.00000605
C       -0.13097367       3.01010051      12.46239479      -0.00003839       0.00007683       0.00003401
C        0.66791938       1.91205919      12.46311862      -0.00000166      -0.00004761      -0.00001310
C        1.18843149       1.50974381      13.71671060       0.00001631      -0.00005400       0.00002309
C        2.51847866       1.17958993      13.72595751      -0.00001444       0.00000694       0.00004263
C        3.17899188       1.35365782      12.47359768       0.00000924       0.00000227       0.00000912
C        4.25747294       2.17820898      12.48097201       0.00001270      -0.00000834      -0.00001942
C        4.58467094       2.76230079      13.73955139      -0.00004230       0.00000963       0.00001664
C        4.66089662       4.12349264      13.74006933       0.00002951      -0.00000919      -0.00002083
C        4.50810130       4.76109151      14.99468276      -0.00000213       0.00001726      -0.00000658
C        3.79442706       5.92124531      14.99916054       0.00001686      -0.00001969      -0.00001122
C        3.24364751       6.31265186      16.25318299      -0.00007073       0.00002672      -0.00002047
C        1.89765232       6.57997478      16.25008213       0.00002040       0.00001070      -0.00001090
C        1.23740973       6.44988706      14.99398457      -0.00004303       0.00001230      -0.00003666
C        0.16024924       5.59682879      14.98228304      -0.00002500       0.00001678      -0.00002510
C       -0.17082091       4.99836531      16.22785252       0.00000406      -0.00001103       0.00000875
C       -0.35437533       3.64105883      16.22003264       0.00004250       0.00001290       0.00000273
C       -0.15199009       2.99973807      14.96623196      -0.00000897      -0.00001444      -0.00003034
C        0.64088457       1.89557751      14.96583644       0.00000527       0.00000594      -0.00000737
C        1.15043203       1.47483928      16.22068359       0.00001651      -0.00001537      -0.00000754
C        2.49466200       1.16948810      16.23351987       0.00004643       0.00001219      -0.00001031
C        3.16155686       1.35183672      14.98489947       0.00001420       0.00005525       0.00002859
C        4.24456995       2.17862058      14.99215544       0.00000106      -0.00000662       0.00003199
C        4.59263399       2.76104649      16.24738392      -0.00000894      -0.00001324       0.00002205
C        4.70630219       4.12923823      16.24593093       0.00001578      -0.00005017      -0.00005510
C        4.59996826       4.80086354      17.49588491      -0.00000837       0.00001492      -0.00001313
C        3.83264020       5.95353726      17.50024289       0.00002574      -0.00001928      -0.00000703
C        3.27952020       6.39100901      18.74101380      -0.00000654       0.00001623       0.00002164
C        1.88909337       6.64536059      18.74014229      -0.00000430       0.00000710       0.00000961
C        1.21423177       6.45241822      17.49611054      -0.00000634       0.00002258      -0.00000129
C        0.11094658       5.61016652      17.48308714      -0.00004824      -0.00007105       0.00001191
C       -0.30098998       5.01548262      18.71330636       0.00000536      -0.00000889      -0.00001237
C       -0.50395015       3.61575667      18.70075491       0.00002690       0.00002390      -0.00001021
C       -0.24676440       2.95684059      17.46440738      -0.00000691      -0.00001314      -0.00000937
C        0.55225535       1.82569792      17.46617382       0.00001394      -0.00000978       0.00003275
C        1.07974765       1.36709338      18.70361936      -0.00002133       0.00001766      -0.00000024
C        2.47772943       1.09704679      18.71619200       0.00004324       0.00001741      -0.00001545
C        3.16112383       1.31222747      17.48985558      -0.00002488       0.00001288       0.00000327
C        4.27104517       2.14829587      17.49648491      -0.00003246       0.00001043      -0.00003385
C        4.67561460       2.72837076      18.72823558      -0.00004434      -0.00003000      -0.00005828
C        4.85238693       4.13764061      18.72919919      -0.00002478       0.00001375      -0.00000032
C        4.73297910       4.84543064      19.95451146      -0.00003050       0.00001074       0.00001247
C        3.90614268       6.01805580      19.96183291       0.00000196      -0.00000818      -0.00006322
C        3.29047968       6.39434564      21.19367083       0.00000056       0.00000940       0.00002316
C        1.88266709       6.63601765      21.19170088       0.00003346       0.00001699      -0.00000938
C        1.17587327       6.49717582      19.95972507       0.00003212       0.00000446       0.00001257
C        0.02107267       5.64362797      19.94546019      -0.00000296      -0.00001545      -0.00000626
C       -0.35203591       5.00373253      21.16667931      -0.00001075      -0.00001503       0.00003120
C       -0.56650737       3.59143151      21.15565127       0.00000453      -0.00000813      -0.00000934
C       -0.38575586       2.89426011      19.92219001      -0.00000218       0.00002827       0.00007494
C        0.44197830       1.72371949      19.92203108       0.00000187       0.00001235      -0.00004326
C        1.04659625       1.33374134      21.16034657       0.00000206       0.00001281       0.00000676
C        2.45259986       1.09212283      21.17273644      -0.00000536       0.00004954       0.00001696
C        3.17512368       1.24383270      19.94731200       0.00001501       0.00001183      -0.00003085
C        4.32777085       2.09387785      19.95431087      -0.00002107       0.00006354      -0.00001324
C        4.68887501       2.72407789      21.18563091      -0.00000768      -0.00000786      -0.00002941
C        4.90196426       4.13558055      21.18624060      -0.00002689       0.00003208       0.00000819
C        4.73559937       4.83809115      22.42488699      -0.00002657       0.00003667      -0.00001833
C        3.90259897       6.00094053      22.42870244      -0.00000221       0.00005025      -0.00001678
C        3.28922925       6.38330788      23.65818773       0.00002963       0.00001711       0.00000475
C        1.87086648       6.61679445      23.65508740       0.00002267       0.00001653       0.00001402
C        1.17235388       6.45553484      22.42316355       0.00001225       0.00001753      -0.00004207
C        0.01611595       5.61416066      22.41052688      -0.00000985      -0.00002412       0.00001272
C       -0.37267545       4.99125796      23.63283535       0.00000591      -0.00003357      -0.00002292
C       -0.59758184       3.57170445      23.62225977      -0.00000746       0.00001959       0.00005907
C       -0.41225874       2.87762290      22.38989736      -0.00000733       0.00000392       0.00001130
C        0.42092886       1.71491992      22.39151888      -0.00000982       0.00002086       0.00002068
C        1.02204664       1.32242648      23.62513364       0.00004765       0.00001896      -0.00002208
C        2.43931703       1.08900290      23.63533679      -0.00001550      -0.00000096       0.00005106
C        3.15088503       1.26053354      22.41186786      -0.00001742       0.00001882      -0.00004367
C        4.30733544       2.10171299      22.41905189       0.00002665       0.00003253       0.00003613
C        4.68295686       2.71371927      23.65061578      -0.00000384      -0.00001699       0.00001214
C        4.90742669       4.13280868      23.65408758       0.00000266      -0.00002124      -0.00002346
C        4.72736183       4.82978375      24.88503110       0.00002402      -0.00003130       0.00001594
C        3.89314332       5.98720441      24.88718758      -0.00000179      -0.00000523      -0.00002462
C        3.26777209       6.35466954      26.12423791       0.00006583       0.00000545      -0.00000836
C        1.86474940       6.58108534      26.11984801      -0.00002636       0.00001547      -0.00002545
C        1.16412308       6.43080796      24.87855019      -0.00004511      -0.00005384       0.00001405
C        0.00798584       5.59476710      24.86711655      -0.00000118       0.00000713      -0.00000684
C       -0.37039037       4.96742201      26.09916998       0.00000330      -0.00000268      -0.00003238
C       -0.59699518       3.56446675      26.09003378      -0.00000171       0.00000999      -0.00006073
C       -0.42977972       2.86462700      24.84949659      -0.00000472       0.00002383       0.00007652
C        0.40434012       1.70734261      24.85079759      -0.00001957       0.00001918      -0.00003917
C        1.01645077       1.32937982      26.09152686      -0.00000284       0.00002124       0.00008068
C        2.41932458       1.10303492      26.10045532       0.00004166       0.00000438       0.00001808
C        3.13334032       1.26401303      24.86808092      -0.00000714       0.00000531       0.00000634
C        4.28906966       2.09971409      24.87605021       0.00002151       0.00001445      -0.00002107
C        4.65454840       2.71684822      26.11707555      -0.00002183      -0.00000823      -0.00003118
C        4.88130813       4.11971335      26.12167481      -0.00000384      -0.00001531       0.00000107
C        4.72223266       4.81502306      27.36039792      -0.00000068      -0.00002396      -0.00002569
C        3.87793902       5.98304276      27.36181974      -0.00003244       0.00002624      -0.00001271
C        3.26933546       6.37403721      28.58775447       0.00000312      -0.00001669      -0.00003977
C        1.85013315       6.60013885      28.58290910      -0.00002138       0.00001364       0.00004104
C        1.15914632       6.41926644      27.35187433      -0.00000362      -0.00000063       0.00000250
C       -0.00963871       5.57644667      27.34098515      -0.00001351       0.00002015       0.00005417
C       -0.41404891       4.96830796      28.56244975      -0.00000349       0.00002931       0.00000082
C       -0.64608379       3.55005352      28.55353728       0.00001031      -0.00001888       0.00004450
C       -0.45117974       2.85896132      27.32461384       0.00002442      -0.00000960       0.00001515
C        0.39300598       1.69079471      27.32547278      -0.00003974       0.00000709       0.00000923
C        0.98840249       1.28976089      28.55458346       0.00001112      -0.00002667      -0.00000574
C        2.40761729       1.06364976      28.56315369      -0.00002266      -0.00001104      -0.00002219
C        3.11170025       1.25455840      27.34120243      -0.00002844      -0.00004930       0.00000457
C        4.28061032       2.09754941      27.34981564      -0.00002061      -0.00002846      -0.00000656
C        4.67180720       2.69556374      28.58044691      -0.00000197       0.00000649      -0.00002698
C        4.90392220       4.11383705      28.58562856      -0.00000163      -0.00000686      -0.00001522
C        4.76489489       4.88857106      29.79214971      -0.00001701       0.00000574      -0.00005920
C        3.96220013       5.99786109      29.79332830      -0.00000303       0.00000333      -0.00002469
C        1.06584397       6.45776921      29.78261037       0.00001466       0.00006124       0.00001403
C       -0.04532192       5.65740496      29.77244259      -0.00000496      -0.00000096      -0.00000261
C       -0.52002769       2.76542379      29.75506731      -0.00000107       0.00004143       0.00000829
C        0.28264193       1.65612499      29.75569662      -0.00000345      -0.00000968       0.00003698
C        3.17897333       1.19619494      29.77234153      -0.00001689       0.00000367       0.00000841
C        4.29011185       1.99656606      29.78070714      -0.00001861      -0.00001615      -0.00003374
H        5.30922903       4.59915409      -0.81536726       0.00002365       0.00000409       0.00001177
H        3.87910401       6.57780921      -0.82595458       0.00001305       0.00003526       0.00004016
H        1.59461164       6.93070878      -0.84635577       0.00001910      -0.00001761       0.00001082
H       -0.38512407       5.50384967      -0.85011420       0.00000657       0.00001826      -0.00003596
H       -0.76726780       3.23340721      -0.84357442      -0.00002647      -0.00001710       0.00004463
H        0.66386096       1.25532472      -0.84506061      -0.00004812       0.00000425       0.00001192
H        2.94446636       0.90468448      -0.84767936      -0.00003464      -0.00002040       0.00000307
H        4.92460087       2.33137654      -0.83195267       0.00002400       0.00000716      -0.00004273
H        5.15538807       4.50711178      30.73578692       0.00002980      -0.00004860       0.00000250
H        3.72290269       6.48682293      30.73785651      -0.00000383      -0.00001997      -0.00000059
H        1.44049537       6.84391058      30.73076420      -0.00000932      -0.00003392      -0.00004521
H       -0.54155725       5.41622021      30.71266855       0.00001499      -0.00003054      -0.00001015
H       -0.92063285       3.13909875      30.69759007       0.00000290       0.00000282       0.00000836
H        0.51185453       1.15937927      30.69865169      -0.00000604      -0.00001192       0.00000177
H        2.79414363       0.80227340      30.71318102      -0.00001599      -0.00003204       0.00001442
H        4.77621797       2.23000789      30.72814931      -0.00000646      -0.00000736       0.00002106
C        7.43068851       3.12520492       7.68934764      -0.00000652       0.00000019      -0.00001813
C        7.42343118       4.53539976       7.69654326       0.00000159      -0.00001916       0.00005574
C        7.07996118       5.35345537       8.83419721       0.00001316      -0.00002415      -0.00003967
C        6.43834497       6.75617051       8.83308584      -0.00002270      -0.00000090       0.00005345
C        6.04158785       7.54634695       7.69964379       0.00000704       0.00000374      -0.00003332
C        4.98340278       8.48691673       7.69906852      -0.00001827       0.00001778       0.00002832
C        4.14370585       8.76039876       8.83003152       0.00000556      -0.00000711       0.00001175
C        2.64064011       9.12926166       8.82288328       0.00000814      -0.00004153       0.00000294
C        1.78054647       9.28796745       7.68414013       0.00002238       0.00001670      -0.00001055
C        0.40404704       8.95722639       7.67397516       0.00000846      -0.00001612       0.00003692
C       -0.32860370       8.44810364       8.80238443      -0.00002167       0.00001676       0.00000260
C       -1.52427619       7.48872795       8.79549646      -0.00001125      -0.00000099       0.00000250
C       -2.17757496       6.89303688       7.65852554      -0.00003689      -0.00001569       0.00000203
C       -2.80292159       5.62445556       7.65265668       0.00003147       0.00003940       0.00007457
C       -2.85085928       4.74012123       8.78614478       0.00000659       0.00001759       0.00000416
C       -2.88201464       3.19398744       8.78348525       0.00001603      -0.00002829       0.00001747
C       -2.82489895       2.32143701       7.64282705       0.00000425       0.00001752      -0.00001197
C       -2.19768945       1.05478692       7.64023210       0.00001850      -0.00001251      -0.00000722
C       -1.54968278       0.45798226       8.77757750       0.00003363      -0.00003420      -0.00002518
C       -0.34656720      -0.51262560       8.77974383       0.00000061      -0.00000466      -0.00000834
C        0.36663422      -1.03540941       7.63967616      -0.00007620       0.00001896      -0.00000595
C        1.73040029      -1.38513312       7.64259164       0.00002270      -0.00004790       0.00003447
C        2.59731855      -1.26846092       8.79012150       0.00002787       0.00001416      -0.00003340
C        4.12058936      -1.00906900       8.80287975       0.00002931       0.00001147      -0.00000502
C        4.96523192      -0.75644813       7.66455632      -0.00000061       0.00001889      -0.00000796
C        6.07163011       0.11899577       7.67323797      -0.00004401      -0.00002628       0.00004724
C        6.49429024       0.87728348       8.82193423       0.00003040      -0.00001624      -0.00000686
C        7.09276225       2.30301078       8.82527510      -0.00000536       0.00001133      -0.00003383
C        7.16780100       3.06537271      10.05003114      -0.00000395      -0.00001339       0.00000346
C        7.15545897       4.58110767      10.05406541       0.00000576      -0.00001056       0.00001820
C        6.96424720       5.32357372      11.27940523       0.00001363      -0.00001744       0.00001590
C        6.34226193       6.68948079      11.28017896      -0.00002283       0.00001073       0.00003709
C        5.90188275       7.31353050      10.05611970      -0.00000399      -0.00001584      -0.00005293
C        4.77552669       8.34292637      10.05626304       0.00001123      -0.00000071      -0.00001011
C        4.09656834       8.69521263      11.27484236       0.00004418      -0.00002124       0.00003550
C        2.63099620       9.06082221      11.26877310      -0.00002583       0.00000169       0.00001141
C        1.87553252       9.07037392      10.04396403       0.00000680       0.00001730      -0.00001811
C        0.39506181       8.69731904      10.03201628      -0.00000577      -0.00003242       0.00001441
C       -0.30092994       8.36413760      11.25286262       0.00002544      -0.00004223       0.00000291
C       -1.46091682       7.42675733      11.24492084      -0.00000192       0.00002093       0.00003903
C       -1.92954828       6.82697608      10.01653986       0.00003277       0.00000642       0.00002788
C       -2.60788580       5.46103393      10.01188212      -0.00001327       0.00002958       0.00005908
C       -2.77904176       4.71319364      11.23134405      -0.00000969      -0.00003075       0.00002168
C       -2.80925892       3.20644069      11.22752090       0.00000585       0.00000677       0.00001533
C       -2.64424750       2.46684086      10.00325031       0.00003350       0.00003453      -0.00005252
C       -1.95977943       1.10555182      10.00078265      -0.00001402       0.00000829      -0.00000581
C       -1.48412252       0.50853365      11.22534067       0.00000810      -0.00000324      -0.00004332
C       -0.31392309      -0.44090819      11.22766635       0.00001283      -0.00000723       0.00002321
C        0.36478692      -0.80531866      10.00432835      -0.00001995       0.00005709      -0.00004640
C        1.82634403      -1.18600655      10.01009860       0.00005029       0.00000271       0.00004124
C        2.58782116      -1.20196805      11.23896199       0.00002927       0.00004400       0.00000517
C        4.07998157      -0.95756640      11.24905616      -0.00002645       0.00000450       0.00000823
C        4.77544192      -0.63393448      10.02797806      -0.00002340       0.00000191      -0.00004522
C        5.96903803       0.31424218      10.03679372      -0.00001219       0.00003946       0.00000872
C        6.42269214       0.91390582      11.26618289       0.00000468       0.00000721      -0.00001387
C        6.99259834       2.31344089      11.27084171      -0.00000715      -0.00001751       0.00002646
C        7.14946521       3.06162417      12.48810003       0.00003796      -0.00000352       0.00001117
C        7.13290899       4.56967404      12.49223151      -0.00002776      -0.00001234       0.00001940
C        6.95369709       5.31705524      13.70761081       0.00000270       0.00000522       0.00000011
C        6.33154231       6.68294118      13.70838386       0.00000837      -0.00002678      -0.00001123
C        5.87723736       7.30204354      12.49374688       0.00002870      -0.00000854       0.00000632
C        4.76429496       8.33997251      12.49108843      -0.00002388       0.00000357       0.00000694
C        4.08521215       8.68844386      13.70289214       0.00001614      -0.00001052      -0.00001313
C        2.61936554       9.05391902      13.69721155       0.00003168       0.00000276       0.00002020
C        1.86390717       9.07376896      12.47953065      -0.00000101      -0.00000908      -0.00002125
C        0.38967731       8.69077893      12.47184378      -0.00000053      -0.00001518      -0.00002425
C       -0.31291938       8.35758807      13.68251279       0.00002321      -0.00002367      -0.00001558
C       -1.47300047       7.42031754      13.67396660       0.00004757       0.00001855      -0.00003729
C       -1.93785032       6.81457876      12.45535692       0.00000052       0.00001185       0.00000612
C       -2.61728173       5.45531650      12.44788483       0.00002918      -0.00002878      -0.00005230
C       -2.79109480       4.70645483      13.65833440       0.00001192       0.00000663       0.00001803
C       -2.82148039       3.19946894      13.65315803      -0.00001118       0.00000911      -0.00003458
C       -2.65176327       2.46016611      12.43904220      -0.00000005      -0.00001845       0.00002503
C       -1.96379233       1.10486163      12.43874125      -0.00005184       0.00003804      -0.00001425
C       -1.49615240       0.50136181      13.65354406       0.00002547       0.00000401      -0.00000832
C       -0.32596451      -0.44819358      13.65776256      -0.00001295       0.00001274       0.00000913
C        0.35826202      -0.81119084      12.44501835       0.00000878       0.00002204       0.00002234
C        1.81210248      -1.19500400      12.45098332      -0.00001059       0.00001438      -0.00005090
C        2.57608796      -1.20893811      13.67012931      -0.00003143       0.00000290       0.00000814
C        4.06836220      -0.96419522      13.67503168      -0.00000309       0.00001355      -0.00004270
C        4.76874432      -0.65019961      12.46615250      -0.00001188      -0.00001789      -0.00000845
C        5.96188610       0.30054495      12.47443905      -0.00002646       0.00000022      -0.00002264
C        6.41135188       0.90706758      13.69045080       0.00002362      -0.00003234       0.00001101
C        6.98159977       2.30666859      13.69945208       0.00002959      -0.00000251      -0.00000475
C        7.14562912       3.05172552      14.92620511      -0.00000692       0.00000648       0.00004282
C        7.13376407       4.56767591      14.93060785       0.00003018       0.00000141      -0.00002941
C        7.04592371       5.33292085      16.15385456      -0.00001804      -0.00002188       0.00001318
C        6.40410486       6.73558356      16.15652181       0.00003408       0.00000841      -0.00002416
C        5.87994612       7.30043911      14.93143066       0.00002839      -0.00003283       0.00001669
C        4.75302752       8.32957188      14.92579348       0.00000332       0.00003187      -0.00001502
C        4.10907009       8.73929877      16.14817538      -0.00001112       0.00000106       0.00003460
C        2.60578794       9.10782249      16.14331448      -0.00001075      -0.00000537      -0.00001519
C        1.85213363       9.05637512      14.91499851       0.00001579      -0.00002385       0.00007518
C        0.37128018       8.68427784      14.91156308      -0.00000404       0.00000611      -0.00004368
C       -0.36327585       8.42651832      16.13290443       0.00001207       0.00002394       0.00002701
C       -1.55911138       7.46740299      16.12285166      -0.00001377       0.00000272      -0.00004409
C       -1.95395603       6.81376392      14.89417249      -0.00001118       0.00003867       0.00004806
C       -2.63175801       5.44748098      14.88384294      -0.00001793      -0.00002116      -0.00000783
C       -2.88621228       4.71939169      16.10275279      -0.00000697       0.00004508       0.00003100
C       -2.91752572       3.17322587      16.09610401       0.00001305      -0.00004484      -0.00003251
C       -2.66880384       2.45267673      14.87469164      -0.00003837       0.00000909       0.00001392
C       -1.98402187       1.09135325      14.87651604       0.00002339      -0.00003075      -0.00002381
C       -1.58497668       0.43734889      16.10019832      -0.00001219      -0.00001587       0.00005590
C       -0.38176141      -0.53300564      16.10479368      -0.00000713      -0.00002583      -0.00005733
C        0.34102448      -0.81936990      14.88569990       0.00000389      -0.00002804       0.00003109
C        1.80286380      -1.19976593      14.89187069       0.00001556       0.00001381      -0.00003797
C        2.56212021      -1.28870964      16.11846517       0.00001746      -0.00001575      -0.00002427
C        4.08519483      -1.02884208      16.12111599      -0.00000917      -0.00000102      -0.00000704
C        4.75230685      -0.64748390      14.90436375      -0.00001231      -0.00004012       0.00001784
C        5.94613966       0.30042367      14.91209831       0.00006496       0.00004468      -0.00003787
C        6.45964382       0.85721726      16.13496039      -0.00000221       0.00000838       0.00002316
C        7.05871221       2.28253246      16.14567623      -0.00001192       0.00002164      -0.00004779
C        7.38531223       3.09823809      17.28945288      -0.00000071      -0.00001386       0.00006082
C        7.37732713       4.50827336      17.29020886      -0.00000030       0.00000237      -0.00001318
C        5.99450078       7.51790828      17.29066725       0.00002036       0.00000295       0.00000751
C        4.93677987       8.45895885      17.28569587      -0.00000108       0.00002476      -0.00001000
C        1.73591969       9.25819050      17.27522019      -0.00000439       0.00000407       0.00004681
C        0.35978871       8.92632073      17.27140433      -0.00000943      -0.00001219      -0.00000984
C       -2.22091155       6.86367674      17.25038997      -0.00000241       0.00000722       0.00001374
C       -2.84755575       5.59593537      17.24219359       0.00001666      -0.00000106      -0.00002605
C       -2.87035290       2.29531486      17.23250589      -0.00002606       0.00003677      -0.00000623
C       -2.24238850       1.02891460      17.23460162       0.00003845       0.00000362      -0.00003995
C        0.32079917      -1.06135830      17.24880722      -0.00003498       0.00002506       0.00000839
C        1.68437528      -1.41131081      17.25703398       0.00002502      -0.00001772      -0.00001108
C        4.91779089      -0.78102881      17.26897416       0.00001938      -0.00002338       0.00001580
C        6.02469214       0.09430005      17.27557812      -0.00000604      -0.00000097      -0.00003953
H        7.59189447       2.65169941       6.71942963      -0.00002793      -0.00000799       0.00004084
H        7.57361535       5.01658061       6.72791547       0.00000461       0.00003358      -0.00006594
H        6.48530642       7.33346542       6.72374166      -0.00001275      -0.00002486       0.00004512
H        4.70960015       8.88973926       6.72217206      -0.00005356       0.00001255       0.00004118
H        2.21998659       9.51620989       6.71133008      -0.00001423       0.00002861       0.00001846
H       -0.08019892       8.97678830       6.69466144      -0.00001524       0.00001260       0.00000798
H       -2.08836038       7.38107336       6.68509264      -0.00000796      -0.00003282       0.00000105
H       -3.13147236       5.25974107       6.67774027      -0.00000645      -0.00002978      -0.00002221
H       -3.14141785       2.69728839       6.66808113       0.00000839      -0.00002213       0.00000417
H       -2.09976147       0.57586646       6.66270697      -0.00000300      -0.00003467      -0.00002831
H       -0.13009636      -1.05364129       6.66786759      -0.00000310      -0.00002650       0.00005864
H        2.16210171      -1.64458908       6.67454369       0.00002335      -0.00000531      -0.00001333
H        4.67107023      -1.14579801       6.68712858       0.00003694      -0.00001922       0.00000211
H        6.52777851       0.32372650       6.70226745       0.00004281       0.00002902      -0.00006157
H        7.53492489       2.61961334      18.25860380      -0.00001786       0.00001702       0.00000166
H        7.51659713       4.98380472      18.26322509       0.00002947       0.00003098       0.00005698
H        6.42719204       7.29902988      18.27030334       0.00000218       0.00001747       0.00001625
H        4.65220812       8.85438392      18.26247610       0.00002307       0.00000722      -0.00001255
H        2.16678143       9.47821162      18.25366145      -0.00003650      -0.00001133      -0.00005640
H       -0.13218466       8.93802531      18.24705624      -0.00000049       0.00000462      -0.00002207
H       -2.13893088       7.34426984      18.22818502      -0.00002006       0.00000531       0.00001284
H       -3.18281301       5.22438974      18.21212997      -0.00000120       0.00002411       0.00000268
H       -3.19396776       2.66638865      18.20671401      -0.00001247       0.00002141      -0.00000855
H       -2.15271541       0.54600249      18.21106032       0.00001926       0.00003995       0.00000308
H       -0.18460019      -1.08328454      18.21600743       0.00002164       0.00000053      -0.00003518
H        2.10700138      -1.67395014      18.22813324       0.00001204      -0.00001492      -0.00000546
H        4.61347439      -1.17364761      18.24204414       0.00001098       0.00000985      -0.00000844
H        6.46969703       0.29497690      18.25259118       0.00002530      -0.00002896       0.00000155
