# Supplementary material for: A Euclidean transformer for fast and stable machine learned force fields
Source: Nat Commun. 2024 Aug 6;15:6539. doi: 10.1038/s41467-024-50620-6 (PMC11303804; doi:10.1038/s41467-024-50620-6)
Supplement: Supplementary file 4 — Source Data [file 41467_2024_50620_MOESM4_ESM.zip › Source Data/fig6_a/readme.txt]

.npz files contain the frequencies in cm^-1 and the intensity in arbitrary units for the different structures investigated in the study. 

We further provide the initial structure for the MD simulations in the .xyz files.
