# Supplementary material for: A Euclidean transformer for fast and stable machine learned force fields
Source: Nat Commun. 2024 Aug 6;15:6539. doi: 10.1038/s41467-024-50620-6 (PMC11303804; doi:10.1038/s41467-024-50620-6)
Supplement: Supplementary file 4 — Source Data [file 41467_2024_50620_MOESM4_ESM.zip › Source Data/supp_fig12/ts_dha_min_2k.txt]

-27382.732873688044	0	0	1	2
-27383.04781288089	0	0	2	3
-27383.11446060928	0	0	3	4
-27383.331174285326	0	0	4	5
-27383.35399475607	0	0	5	6
-27383.3847462352	0	0	6	7
-27383.659899928567	0	0	7	8
-27383.666151289726	0	0	8	9
-27383.93357232325	0	0	9	10
-27384.240043549453	0	0	10	11
-27384.15796120027	0	0	11	12
-27384.483857846186	0	0	12	13
-27384.764069850833	0	0	13	14
-27384.752030818097	0	0	14	15
-27384.783295414338	0	0	15	16
-27384.989002362738	0	0	16	13
-27384.887720387887	0	0	13	17
-27385.041397732086	0	0	17	18
-27385.134427890185	0	0	18	19
-27385.3003484535	0	0	19	20
-27385.278078477495	0	0	20	21
-27385.37606129086	0	0	21	22
-27385.318497467968	0	0	22	23
-27385.27646828951	0	0	23	24
-27385.323407461176	0	0	24	25
-27385.462241302994	0	0	25	26
-27385.464799559653	0	0	26	27
-27385.401810788477	0	0	27	28
-27385.36216921132	0	0	28	29
-27385.597957894093	0	0	29	30
-27385.517585944977	0	0	30	31
-27385.66933136615	0	0	31	32
-27385.738088625414	0	0	32	33
-27385.48418472526	0	0	33	34
-27385.65718828987	0	0	34	35
-27385.51818174254	0	0	35	36
-27385.68309891412	0	0	36	35
-27385.257815369292	0	0	35	37
-27385.610736474402	0	0	37	38
-27385.311393554857	0	0	38	39
-27385.218680210815	0	0	39	38
-27384.933638564846	0	0	38	40
-27385.192665925348	0	0	40	41
-27385.351372863457	0	0	41	33
-27384.95891872883	0	0	33	42
-27385.136441494422	0	0	42	43
-27385.227348315522	0	0	43	44
-27385.15112441886	0	0	44	45
-27385.17233100492	0	0	45	43
-27385.2112125533	0	0	43	46
-27385.412040016123	0	0	46	47
-27385.277268275047	0	0	47	48
-27385.532293075536	0	0	48	49
-27385.4501311129	0	0	49	50
-27385.450438487656	0	0	50	51
-27385.653581701983	0	0	51	52
-27385.754742172772	0	0	52	53
-27385.88697287197	0	0	53	54
-27386.168768113253	0	0	54	55
-27386.028301079525	0	0	55	54
-27385.951034746082	0	0	54	56
-27385.99408719928	0	0	56	57
-27386.055277847223	0	0	57	58
-27386.071168970222	0	0	58	59
-27386.02589909789	0	0	59	60
-27386.18896871883	0	0	60	59
-27385.86762382873	0	0	59	61
-27385.857017156646	0	0	61	62
-27385.95677218481	0	0	62	63
-27385.539409704434	0	0	63	64
-27385.626818246354	0	0	64	65
-27385.457947399864	0	0	65	66
-27384.980391630786	0	0	66	67
-27384.755777397266	0	0	67	68
-27385.12621546851	0	0	68	69
-27385.275019618006	0	0	69	70
-27384.96941920869	0	0	70	69
-27385.06236986013	0	0	69	71
-27385.03132993182	0	0	71	72
-27385.168516496466	0	0	72	71
-27384.911346484514	0	0	71	69
-27384.68216939297	0	0	69	71
-27384.66793198185	0	0	71	69
-27384.477266543283	0	0	69	71
-27384.293290032932	0	0	71	73
-27384.035545101186	0	0	73	74
-27384.503384324216	0	0	74	75
-27384.38826935986	0	0	75	76
-27384.590050676197	0	0	76	77
-27384.83801736685	0	0	77	78
-27384.858398920405	0	0	78	79
-27384.98890924981	0	0	79	80
-27385.19744890131	0	0	80	81
-27384.980233262224	0	0	81	82
-27385.370471502487	0	0	82	83
-27385.27374230265	0	0	83	84
-27385.32081055054	0	0	84	85
-27385.313955847658	0	0	85	86
-27385.423173360345	0	0	86	87
-27385.658811198293	0	0	87	84
-27385.238823427157	0	0	84	87
-27385.112744823477	0	0	87	88
-27385.32747639145	0	0	88	89
-27385.365571519018	0	0	89	90
-27385.380064470966	0	0	90	91
-27385.698216861805	0	0	91	92
-27385.76101709425	0	0	92	93
-27385.84717974694	0	0	93	94
-27385.817430226845	0	0	94	93
-27385.704346216233	0	0	93	94
-27385.520030714626	0	0	94	95
-27385.584217094703	0	0	95	96
-27385.322916210247	0	0	96	97
-27385.148830761085	0	0	97	98
-27385.22003282042	0	0	98	97
-27385.129747706374	0	0	97	99
-27385.189190270226	0	0	99	100
-27384.863205297916	0	0	100	99
-27384.90444864392	0	0	99	101
-27385.281285374254	0	0	101	102
-27384.93803930584	0	0	102	103
-27384.90882905581	0	0	103	104
-27385.380496704	0	0	104	105
-27385.468226390745	0	0	105	106
-27385.437246545825	0	0	106	107
-27385.438789252836	0	0	107	108
-27385.706678682705	0	0	108	109
-27385.69234579333	0	0	109	110
-27385.636815137885	0	0	110	111
-27385.62513875623	0	0	111	110
-27385.55695383648	0	0	110	112
-27385.507362500466	0	0	112	113
-27385.614476972492	0	0	113	114
-27385.81224961443	0	0	114	115
-27385.648104030595	0	0	115	116
-27385.594465444843	0	0	116	117
-27385.683654997105	0	0	117	116
-27385.51423942264	0	0	116	118
-27385.71211841388	0	0	118	119
-27385.673171176582	0	0	119	120
-27385.915385760953	0	0	120	121
-27386.000283017736	0	0	121	122
-27385.99928202438	0	0	122	123
-27386.08851279114	0	0	123	122
-27386.086876986185	0	0	122	123
-27385.85537277838	0	0	123	124
-27386.011797686424	0	0	124	123
-27385.925250643875	0	0	123	121
-27385.67261650944	0	0	121	122
-27385.502463760444	0	0	122	125
-27385.43659889621	0	0	125	126
-27385.648801317468	0	0	126	125
-27385.437682684314	0	0	125	127
-27385.3389009113	0	0	127	122
-27384.96561794389	0	0	122	128
-27385.019201263447	0	0	128	121
-27385.053550166303	0	0	121	123
-27384.6640320469	0	0	123	129
-27384.891640779766	0	0	129	130
-27385.06470599775	0	0	130	131
-27385.02083362031	0	0	131	129
-27384.699377342113	0	0	129	121
-27384.609304583595	0	0	121	132
-27384.454831059018	0	0	132	121
-27384.440266172016	0	0	121	133
-27384.66492471926	0	0	133	134
-27384.41653466908	0	0	134	135
-27384.69757262081	0	0	135	136
-27384.934095260003	0	0	136	137
-27384.917568091383	0	0	137	138
-27384.89861559314	0	0	138	139
-27385.083612941104	0	0	139	140
-27385.111073448898	0	0	140	139
-27384.988411115162	0	0	139	141
-27385.2300525374	0	0	141	142
-27385.28621062825	0	0	142	143
-27385.29555929127	0	0	143	144
-27385.46939338796	0	0	144	145
-27385.662682153437	0	0	145	146
-27385.56187295443	0	0	146	147
-27385.624222748353	0	0	147	146
-27385.477729206723	0	0	146	148
-27385.560783693538	0	0	148	149
-27385.597893947466	0	0	149	150
-27385.41494093633	0	0	150	151
-27385.56840702561	0	0	151	152
-27385.714874403042	0	0	152	151
-27385.606556518833	0	0	151	153
-27385.52821434701	0	0	153	154
-27385.719590018096	0	0	154	155
-27385.883341950146	0	0	155	156
-27385.916204524863	0	0	156	157
-27386.053279607782	0	0	157	158
-27385.983875318263	0	0	158	157
-27385.94431825362	0	0	157	154
-27385.764040816786	0	0	154	157
-27385.65035934084	0	0	157	159
-27385.63636822704	0	0	159	157
-27385.791234664674	0	0	157	160
-27385.938616632375	0	0	160	161
-27385.942270538253	0	0	161	162
-27385.73586973348	0	0	162	163
-27385.502165686128	0	0	163	164
-27385.65490278248	0	0	164	163
-27385.220909737178	0	0	163	162
-27385.073895274145	0	0	162	163
-27384.85521514384	0	0	163	165
-27385.067136495094	0	0	165	166
-27384.956481031717	0	0	166	162
-27384.232067644552	0	0	162	163
-27384.039329084808	0	0	163	167
-27384.401134505377	0	0	167	168
-27384.450874869763	0	0	168	169
-27384.065726851542	0	0	169	170
-27384.168557840538	0	0	170	169
-27384.00509028574	0	0	169	171
-27384.23266846774	0	0	171	161
-27384.08604966357	0	0	161	169
-27383.90558808661	0	0	169	172
-27383.990629840046	0	0	172	173
-27384.42085784316	0	0	173	174
-27384.339832345067	0	0	174	160
-27384.101349616074	0	0	160	175
-27384.116815341287	0	0	175	173
-27384.216370043217	0	0	173	160
-27384.314429805367	0	0	160	176
-27384.209501545254	0	0	176	177
-27384.40381838238	0	0	177	178
-27384.679546643634	0	0	178	166
-27384.391874941273	0	0	166	179
-27384.74739352324	0	0	179	180
-27384.704987132445	0	0	180	160
-27384.728225543306	0	0	160	181
-27384.44907226951	0	0	181	160
-27384.44615034868	0	0	160	169
-27383.99812077419	0	0	169	170
-27384.154438624966	0	0	170	182
-27384.077861488353	0	0	182	168
-27383.80210819915	0	0	168	183
-27383.941128711547	0	0	183	184
-27383.99169857547	0	0	184	169
-27383.82623666589	0	0	169	166
-27383.909351258077	0	0	166	157
-27383.787342937012	0	0	157	185
-27383.896986599502	0	0	185	154
-27383.03929072821	0	0	154	157
-27383.6467442929	0	0	157	186
-27383.52605745299	0	0	186	187
-27383.66139859536	0	0	187	157
-27383.375804416766	0	0	157	188
-27383.63191646889	0	0	188	189
-27383.626693601072	0	0	189	154
-27383.636851870262	0	0	154	157
-27383.19990080322	0	0	157	190
-27383.678786315228	0	0	190	191
-27383.747596957855	0	0	191	192
-27384.046194447634	0	0	192	193
-27384.0520242672	0	0	193	194
-27384.179804469914	0	0	194	195
-27384.5541519224	0	0	195	196
-27384.7158855739	0	0	196	161
-27384.440765489817	0	0	161	197
-27384.628438310756	0	0	197	198
-27384.590149325006	0	0	198	199
-27384.997719821484	0	0	199	200
-27384.830367991606	0	0	200	201
-27384.933050178523	0	0	201	199
-27384.74014453701	0	0	199	197
-27384.714920310053	0	0	197	199
-27384.259990011757	0	0	199	161
-27384.329841625382	0	0	161	197
-27384.39392698637	0	0	197	174
-27384.091636609337	0	0	174	202
-27384.177754491364	0	0	202	203
-27384.050800898396	0	0	203	204
-27384.061857328445	0	0	204	202
-27384.42795868337	0	0	202	205
-27384.312199194614	0	0	205	201
-27384.48256299393	0	0	201	206
-27384.595276993154	0	0	206	207
-27384.61738200747	0	0	207	208
-27384.86324370136	0	0	208	197
-27384.371890688468	0	0	197	169
-27384.51275644976	0	0	169	209
-27384.609504333068	0	0	209	169
-27384.579429222507	0	0	169	210
-27384.66488016647	0	0	210	211
-27384.557098652072	0	0	211	169
-27384.488414615225	0	0	169	212
-27384.77628068989	0	0	212	213
-27384.66202549621	0	0	213	170
-27384.626145674454	0	0	170	166
-27384.63755545608	0	0	166	214
-27384.836299618393	0	0	214	215
-27384.865734716674	0	0	215	216
-27384.91358626627	0	0	216	217
-27385.200762010878	0	0	217	218
-27385.27274897114	0	0	218	219
-27385.284715000387	0	0	219	220
-27385.163412485475	0	0	220	221
-27385.241819911556	0	0	221	220
-27385.24109043652	0	0	220	222
-27385.345965904224	0	0	222	220
-27385.17667187565	0	0	220	210
-27385.222609919554	0	0	210	223
-27385.36606168891	0	0	223	220
-27384.9079797785	0	0	220	224
-27385.24343060448	0	0	224	216
-27385.418754590908	0	0	216	225
-27385.092468682284	0	0	225	169
-27385.005435391424	0	0	169	170
-27384.893636677843	0	0	170	161
-27384.712612944186	0	0	161	160
-27384.521057804857	0	0	160	173
-27384.609139507982	0	0	173	160
-27384.703441104597	0	0	160	226
-27384.32149940759	0	0	226	181
-27384.81907214041	0	0	181	161
-27384.551204972515	0	0	161	162
-27384.29923967929	0	0	162	227
-27384.593981836377	0	0	227	168
-27384.077277136814	0	0	168	197
-27384.10417318895	0	0	197	201
-27384.019773512056	0	0	201	228
-27384.032552851007	0	0	228	229
-27384.31759202839	0	0	229	230
-27384.383517281523	0	0	230	231
-27384.463019388604	0	0	231	232
-27384.403255598947	0	0	232	233
-27384.45620869861	0	0	233	93
-27384.129604056267	0	0	93	234
-27384.27335911303	0	0	234	235
-27384.34651394518	0	0	235	236
-27384.593718683736	0	0	236	237
-27384.603386117054	0	0	237	238
-27384.721684269884	0	0	238	237
-27384.618620760484	0	0	237	239
-27384.837794792467	0	0	239	240
-27384.912556034484	0	0	240	169
-27384.71154959179	0	0	169	241
-27384.803860474807	0	0	241	242
-27384.952663147706	0	0	242	161
-27384.71132535071	0	0	161	243
-27384.554678733104	0	0	243	161
-27384.68284162527	0	0	161	170
-27384.456129337632	0	0	170	163
-27384.54170399523	0	0	163	162
-27384.328863019084	0	0	162	244
-27384.32121198094	0	0	244	162
-27384.241699433096	0	0	162	245
-27384.48683449581	0	0	245	165
-27384.373067859742	0	0	165	225
-27383.808408466433	0	0	225	166
-27384.007938295683	0	0	166	163
-27383.565463895877	0	0	163	246
-27383.947982556565	0	0	246	247
-27383.897734995662	0	0	247	169
-27383.64505012422	0	0	169	170
-27383.33814475854	0	0	170	248
-27383.566931570982	0	0	248	249
-27383.481065535096	0	0	249	250
-27383.848054637827	0	0	250	251
-27383.631219106603	0	0	251	174
-27383.553478706835	0	0	174	252
-27383.68969088151	0	0	252	253
-27383.84865918695	0	0	253	254
-27384.319277415845	0	0	254	255
-27384.419711809634	0	0	255	256
-27384.523528814912	0	0	256	252
-27384.35751028076	0	0	252	253
-27384.264865222853	0	0	253	257
-27384.189835580233	0	0	257	258
-27384.624325385634	0	0	258	259
-27384.677232355505	0	0	259	260
-27384.527776002116	0	0	260	252
-27384.30155039936	0	0	252	253
-27384.183938528928	0	0	253	261
-27384.62660451331	0	0	261	262
-27384.646139253477	0	0	262	202
-27384.387062670678	0	0	202	263
-27384.705496660536	0	0	263	264
-27384.81151451116	0	0	264	181
-27384.838312833457	0	0	181	265
-27385.052982118366	0	0	265	181
-27384.695040314768	0	0	181	202
-27384.48300830753	0	0	202	174
-27384.20815806989	0	0	174	266
-27384.024889599903	0	0	266	267
-27384.457468392808	0	0	267	268
-27384.16774776458	0	0	268	252
-27384.353786486106	0	0	252	269
-27384.654256296377	0	0	269	270
-27384.670146508055	0	0	270	271
-27384.92141885971	0	0	271	253
-27384.573113879924	0	0	253	272
-27384.535768287584	0	0	272	253
-27384.5799893011	0	0	253	252
-27383.96267908653	0	0	252	253
-27383.80457961737	0	0	253	273
-27383.938416870424	0	0	273	274
-27384.415198604307	0	0	274	275
-27384.51070155196	0	0	275	276
-27384.516348693658	0	0	276	277
-27384.220311602054	0	0	277	266
-27384.39655549663	0	0	266	267
-27383.78449334616	0	0	267	266
-27383.97294445202	0	0	266	278
-27384.19026388669	0	0	278	279
-27384.23255918849	0	0	279	280
-27384.15403103426	0	0	280	281
-27384.7594653438	0	0	281	282
-27384.558441453875	0	0	282	283
-27384.591560070578	0	0	283	284
-27384.838583312598	0	0	284	282
-27384.686555732696	0	0	282	284
-27384.49584609264	0	0	284	194
-27384.07122498336	0	0	194	285
-27384.58630412688	0	0	285	286
-27384.55351353161	0	0	286	287
-27384.69065636569	0	0	287	180
-27384.955083876386	0	0	180	93
-27384.65298148713	0	0	93	97
-27384.592170586267	0	0	97	288
-27384.692807151856	0	0	288	286
-27384.408334424494	0	0	286	282
-27384.258085612266	0	0	282	286
-27384.005104989432	0	0	286	282
-27383.883671967105	0	0	282	286
-27383.567741650204	0	0	286	289
-27383.826543005485	0	0	289	284
-27383.616518933773	0	0	284	286
-27383.403077698447	0	0	286	290
-27383.313596899385	0	0	290	286
-27383.045636525978	0	0	286	181
-27383.18431506373	0	0	181	291
-27383.133609059187	0	0	291	292
-27383.27969290463	0	0	292	181
-27383.005722294874	0	0	181	100
-27382.74167588025	0	0	100	293
-27383.19058617964	0	0	293	294
-27383.199392116658	0	0	294	295
-27383.09091292504	0	0	295	296
-27383.67849840088	0	0	296	297
-27383.65415724402	0	0	297	298
-27383.74094016318	0	0	298	258
-27384.07673742687	0	0	258	299
-27384.41576758078	0	0	299	193
-27383.9922853271	0	0	193	300
-27384.1676245648	0	0	300	301
-27384.1016991955	0	0	301	302
-27384.085555063735	0	0	302	191
-27384.13007824759	0	0	191	303
-27383.88814578752	0	0	303	304
-27384.06912134405	0	0	304	252
-27384.23445071104	0	0	252	238
-27383.96139769418	0	0	238	211
-27384.351204561794	0	0	211	305
-27384.279097770857	0	0	305	306
-27384.40967627234	0	0	306	307
-27384.56666084064	0	0	307	201
-27383.776093021417	0	0	201	200
-27383.78171953893	0	0	200	308
-27384.118766959695	0	0	308	199
-27384.24710978479	0	0	199	202
-27383.767201663424	0	0	202	174
-27383.782430074818	0	0	174	309
-27383.459585007062	0	0	309	202
-27383.557733881345	0	0	202	248
-27383.29335909622	0	0	248	310
-27383.555403027527	0	0	310	311
-27383.27423311529	0	0	311	169
-27383.107293612746	0	0	169	174
-27383.16377483014	0	0	174	170
-27382.88210874336	0	0	170	312
-27382.669546752273	0	0	312	313
-27382.959910398	0	0	313	164
-27383.17060071315	0	0	164	314
-27383.101015406748	0	0	314	315
-27383.450493398705	0	0	315	316
-27383.67329638399	0	0	316	317
-27384.07803727269	0	0	317	318
-27384.105107516436	0	0	318	240
-27383.782716222915	0	0	240	319
-27383.687906768544	0	0	319	161
-27383.705626491093	0	0	161	169
-27383.598656489805	0	0	169	320
-27383.51716511237	0	0	320	169
-27383.5890986971	0	0	169	160
-27383.53233239474	0	0	160	174
-27383.383466746094	0	0	174	321
-27383.461280507523	0	0	321	160
-27383.16128565109	0	0	160	197
-27382.8930643559	0	0	197	322
-27383.42612907956	0	0	322	323
-27383.49671068359	0	0	323	177
-27383.463816319752	0	0	177	169
-27383.13914068477	0	0	169	170
-27383.22266139582	0	0	170	324
-27383.24345052836	0	0	324	174
-27383.12316010125	0	0	174	206
-27383.57276730834	0	0	206	325
-27383.72535666277	0	0	325	326
-27383.835372446876	0	0	326	237
-27383.373359577527	0	0	237	327
-27383.616375156605	0	0	327	100
-27383.29325134652	0	0	100	209
-27383.709674013557	0	0	209	204
-27384.006972043833	0	0	204	181
-27383.641963618913	0	0	181	328
-27383.8821182456	0	0	328	174
-27383.704383247656	0	0	174	191
-27383.51727599008	0	0	191	329
-27383.733313863115	0	0	329	330
-27383.659276539067	0	0	330	174
-27383.176873485652	0	0	174	331
-27383.727164362506	0	0	331	332
-27384.100865333923	0	0	332	333
-27383.83701184999	0	0	333	334
-27384.184670167	0	0	334	331
-27383.93354722642	0	0	331	335
-27384.190896480886	0	0	335	336
-27384.284556904262	0	0	336	337
-27384.334168165362	0	0	337	338
-27384.545956018934	0	0	338	339
-27384.42312381584	0	0	339	331
-27384.543095090696	0	0	331	100
-27384.39234484811	0	0	100	340
-27384.563783241014	0	0	340	334
-27384.38600726031	0	0	334	341
-27384.574099183345	0	0	341	191
-27384.29722218591	0	0	191	157
-27384.13966760556	0	0	157	154
-27383.895670391925	0	0	154	157
-27384.21218525461	0	0	157	342
-27384.036978552045	0	0	342	154
-27383.8241059477	0	0	154	240
-27383.43868113817	0	0	240	343
-27384.10694201411	0	0	343	240
-27383.75702013404	0	0	240	169
-27383.3056206254	0	0	169	344
-27383.727275128953	0	0	344	197
-27383.452902093122	0	0	197	345
-27383.538375762502	0	0	345	197
-27383.378319428437	0	0	197	240
-27383.37032937232	0	0	240	242
-27383.390214234394	0	0	242	346
-27383.68543095557	0	0	346	347
-27384.05049048111	0	0	347	348
-27384.122754191143	0	0	348	201
-27384.023527572892	0	0	201	349
-27383.719010484456	0	0	349	248
-27383.59904384473	0	0	248	174
-27383.729427509254	0	0	174	350
-27383.941535205686	0	0	350	168
-27383.42987222864	0	0	168	202
-27383.23882068431	0	0	202	181
-27382.997508543845	0	0	181	240
-27383.126939563626	0	0	240	201
-27382.82797870706	0	0	201	351
-27383.238373572356	0	0	351	352
-27383.31263448539	0	0	352	353
-27383.18143540009	0	0	353	354
-27383.423023091247	0	0	354	169
-27383.34070826855	0	0	169	201
-27383.201378736034	0	0	201	355
-27382.955840449293	0	0	355	242
-27383.3365226478	0	0	242	237
-27382.646674129734	0	0	237	356
-27383.407949316148	0	0	356	357
-27383.301700735305	0	0	357	358
-27383.70096214448	0	0	358	359
-27383.59652398763	0	0	359	169
-27383.62630456665	0	0	169	198
-27383.96883178749	0	0	198	168
-27383.51810010067	0	0	168	360
-27383.63397018892	0	0	360	361
-27383.81110816227	0	0	361	199
-27383.64386750799	0	0	199	197
-27383.501189516537	0	0	197	362
-27383.633516715512	0	0	362	363
-27383.73796839912	0	0	363	160
-27383.58578712835	0	0	160	364
-27383.770594155852	0	0	364	248
-27383.871524376482	0	0	248	323
-27383.778161368253	0	0	323	165
-27383.74941522361	0	0	165	365
-27383.944763902153	0	0	365	160
-27383.339814734747	0	0	160	197
-27383.53893756092	0	0	197	177
-27383.038696063035	0	0	177	366
-27383.565372482564	0	0	366	367
-27384.216587658215	0	0	367	368
-27383.773468166866	0	0	368	366
-27384.08119850217	0	0	366	263
-27383.858403351347	0	0	263	167
-27384.233086244505	0	0	167	369
-27384.389068627494	0	0	369	370
-27384.524896465122	0	0	370	162
-27384.523569849705	0	0	162	166
-27384.405284394994	0	0	166	162
-27384.100669024658	0	0	162	371
-27383.84412266921	0	0	371	165
-27383.885138585312	0	0	165	372
-27383.987160948745	0	0	372	160
-27383.982017751106	0	0	160	373
-27384.259112563803	0	0	373	202
-27383.876997426418	0	0	202	366
-27383.47982266795	0	0	366	181
-27383.452097698566	0	0	181	248
-27383.24480593008	0	0	248	174
-27383.19218241462	0	0	174	202
-27382.934476346243	0	0	202	374
-27382.739187044954	0	0	374	375
-27383.302226605032	0	0	375	376
-27383.464798817542	0	0	376	202
-27383.252451917517	0	0	202	377
-27383.471436739335	0	0	377	378
-27383.7504985381	0	0	378	379
-27383.771504022166	0	0	379	380
-27384.13776465854	0	0	380	381
-27384.09262060354	0	0	381	174
-27383.961022463744	0	0	174	382
-27384.19265944377	0	0	382	184
-27384.17712518073	0	0	184	181
-27384.130038185096	0	0	181	383
-27384.108729354724	0	0	383	384
-27384.359497310088	0	0	384	323
-27384.29731756972	0	0	323	385
-27384.53134325018	0	0	385	191
-27384.06677747811	0	0	191	386
-27384.136233095567	0	0	386	387
-27384.410637278837	0	0	387	177
-27384.495449866736	0	0	177	388
-27384.569719437648	0	0	388	389
-27384.526081873337	0	0	389	370
-27384.845008816297	0	0	370	390
-27384.681221813596	0	0	390	389
-27384.492007004876	0	0	389	391
-27384.468591281264	0	0	391	389
-27383.514652806996	0	0	389	392
-27383.947353993368	0	0	392	393
-27384.003388859197	0	0	393	389
-27384.085827703777	0	0	389	394
-27384.39877370278	0	0	394	395
-27384.200341477248	0	0	395	96
-27384.006151593538	0	0	96	173
-27384.16906539288	0	0	173	396
-27384.133218965966	0	0	396	219
-27384.456056337065	0	0	219	397
-27384.48297870935	0	0	397	220
-27384.164554968505	0	0	220	398
-27384.654700097406	0	0	398	215
-27384.387679477542	0	0	215	220
-27384.001871228193	0	0	220	399
-27384.240335227158	0	0	399	400
-27384.416342531968	0	0	400	284
-27384.333308738962	0	0	284	401
-27384.608904934074	0	0	401	402
-27384.56847641786	0	0	402	403
-27384.679881655225	0	0	403	404
-27384.399745368573	0	0	404	162
-27384.553948808643	0	0	162	168
-27383.88482841481	0	0	168	169
-27383.518972633123	0	0	169	166
-27383.83510427734	0	0	166	174
-27383.570299662533	0	0	174	405
-27383.58570807976	0	0	405	174
-27383.793276828743	0	0	174	163
-27383.237144069364	0	0	163	169
-27382.645093851632	0	0	169	166
-27382.86893859027	0	0	166	406
-27383.065691037293	0	0	406	248
-27383.06248842242	0	0	248	324
-27383.462844190566	0	0	324	407
-27383.228361376037	0	0	407	408
-27383.80124167337	0	0	408	163
-27383.371471124203	0	0	163	197
-27382.79072545082	0	0	197	409
-27383.663064582677	0	0	409	410
-27383.36210101797	0	0	410	164
-27383.32942587976	0	0	164	354
-27383.583698998387	0	0	354	160
-27383.558624834615	0	0	160	236
-27383.074010742963	0	0	236	411
-27383.46453704662	0	0	411	412
-27383.605377418666	0	0	412	191
-27383.330631573317	0	0	191	413
-27383.533534589453	0	0	413	165
-27383.71644905791	0	0	165	414
-27383.614687553778	0	0	414	415
-27383.7329826926	0	0	415	161
-27383.09672286227	0	0	161	166
-27383.31852306598	0	0	166	416
-27383.226690526546	0	0	416	177
-27383.08045979699	0	0	177	248
-27382.971469314143	0	0	248	308
-27382.720996463446	0	0	308	417
-27383.05034277895	0	0	417	418
-27383.135984085653	0	0	418	258
-27383.01848322527	0	0	258	419
-27383.310450709432	0	0	419	420
-27383.326729072807	0	0	420	199
-27383.519424564634	0	0	199	421
-27383.483027355098	0	0	421	173
-27383.713561002776	0	0	173	422
-27383.76486801793	0	0	422	263
-27383.49796332158	0	0	263	287
-27383.612294995066	0	0	287	423
-27383.668498879917	0	0	423	197
-27383.740186949522	0	0	197	424
-27383.63603712913	0	0	424	199
-27383.474622391455	0	0	199	201
-27383.471284204352	0	0	201	228
-27383.119988162573	0	0	228	425
-27383.441675317004	0	0	425	426
-27383.214791877857	0	0	426	204
-27383.36780596867	0	0	204	427
-27383.566809792537	0	0	427	428
-27383.768806842276	0	0	428	429
-27383.967296095958	0	0	429	430
-27384.031585573208	0	0	430	163
-27384.017767602723	0	0	163	167
-27383.73732460993	0	0	167	219
-27383.641784349828	0	0	219	431
-27383.82030670811	0	0	431	432
-27384.036810069363	0	0	432	173
-27383.38336601458	0	0	173	224
-27383.67625347856	0	0	224	433
-27383.954653734698	0	0	433	434
-27383.66185976326	0	0	434	415
-27383.948258281456	0	0	415	435
-27383.895163256297	0	0	435	436
-27383.861697119253	0	0	436	437
-27384.477500393878	0	0	437	438
-27384.646576148065	0	0	438	436
-27384.42674077057	0	0	436	215
-27383.98277216382	0	0	215	223
-27384.014899866605	0	0	223	215
-27383.827018320022	0	0	215	95
-27383.903188263237	0	0	95	439
-27384.103140598683	0	0	439	99
-27383.857895846937	0	0	99	155
-27383.122557798364	0	0	155	154
-27383.267754456116	0	0	154	202
-27383.1521266415	0	0	202	227
-27382.861431064888	0	0	227	440
-27383.306508727685	0	0	440	441
-27383.291652039276	0	0	441	442
-27383.372024409862	0	0	442	227
-27383.17205669673	0	0	227	404
-27382.9158822153	0	0	404	443
-27383.264536162285	0	0	443	404
-27382.80602902049	0	0	404	444
-27383.062102022122	0	0	444	445
-27383.475248601357	0	0	445	446
-27383.31604662144	0	0	446	404
-27383.82857671581	0	0	404	447
-27383.71280368682	0	0	447	448
-27383.88075513136	0	0	448	404
-27383.655899759953	0	0	404	449
-27383.721254814882	0	0	449	174
-27383.422288599424	0	0	174	243
-27383.06054186781	0	0	243	202
-27383.461217829536	0	0	202	450
-27383.684038641943	0	0	450	169
-27383.536599298044	0	0	169	201
-27382.750741615062	0	0	201	184
-27383.150805513953	0	0	184	451
-27383.27985845512	0	0	451	452
-27383.42149555761	0	0	452	202
-27383.441361043082	0	0	202	453
-27383.178166438385	0	0	453	202
-27383.0639184752	0	0	202	228
-27382.59304946401	0	0	228	454
-27383.44651147465	0	0	454	285
-27383.202411831364	0	0	285	455
-27383.623576417296	0	0	455	456
-27383.908459874467	0	0	456	285
-27383.615195099577	0	0	285	457
-27383.70723864684	0	0	457	458
-27383.854975858434	0	0	458	459
-27384.067073356546	0	0	459	458
-27383.940086096987	0	0	458	460
-27384.115966178586	0	0	460	461
-27384.024505283673	0	0	461	458
-27384.125697006606	0	0	458	462
-27384.42666121816	0	0	462	463
-27384.587623750278	0	0	463	458
-27384.141993491892	0	0	458	253
-27384.086995833	0	0	253	464
-27384.155771920225	0	0	464	252
-27384.103635916603	0	0	252	465
-27384.326492402928	0	0	465	253
-27383.403658612293	0	0	253	466
-27383.651407099424	0	0	466	252
-27383.694850764827	0	0	252	467
-27383.95065936152	0	0	467	374
-27383.965552414786	0	0	374	468
-27383.92384277014	0	0	468	253
-27383.843615217138	0	0	253	466
-27383.47777047582	0	0	466	272
-27383.95183782267	0	0	272	469
-27383.7826707627	0	0	469	470
-27384.246532846802	0	0	470	202
-27383.952086803827	0	0	202	444
-27384.086839030966	0	0	444	471
-27384.685695342687	0	0	471	263
-27384.06489283879	0	0	263	240
-27384.00868048241	0	0	240	238
-27383.752031878874	0	0	238	201
-27383.76159536656	0	0	201	199
-27383.653063555055	0	0	199	161
-27383.055028077186	0	0	161	174
-27383.00238227397	0	0	174	170
-27382.878386878223	0	0	170	472
-27383.04065172392	0	0	472	169
-27383.18792767876	0	0	169	197
-27382.670540242907	0	0	197	473
-27382.738125608175	0	0	473	201
-27382.48438806587	0	0	201	169
-27382.03659182447	0	0	169	204
-27381.842338049817	0	0	204	238
-27381.9065739316	0	0	238	370
-27382.67880533911	0	0	370	474
-27382.479484149444	0	0	474	475
-27382.756521138246	0	0	475	252
-27382.088286671118	0	0	252	253
-27382.39388042195	0	0	253	476
-27382.63711622753	0	0	476	477
-27382.94597829291	0	0	477	478
-27382.737137039516	0	0	478	197
-27383.00069584219	0	0	197	479
-27382.82658009327	0	0	479	309
-27382.414773925753	0	0	309	240
-27382.425467575642	0	0	240	248
-27382.55971369373	0	0	248	480
-27382.45404077093	0	0	480	481
-27382.686972203734	0	0	481	482
-27383.10785844893	0	0	482	174
-27382.947311545053	0	0	174	483
-27382.928117204727	0	0	483	383
-27382.852774483854	0	0	383	484
-27382.92332755564	0	0	484	236
-27382.920078242358	0	0	236	485
-27382.658084685318	0	0	485	486
-27383.409812383838	0	0	486	487
-27383.249911661784	0	0	487	488
-27383.33343042952	0	0	488	489
-27383.78160073692	0	0	489	490
-27383.840393785253	0	0	490	491
-27384.174608030866	0	0	491	492
-27384.15495061298	0	0	492	489
-27384.041465266	0	0	489	493
-27383.56106706621	0	0	493	494
-27384.15940432494	0	0	494	495
-27384.52244461869	0	0	495	496
-27384.487955114462	0	0	496	147
-27384.146270444915	0	0	147	497
-27384.557458318355	0	0	497	147
-27384.441054109862	0	0	147	498
-27384.062380031686	0	0	498	147
-27384.174671123914	0	0	147	499
-27384.441150668637	0	0	499	500
-27384.565681547687	0	0	500	501
-27384.470367509755	0	0	501	502
-27384.699657042784	0	0	502	503
-27384.844086672165	0	0	503	501
-27384.894891549953	0	0	501	504
-27384.843281129422	0	0	504	505
-27384.8514091926	0	0	505	506
-27384.95241834851	0	0	506	505
-27384.72883138041	0	0	505	506
-27384.739403671538	0	0	506	18
-27384.867394777924	0	0	18	128
-27384.358680760597	0	0	128	18
-27384.571618433274	0	0	18	501
-27384.29859813416	0	0	501	507
-27384.150033882404	0	0	507	508
-27384.560174147722	0	0	508	509
-27384.754440031655	0	0	509	510
-27384.672899545494	0	0	510	511
-27384.671003504398	0	0	511	512
-27384.845339685147	0	0	512	513
-27384.868584029166	0	0	513	514
-27385.07431330983	0	0	514	515
-27385.32638778921	0	0	515	516
-27385.22544329263	0	0	516	517
-27385.05883122365	0	0	517	518
-27385.26611356273	0	0	518	519
-27385.37466799952	0	0	519	520
-27385.425802667363	0	0	520	521
-27385.576347692157	0	0	521	522
-27385.390697611765	0	0	522	521
-27385.61216153472	0	0	521	523
-27385.458068474418	0	0	523	521
-27385.336549144435	0	0	521	524
-27385.310934804045	0	0	524	521
-27385.112355716636	0	0	521	522
-27384.550306673074	0	0	522	521
-27384.480999594256	0	0	521	525
-27384.554620312047	0	0	525	521
-27384.61372674443	0	0	521	526
-27384.656429007653	0	0	526	527
-27384.916562401082	0	0	527	521
-27384.498297711696	0	0	521	528
-27384.947274841907	0	0	528	529
-27384.579761139023	0	0	529	521
-27384.493909725687	0	0	521	519
-27384.533701124907	0	0	519	530
-27384.587825266215	0	0	530	531
-27384.762750024543	0	0	531	530
-27384.731390074543	0	0	530	532
-27384.941129239167	0	0	532	530
-27384.74489478356	0	0	530	533
-27384.774020443903	0	0	533	530
-27384.47603614643	0	0	530	534
-27384.469942645548	0	0	534	535
-27384.34432828444	0	0	535	536
-27384.488725190953	0	0	536	534
-27384.57834115661	0	0	534	536
-27384.258649401563	0	0	536	537
-27384.44408407698	0	0	537	538
-27384.487659981074	0	0	538	539
-27384.52235285851	0	0	539	540
-27384.863384593104	0	0	540	538
-27384.63627033252	0	0	538	541
-27384.758639603217	0	0	541	538
-27384.71428164682	0	0	538	542
-27384.473077302882	0	0	542	13
-27384.501875404883	0	0	13	505
-27384.439183885475	0	0	505	543
-27384.260826768324	0	0	543	505
-27384.26381971689	0	0	505	544
-27384.092832737355	0	0	544	545
-27384.43195867522	0	0	545	501
-27384.084156750167	0	0	501	546
-27384.382297644104	0	0	546	547
-27384.28743610417	0	0	547	548
-27384.63151599345	0	0	548	549
-27384.91129905406	0	0	549	548
-27384.61941439293	0	0	548	549
-27384.822139960037	0	0	549	548
-27384.735721553694	0	0	548	542
-27384.64306750871	0	0	542	550
-27384.9618204754	0	0	550	548
-27384.619599148402	0	0	548	550
-27384.47335460764	0	0	550	551
-27384.784617554793	0	0	551	552
-27384.820714666574	0	0	552	550
-27384.76640788273	0	0	550	553
-27384.360780283605	0	0	553	554
-27384.960980591226	0	0	554	553
-27384.019321718108	0	0	553	555
-27384.193561328942	0	0	555	556
-27384.291484307854	0	0	556	548
-27383.879814506065	0	0	548	549
-27384.28028258149	0	0	549	548
-27384.071591043903	0	0	548	557
-27383.97150898633	0	0	557	550
-27384.070287715826	0	0	550	558
-27384.24153660222	0	0	558	559
-27384.388839997322	0	0	559	550
-27384.064216698924	0	0	550	560
-27384.332845193458	0	0	560	504
-27383.69674491381	0	0	504	550
-27383.70639635114	0	0	550	561
-27383.78324161518	0	0	561	550
-27383.449701670244	0	0	550	548
-27383.657463351657	0	0	548	549
-27383.811572337057	0	0	549	538
-27383.455704199496	0	0	538	562
-27383.52145941178	0	0	562	538
-27383.272206955924	0	0	538	563
-27383.326167099447	0	0	563	536
-27383.384218196057	0	0	536	534
-27383.119485100426	0	0	534	564
-27383.204087617247	0	0	564	565
-27383.63766036783	0	0	565	566
-27383.71840811982	0	0	566	16
-27383.3238187729	0	0	16	567
-27383.540142092497	0	0	567	568
-27383.590978945307	0	0	568	569
-27384.34660559705	0	0	569	570
-27384.279123229353	0	0	570	571
-27384.330441451824	0	0	571	572
-27384.562628626027	0	0	572	571
-27384.466629094502	0	0	571	505
-27384.17603434688	0	0	505	17
-27383.89029615028	0	0	17	550
-27383.962565335438	0	0	550	552
-27383.68445385652	0	0	552	550
-27383.726249619813	0	0	550	548
-27383.528895073283	0	0	548	573
-27383.568608867907	0	0	573	574
-27383.916459601005	0	0	574	525
-27383.875821803344	0	0	525	564
-27383.93616957574	0	0	564	548
-27383.99643687305	0	0	548	575
-27384.26034422975	0	0	575	549
-27384.294046816067	0	0	549	550
-27384.241223859106	0	0	550	542
-27384.39212500955	0	0	542	550
-27383.99273167613	0	0	550	576
-27383.803166394307	0	0	576	550
-27384.08896503783	0	0	550	542
-27384.376306307633	0	0	542	577
-27384.259602907274	0	0	577	516
-27384.32701211887	0	0	516	548
-27383.296773055252	0	0	548	578
-27384.250230569312	0	0	578	579
-27383.935521874813	0	0	579	548
-27383.856446512393	0	0	548	580
-27383.914556202606	0	0	580	581
-27384.29884983627	0	0	581	582
-27384.442507899912	0	0	582	545
-27384.14941015224	0	0	545	583
-27384.365682095697	0	0	583	501
-27384.231386677497	0	0	501	584
-27384.36273068441	0	0	584	585
-27384.485997962016	0	0	585	504
-27384.372523916605	0	0	504	586
-27384.207339480505	0	0	586	552
-27384.022751864635	0	0	552	576
-27383.790827857792	0	0	576	550
-27384.035109566183	0	0	550	587
-27383.879689964324	0	0	587	588
-27384.19665228884	0	0	588	589
-27384.42315467351	0	0	589	590
-27384.556968578174	0	0	590	591
-27384.648226895948	0	0	591	592
-27384.667032997073	0	0	592	593
-27385.041436263313	0	0	593	594
-27385.1288554301	0	0	594	593
-27384.744359117292	0	0	593	595
-27384.919842151612	0	0	595	596
-27385.14600324694	0	0	596	597
-27385.21024576369	0	0	597	598
-27385.18123570644	0	0	598	599
-27385.25755754288	0	0	599	600
-27385.564688672526	0	0	600	516
-27385.420074096026	0	0	516	601
-27385.273635763027	0	0	601	529
-27385.515961657227	0	0	529	602
-27385.584640068962	0	0	602	603
-27385.731598346374	0	0	603	604
-27385.651451031372	0	0	604	605
-27385.662904362853	0	0	605	529
-27385.517790161502	0	0	529	515
-27385.44768496044	0	0	515	517
-27385.184754206348	0	0	517	606
-27385.490257199213	0	0	606	607
-27385.318238704902	0	0	607	608
-27385.564872235533	0	0	608	602
-27385.500495735883	0	0	602	544
-27385.448651679035	0	0	544	548
-27385.28451917258	0	0	548	586
-27385.175065645963	0	0	586	536
-27384.953434499774	0	0	536	586
-27384.784692800746	0	0	586	548
-27384.810530193565	0	0	548	505
-27384.647269428584	0	0	505	609
-27384.73141604017	0	0	609	505
-27384.600830826123	0	0	505	128
-27384.400014095576	0	0	128	610
-27384.515659312783	0	0	610	611
-27384.626285800827	0	0	611	582
-27384.816898956582	0	0	582	612
-27385.013155995573	0	0	612	505
-27384.724840250197	0	0	505	18
-27384.43187224365	0	0	18	582
-27384.54951314343	0	0	582	613
-27384.91032081547	0	0	613	506
-27384.878787691057	0	0	506	614
-27384.86432954525	0	0	614	615
-27385.061656284015	0	0	615	544
-27384.788877730338	0	0	544	547
-27384.749878024377	0	0	547	616
-27384.434342363267	0	0	616	614
-27384.90870575266	0	0	614	616
-27384.634307849235	0	0	616	17
-27384.3713245321	0	0	17	507
-27384.3277739465	0	0	507	617
-27383.98621178697	0	0	617	618
-27384.457825872334	0	0	618	509
-27384.127611224554	0	0	509	619
-27384.32871255812	0	0	619	620
-27384.553725242095	0	0	620	621
-27384.2520674435	0	0	621	620
-27384.467668091598	0	0	620	558
-27384.067237795614	0	0	558	622
-27384.50953182883	0	0	622	623
-27384.896372274496	0	0	623	558
-27384.536333282034	0	0	558	624
-27384.685439661618	0	0	624	625
-27384.820585832153	0	0	625	510
-27384.64241445952	0	0	510	626
-27384.560032866815	0	0	626	510
-27384.87474980293	0	0	510	627
-27384.92403277872	0	0	627	620
-27384.80198657528	0	0	620	628
-27385.011882220788	0	0	628	507
-27384.62101781022	0	0	507	629
-27384.431850916695	0	0	629	630
-27384.64686105623	0	0	630	507
-27384.369440959137	0	0	507	613
-27384.192778975135	0	0	613	507
-27383.91893166745	0	0	507	631
-27384.36666212143	0	0	631	632
-27384.392608950482	0	0	632	633
-27384.753704778697	0	0	633	507
-27384.416582073245	0	0	507	618
-27384.387013231208	0	0	618	507
-27384.39173818205	0	0	507	634
-27384.61980791569	0	0	634	507
-27384.630204839257	0	0	507	635
-27384.49379340039	0	0	635	507
-27384.038665644257	0	0	507	636
-27384.416575265874	0	0	636	507
-27384.07257661155	0	0	507	637
-27384.218410802816	0	0	637	507
-27384.127193900917	0	0	507	638
-27384.2835992171	0	0	638	639
-27384.496446047167	0	0	639	640
-27384.633241340052	0	0	640	641
-27384.524213050034	0	0	641	507
-27384.5950342651	0	0	507	642
-27384.568218736506	0	0	642	507
-27384.60344398416	0	0	507	19
-27383.69965600296	0	0	19	643
-27384.545416975707	0	0	643	19
-27384.37155477611	0	0	19	644
-27384.377693947317	0	0	644	19
-27384.210526182647	0	0	19	645
-27384.367334231345	0	0	645	646
-27384.61621901302	0	0	646	19
-27384.326104482927	0	0	19	646
-27384.45222324793	0	0	646	647
-27384.523021455396	0	0	647	19
-27384.362809554525	0	0	19	648
-27384.5760311458	0	0	648	649
-27384.677891640105	0	0	649	19
-27384.366017907872	0	0	19	613
-27384.478172697512	0	0	613	19
-27383.675681733064	0	0	19	507
-27384.055481308482	0	0	507	650
-27383.744532390494	0	0	650	647
-27383.99406920175	0	0	647	507
-27383.482106636166	0	0	507	651
-27383.722435553827	0	0	651	652
-27383.97640277459	0	0	652	653
-27383.988156721905	0	0	653	654
-27384.32105939141	0	0	654	655
-27384.26491084345	0	0	655	656
-27384.607712711288	0	0	656	657
-27384.48799562647	0	0	657	658
-27384.630034105132	0	0	658	659
-27384.65804304932	0	0	659	660
-27384.868598635745	0	0	660	657
-27384.593669822156	0	0	657	661
-27384.616169769157	0	0	661	578
-27384.930422678735	0	0	578	548
-27384.733310464522	0	0	548	544
-27384.591083798066	0	0	544	548
-27384.62102955118	0	0	548	576
-27384.45866782387	0	0	576	662
-27384.414896645216	0	0	662	548
-27384.474808928913	0	0	548	663
-27384.574037523063	0	0	663	538
-27384.493225217186	0	0	538	664
-27384.15452614876	0	0	664	665
-27384.739455876133	0	0	665	536
-27384.560017785392	0	0	536	540
-27384.515424626512	0	0	540	666
-27384.87327329044	0	0	666	536
-27384.58151585423	0	0	536	13
-27384.326738688775	0	0	13	667
-27384.4846407086	0	0	667	668
-27384.394007181218	0	0	668	13
-27384.631794385794	0	0	13	538
-27384.182006628456	0	0	538	669
-27384.496187701923	0	0	669	670
-27384.509860479717	0	0	670	534
-27384.146939462553	0	0	534	542
-27384.548974430505	0	0	542	671
-27384.56176205537	0	0	671	540
-27384.349079871612	0	0	540	672
-27384.383923387482	0	0	672	534
-27383.960028970883	0	0	534	536
-27384.333190774676	0	0	536	673
-27384.245310408245	0	0	673	534
-27384.078110694587	0	0	534	558
-27383.357425988837	0	0	558	674
-27383.67635888842	0	0	674	675
-27384.051884961813	0	0	675	541
-27383.71387404379	0	0	541	676
-27384.13052773092	0	0	676	538
-27384.13723496459	0	0	538	534
-27383.961605953056	0	0	534	13
-27383.87159643859	0	0	13	677
-27384.00723024323	0	0	677	678
-27384.0442814583	0	0	678	13
-27383.872602480802	0	0	13	679
-27384.367351755634	0	0	679	680
-27384.316608438687	0	0	680	571
-27383.99336353532	0	0	571	625
-27383.868169564816	0	0	625	679
-27383.659348159934	0	0	679	681
-27384.090647277466	0	0	681	510
-27383.965494298896	0	0	510	682
-27384.068870866613	0	0	682	683
-27384.028035870644	0	0	683	684
-27384.3860155433	0	0	684	685
-27384.368886334636	0	0	685	686
-27384.366216482413	0	0	686	530
-27384.35427578492	0	0	530	16
-27383.777724436586	0	0	16	13
-27384.128340400188	0	0	13	687
-27384.262784233168	0	0	687	688
-27384.28967177007	0	0	688	689
-27384.540814260356	0	0	689	16
-27384.056400498885	0	0	16	690
-27384.69119821793	0	0	690	691
-27384.630236536374	0	0	691	692
-27384.605476358727	0	0	692	679
-27384.74956268032	0	0	679	13
-27384.608685724244	0	0	13	679
-27384.34997897854	0	0	679	17
-27384.142500174705	0	0	17	505
-27383.77781346086	0	0	505	693
-27383.821874158464	0	0	693	548
-27383.811390091152	0	0	548	582
-27383.81527674901	0	0	582	544
-27383.700405336574	0	0	544	548
-27383.537103987866	0	0	548	506
-27383.374157264745	0	0	506	545
-27382.998183192616	0	0	545	694
-27383.19567377327	0	0	694	695
-27383.529303037307	0	0	695	502
-27383.5885920153	0	0	502	696
-27383.592539853	0	0	696	501
-27383.12760497521	0	0	501	547
-27383.353743136788	0	0	547	501
-27383.298218798864	0	0	501	697
-27382.95424421998	0	0	697	698
-27383.376917259033	0	0	698	501
-27383.09380569521	0	0	501	545
-27382.734460449778	0	0	545	699
-27383.081199718144	0	0	699	576
-27382.90968965052	0	0	576	700
-27382.7851831922	0	0	700	701
-27383.45887545487	0	0	701	702
-27383.934631816915	0	0	702	703
-27383.573621927484	0	0	703	534
-27383.16697141674	0	0	534	668
-27382.86798588353	0	0	668	534
-27382.962039705777	0	0	534	704
-27383.109993678692	0	0	704	705
-27383.197350585135	0	0	705	704
-27383.32432605673	0	0	704	576
-27382.778850093848	0	0	576	501
-27382.60242654643	0	0	501	544
-27382.715819054174	0	0	544	706
-27382.56004341001	0	0	706	707
-27383.019351124432	0	0	707	708
-27383.078645459223	0	0	708	545
-27383.1401692722	0	0	545	709
-27383.017759193826	0	0	709	710
-27383.496565856367	0	0	710	711
-27383.624886461854	0	0	711	712
-27383.832421528394	0	0	712	547
-27383.2242789078	0	0	547	606
-27383.07436280492	0	0	606	521
-27382.991009171288	0	0	521	713
-27383.645349206687	0	0	713	714
-27383.700702000984	0	0	714	715
-27383.767831116264	0	0	715	716
-27384.00376450271	0	0	716	717
-27384.17556588116	0	0	717	718
-27384.439084061247	0	0	718	719
-27384.681297095707	0	0	719	523
-27384.67399309809	0	0	523	522
-27384.37801215193	0	0	522	720
-27384.54805583659	0	0	720	721
-27384.641778014542	0	0	721	722
-27384.79716906658	0	0	722	519
-27384.6264924335	0	0	519	603
-27384.386775107476	0	0	603	723
-27384.515936972966	0	0	723	724
-27384.641930395795	0	0	724	723
-27384.606282762736	0	0	723	608
-27384.70876868138	0	0	608	604
-27384.57498202636	0	0	604	723
-27384.217302369576	0	0	723	604
-27384.23109575003	0	0	604	725
-27384.253067873637	0	0	725	529
-27384.270004348677	0	0	529	519
-27383.94191757169	0	0	519	726
-27383.74852317097	0	0	726	519
-27383.55866411818	0	0	519	727
-27383.66708814785	0	0	727	716
-27383.99646232339	0	0	716	522
-27383.737532645806	0	0	522	728
-27384.18126859606	0	0	728	729
-27383.922589427733	0	0	729	519
-27383.898807887836	0	0	519	727
-27384.14418419458	0	0	727	730
-27384.416056870177	0	0	730	731
-27384.73053374762	0	0	731	732
-27384.70175661269	0	0	732	582
-27384.598012841823	0	0	582	733
-27385.193501817717	0	0	733	734
-27385.201292406564	0	0	734	735
-27385.332762696344	0	0	735	545
-27384.620674832237	0	0	545	547
-27384.60560523188	0	0	547	548
-27384.445228215387	0	0	548	544
-27384.464604583518	0	0	544	548
-27384.372943908813	0	0	548	736
-27384.348478808282	0	0	736	548
-27383.93541383135	0	0	548	737
-27383.701302408284	0	0	737	548
-27383.995918528843	0	0	548	536
-27383.451745003473	0	0	536	136
-27383.440598652378	0	0	136	586
-27383.380947626683	0	0	586	738
-27383.43247770267	0	0	738	598
-27383.628725651193	0	0	598	548
-27383.205824916306	0	0	548	531
-27383.759887165405	0	0	531	739
-27384.030804331465	0	0	739	740
-27383.54361320878	0	0	740	576
-27383.916123333627	0	0	576	741
-27384.18239178115	0	0	741	742
-27384.40220583025	0	0	742	549
-27384.276454492672	0	0	549	550
-27384.129669204216	0	0	550	590
-27383.7038275114	0	0	590	680
-27383.827743682254	0	0	680	743
-27384.008796149825	0	0	743	744
-27384.17793766335	0	0	744	529
-27383.999406917224	0	0	529	723
-27383.305985340987	0	0	723	745
-27383.60436824461	0	0	745	746
-27383.834923702678	0	0	746	529
-27383.836839419273	0	0	529	747
-27383.848945362453	0	0	747	608
-27384.03581927307	0	0	608	748
-27384.108740313248	0	0	748	749
-27383.782359288314	0	0	749	601
-27384.110938642254	0	0	601	750
-27384.17046355075	0	0	750	501
-27383.765238582127	0	0	501	751
-27383.91791508402	0	0	751	752
-27384.290450238535	0	0	752	507
-27383.820881581276	0	0	507	679
-27383.528163453226	0	0	679	571
-27383.710533817444	0	0	571	753
-27383.877468691608	0	0	753	754
-27383.898455126884	0	0	754	13
-27383.76445201954	0	0	13	755
-27383.60806751212	0	0	755	13
-27383.578649967294	0	0	13	538
-27383.60949861647	0	0	538	756
-27383.437733368934	0	0	756	538
-27383.32523112373	0	0	538	757
-27383.554112253853	0	0	757	538
-27383.76841277007	0	0	538	758
-27383.42266667873	0	0	758	536
-27383.50107399803	0	0	536	534
-27383.355450082934	0	0	534	564
-27383.60456727141	0	0	564	759
-27383.497762711737	0	0	759	760
-27383.70123720038	0	0	760	534
-27383.666352949247	0	0	534	536
-27383.880566202635	0	0	536	761
-27383.71045585724	0	0	761	762
-27383.740036497686	0	0	762	575
-27383.75454336409	0	0	575	763
-27384.074399919496	0	0	763	530
-27384.24314904864	0	0	530	519
-27383.963382623984	0	0	519	764
-27384.207696710575	0	0	764	519
-27384.15768938909	0	0	519	765
-27384.201697191318	0	0	765	766
-27384.24997476879	0	0	766	716
-27384.23371643913	0	0	716	767
-27384.228370258967	0	0	767	522
-27383.973218735744	0	0	522	528
-27384.061209827705	0	0	528	768
-27384.554007531093	0	0	768	769
-27384.54456090772	0	0	769	768
-27384.370929660654	0	0	768	770
-27384.15520088926	0	0	770	771
-27384.44154348581	0	0	771	772
-27384.440964914607	0	0	772	773
-27384.214324498877	0	0	773	772
-27384.41333611301	0	0	772	774
-27384.608262837522	0	0	774	525
-27384.617476901316	0	0	525	775
-27384.54256457434	0	0	775	525
-27384.52594483193	0	0	525	776
-27384.479670477947	0	0	776	777
-27384.474680609128	0	0	777	778
-27384.652957284583	0	0	778	779
-27384.79473036727	0	0	779	778
-27384.720720729354	0	0	778	614
-27384.56224583444	0	0	614	780
-27384.930713120048	0	0	780	781
-27385.11646766073	0	0	781	780
-27385.019142027253	0	0	780	782
-27384.99915818265	0	0	782	783
-27385.075763744055	0	0	783	782
-27384.481545455463	0	0	782	784
-27384.372394570928	0	0	784	782
-27384.677426867	0	0	782	785
-27384.833214502472	0	0	785	786
-27384.789601244764	0	0	786	787
-27384.902502777215	0	0	787	121
-27384.80263952356	0	0	121	128
-27384.7749761585	0	0	128	788
-27384.729231196034	0	0	788	789
-27384.618988534712	0	0	789	790
-27385.053038606093	0	0	790	315
-27384.754191784334	0	0	315	791
-27384.329057509076	0	0	791	792
-27384.606472828156	0	0	792	240
-27384.4325996232	0	0	240	793
-27384.55046378848	0	0	793	343
-27384.603884838718	0	0	343	794
-27384.906904408046	0	0	794	317
-27384.69136183132	0	0	317	237
-27384.03474310019	0	0	237	795
-27383.951316262617	0	0	795	238
-27383.767356111086	0	0	238	208
-27384.177364155425	0	0	208	327
-27384.184008931712	0	0	327	238
-27384.271060368097	0	0	238	356
-27384.514806861433	0	0	356	209
-27384.12043717583	0	0	209	238
-27383.957280673436	0	0	238	317
-27383.945989587504	0	0	317	238
-27383.810736383253	0	0	238	343
-27383.800004046723	0	0	343	796
-27383.90083879891	0	0	796	797
-27384.157406202536	0	0	797	238
-27384.187989071957	0	0	238	798
-27384.048456416676	0	0	798	208
-27384.460977676998	0	0	208	309
-27384.275550366205	0	0	309	799
-27384.401477067826	0	0	799	237
-27384.226464713214	0	0	237	800
-27384.111676692657	0	0	800	238
-27384.13123530253	0	0	238	424
-27384.272635987683	0	0	424	317
-27383.990676300236	0	0	317	240
-27383.947832373102	0	0	240	801
-27384.139658344648	0	0	801	802
-27384.44992363309	0	0	802	803
-27384.479336031905	0	0	803	804
-27384.50054034102	0	0	804	309
-27384.415241946066	0	0	309	237
-27384.47491876128	0	0	237	238
-27384.18738777927	0	0	238	805
-27384.19605720132	0	0	805	317
-27383.964589776493	0	0	317	238
-27384.197852455287	0	0	238	806
-27384.173094332626	0	0	806	170
-27384.002812180566	0	0	170	807
-27383.94322873028	0	0	807	170
-27383.824540031106	0	0	170	171
-27384.035281937864	0	0	171	202
-27384.078898446205	0	0	202	252
-27383.920425429817	0	0	252	808
-27383.691225544553	0	0	808	252
-27383.677436833048	0	0	252	309
-27383.652828155093	0	0	309	319
-27383.63424004128	0	0	319	240
-27383.46148118184	0	0	240	279
-27382.84531306909	0	0	279	317
-27382.270744037043	0	0	317	238
-27382.501470334988	0	0	238	809
-27382.319498892044	0	0	809	810
-27383.290799466915	0	0	810	370
-27383.127388503995	0	0	370	238
-27383.109326857193	0	0	238	811
-27383.404206092087	0	0	811	812
-27383.067741058425	0	0	812	238
-27383.343282358466	0	0	238	813
-27383.41692282252	0	0	813	814
-27383.304760449475	0	0	814	240
-27383.487961145467	0	0	240	815
-27383.511974731035	0	0	815	208
-27383.664309217234	0	0	208	238
-27383.241529179217	0	0	238	237
-27383.617695300876	0	0	237	816
-27383.719425588737	0	0	816	237
-27383.564415814817	0	0	237	817
-27383.821100432833	0	0	817	818
-27383.576211505446	0	0	818	819
-27383.80734303593	0	0	819	237
-27383.54371703328	0	0	237	317
-27383.842173809964	0	0	317	370
-27383.353455803495	0	0	370	317
-27383.694255633036	0	0	317	820
-27383.752005948954	0	0	820	821
-27383.864787007686	0	0	821	309
-27383.978638761924	0	0	309	308
-27383.726123959375	0	0	308	822
-27383.841590169937	0	0	822	823
-27383.897990008234	0	0	823	200
-27383.67916099971	0	0	200	824
-27384.001790682378	0	0	824	825
-27383.874361984053	0	0	825	826
-27384.19386182113	0	0	826	308
-27383.856244441264	0	0	308	199
-27383.590717868723	0	0	199	264
-27384.08691174646	0	0	264	169
-27384.023401984083	0	0	169	827
-27383.80720414488	0	0	827	160
-27383.40051316456	0	0	160	162
-27383.50879749081	0	0	162	828
-27383.838900800452	0	0	828	829
-27384.005042883873	0	0	829	830
-27384.099988947968	0	0	830	829
-27383.996202461174	0	0	829	831
-27384.014397112947	0	0	831	829
-27383.79804046194	0	0	829	832
-27383.834181134393	0	0	832	829
-27383.874221045367	0	0	829	833
-27383.955589527453	0	0	833	829
-27383.803176016365	0	0	829	834
-27383.930112818758	0	0	834	835
-27384.07908130983	0	0	835	836
-27384.159483402545	0	0	836	829
-27384.36184346731	0	0	829	837
-27384.14844414073	0	0	837	401
-27384.14094861377	0	0	401	833
-27384.215792063194	0	0	833	838
-27384.455768559303	0	0	838	839
-27384.369920836412	0	0	839	838
-27384.136672728706	0	0	838	840
-27384.339767760102	0	0	840	372
-27384.54830676914	0	0	372	841
-27384.705251311996	0	0	841	842
-27384.612071670083	0	0	842	829
-27384.385746888547	0	0	829	288
-27384.646110607562	0	0	288	843
-27384.733187839243	0	0	843	844
-27384.572801270224	0	0	844	845
-27384.7178378912	0	0	845	471
-27384.994778622888	0	0	471	846
-27385.02336627235	0	0	846	847
-27385.01292159456	0	0	847	217
-27385.022556994958	0	0	217	286
-27385.18710362507	0	0	286	848
-27385.346228742317	0	0	848	286
-27385.301483017563	0	0	286	849
-27385.17263942861	0	0	849	286
-27385.273439656452	0	0	286	284
-27384.795818618004	0	0	284	432
-27384.113062292938	0	0	432	95
-27383.632038515818	0	0	95	444
-27383.63541133455	0	0	444	432
-27383.59464967953	0	0	432	850
-27383.893128685442	0	0	850	225
-27383.61517771134	0	0	225	851
-27383.925110346234	0	0	851	286
-27383.8848206336	0	0	286	281
-27383.903089360305	0	0	281	852
-27384.03811871649	0	0	852	321
-27384.223327274514	0	0	321	853
-27384.17528031751	0	0	853	286
-27384.313974796794	0	0	286	854
-27384.50316807632	0	0	854	163
-27384.28580408953	0	0	163	395
-27383.968810800474	0	0	395	855
-27384.067405640748	0	0	855	160
-27383.956103737793	0	0	160	856
-27384.199477624185	0	0	856	197
-27383.939405987927	0	0	197	857
-27384.16924799049	0	0	857	224
-27384.038986635915	0	0	224	279
-27383.572374315947	0	0	279	858
-27384.089881677133	0	0	858	444
-27384.356491702958	0	0	444	284
-27383.712089259086	0	0	284	227
-27383.606303571556	0	0	227	859
-27383.710416582842	0	0	859	475
-27383.57645106525	0	0	475	227
-27383.504599138745	0	0	227	860
-27383.6463236895	0	0	860	227
-27383.456738267396	0	0	227	395
-27383.420687577025	0	0	395	861
-27383.48233985374	0	0	861	266
-27383.459423573477	0	0	266	862
-27383.450946209483	0	0	862	863
-27383.3189618732	0	0	863	266
-27383.6273492444	0	0	266	279
-27383.256664435943	0	0	279	238
-27382.770724229595	0	0	238	237
-27382.221169937126	0	0	237	238
-27382.827812281903	0	0	238	864
-27382.734347569734	0	0	864	865
-27382.98656217462	0	0	865	866
-27383.244992448213	0	0	866	201
-27382.575335670823	0	0	201	237
-27382.26607168104	0	0	237	867
-27383.278500994275	0	0	867	868
-27383.36242624363	0	0	868	869
-27383.305530267997	0	0	869	238
-27382.937601507936	0	0	238	237
-27382.876004612248	0	0	237	238
-27383.048935941195	0	0	238	870
-27382.771978534955	0	0	870	240
-27382.758646004124	0	0	240	871
-27383.35229721313	0	0	871	872
-27383.351235672235	0	0	872	238
-27383.084597364643	0	0	238	287
-27383.416033620288	0	0	287	873
-27383.636386622034	0	0	873	874
-27383.683598835778	0	0	874	875
-27384.02010251925	0	0	875	876
-27384.06106803535	0	0	876	147
-27383.5664095982	0	0	147	877
-27383.944928459532	0	0	877	238
-27382.98418573199	0	0	238	317
-27383.2871815551	0	0	317	878
-27382.877047284914	0	0	878	238
-27382.91064565024	0	0	238	475
-27383.020802159357	0	0	475	721
-27383.388736033434	0	0	721	309
-27383.19704468172	0	0	309	237
-27382.82717111748	0	0	237	228
-27382.598231262717	0	0	228	879
-27382.712827566393	0	0	879	228
-27382.707616697193	0	0	228	161
-27382.679237353266	0	0	161	880
-27382.97642874578	0	0	880	342
-27382.73946182771	0	0	342	309
-27382.711570355954	0	0	309	881
-27382.876137636988	0	0	881	882
-27383.43022056155	0	0	882	883
-27383.441736321653	0	0	883	240
-27383.311061475564	0	0	240	884
-27383.15813677894	0	0	884	309
-27382.963938377394	0	0	309	319
-27383.347200669814	0	0	319	197
-27382.872621056536	0	0	197	885
-27383.0395881432	0	0	885	215
-27382.55283468205	0	0	215	216
-27382.42669656867	0	0	216	184
-27382.234443527297	0	0	184	886
-27382.455387809176	0	0	886	887
-27382.665669145605	0	0	887	888
-27383.00433227294	0	0	888	202
-27382.834718072685	0	0	202	889
-27382.793035384042	0	0	889	197
-27382.853668771266	0	0	197	199
-27382.32880419809	0	0	199	890
-27382.603477626322	0	0	890	891
-27383.240530092044	0	0	891	892
-27383.439168321558	0	0	892	893
-27383.119738846566	0	0	893	894
-27383.220415738313	0	0	894	366
-27383.478168986818	0	0	366	458
-27383.125116488198	0	0	458	346
-27383.13216202934	0	0	346	895
-27383.45522233532	0	0	895	464
-27383.972386989182	0	0	464	896
-27384.19131800285	0	0	896	253
-27384.00815701574	0	0	253	467
-27383.832233472822	0	0	467	466
-27383.68206905921	0	0	466	458
-27383.42229662426	0	0	458	897
-27383.774665683653	0	0	897	898
-27383.935305595485	0	0	898	458
-27383.4827112712	0	0	458	254
-27383.787789923692	0	0	254	899
-27383.804776627163	0	0	899	900
-27384.091942470608	0	0	900	901
-27383.920330417113	0	0	901	458
-27384.00568959029	0	0	458	325
-27384.269779110917	0	0	325	902
-27384.421456153847	0	0	902	467
