# Supplementary material for: A Euclidean transformer for fast and stable machine learned force fields
Source: Nat Commun. 2024 Aug 6;15:6539. doi: 10.1038/s41467-024-50620-6 (PMC11303804; doi:10.1038/s41467-024-50620-6)
Supplement: Supplementary file 4 — Source Data [file 41467_2024_50620_MOESM4_ESM.zip › Source Data/supp_fig12/min_dha_min_2k.txt]

-27387.45064679823
-27387.458588734124
-27387.517192376043
-27387.410245861574
-27387.12305221339
-27387.337757645568
-27387.32436837794
-27387.379142883725
-27387.358853326674
-27387.443738829854
-27387.447173539455
-27387.454747666292
-27387.61388407303
-27387.570564013957
-27387.545876787975
-27387.583075434093
-27387.61568894358
-27387.61527023573
-27387.59426145073
-27387.497927786288
-27387.464653076382
-27387.46056310227
-27387.415850272064
-27387.426220857018
-27387.40937781657
-27387.465682909766
-27387.455986329238
-27387.405135883055
-27387.41238871207
-27387.391659279063
-27387.44140580602
-27387.42990294025
-27387.502485221816
-27387.43743970275
-27387.45993060522
-27387.45992883302
-27387.457697697027
-27387.50080743282
-27387.4866433524
-27387.47192700012
-27387.474992519543
-27387.50227617439
-27387.464978185486
-27387.442908543973
-27387.457433916465
-27387.4547210841
-27387.442499260665
-27387.474241880027
-27387.461320602793
-27387.47063613703
-27387.4411545471
-27387.507289593355
-27387.50729242073
-27387.651942392895
-27387.662936008554
-27387.570755273668
-27387.561660279483
-27387.558263855026
-27387.629132841404
-27387.601330586003
-27387.552209018297
-27387.560146389085
-27387.649371628384
-27387.65335326305
-27387.691252086934
-27387.672860394305
-27387.567953687758
-27387.636724998956
-27387.629765061774
-27387.617974660563
-27387.615078817973
-27387.584002392967
-27387.564181278318
-27387.52850244406
-27387.42156037222
-27387.431555718707
-27387.387533248155
-27387.440950896515
-27387.527733015813
-27387.521502387564
-27387.513929442433
-27387.51198423401
-27387.45420639433
-27387.4732580318
-27387.44572104579
-27387.431521552127
-27387.473855434167
-27387.494060351695
-27387.485009037264
-27387.507779136555
-27387.50028631024
-27387.48557547709
-27387.576190725857
-27387.564512591394
-27387.595217391572
-27387.631268589124
-27387.551903864274
-27387.551898716527
-27387.601330478035
-27387.629132841503
-27387.36645684563
-27387.432413547118
-27387.43308793231
-27387.520982077214
-27387.480853685985
-27387.48893007852
-27387.471878601442
-27387.493165422737
-27387.47391584739
-27387.38482478148
-27387.478093774196
-27387.338481515053
-27387.366469492696
-27387.338069627956
-27387.407989415766
-27387.41644508068
-27387.419832936037
-27387.503635275774
-27387.520354598688
-27387.51559904917
-27387.53991830096
-27387.562917141484
-27387.537994147875
-27387.578647500988
-27387.489848756537
-27387.51250516693
-27387.48984839344
-27387.54569729994
-27387.5740468384
-27387.56597752769
-27387.417598311386
-27387.497714225974
-27387.499603222604
-27387.524049271684
-27387.546791673176
-27387.54641450374
-27387.465260897392
-27387.53470176791
-27387.515301144573
-27387.421858665475
-27387.420289887727
-27387.468654273966
-27387.39711454861
-27387.440909503322
-27387.475939511394
-27387.533334326377
-27387.52496981833
-27387.491371145934
-27387.545426745048
-27387.543707309655
-27387.557102338193
-27387.486089988124
-27387.540988996043
-27387.574056049976
-27387.583825916052
-27387.512445599095
-27387.613063122735
-27387.517073439063
-27387.566768336772
-27387.691252111945
-27387.64937146369
-27387.63801823173
-27387.651766818286
-27387.633385792342
-27387.654178554374
-27387.65335309883
-27387.58836286951
-27387.672860493178
-27387.675794233008
-27387.64517006511
-27387.602273193545
-27387.523458516793
-27387.60812324629
-27387.636725600696
-27387.576512746862
-27387.47949740479
-27387.582369017156
-27387.47888314689
-27387.57077938913
-27387.59094667444
-27387.62976523585
-27387.342060994186
-27387.509359862866
-27387.601007119956
-27387.442021631574
-27387.406513049064
-27387.514759289894
-27387.54963918324
-27387.49788489686
-27387.424479874153
-27387.59609488883
-27387.507161688438
-27387.586540698747
-27387.6098873725
-27387.517743149634
-27387.58978174466
-27387.654077583895
-27387.58224089094
-27387.65175717524
-27387.606003548448
-27387.636815624694
-27387.65978621625
-27387.385263915035
-27387.613410996142
-27387.548336301108
-27387.556143377944
-27387.47829109925
-27387.584357694242
-27387.60315815362
-27387.565941097346
-27387.532333398907
-27387.534314581382
-27387.55126170207
-27387.565014617656
-27387.630210171243
-27387.575680483256
-27387.575955782842
-27387.660458745442
-27387.653592945633
-27387.62606827075
-27387.47966518796
-27387.434310423123
-27387.50200900722
-27387.609219644506
-27387.617870382855
-27387.49820079421
-27387.662073942967
-27387.599501132972
-27387.526947943184
-27387.575908414845
-27387.54738690501
-27387.545734011237
-27387.59242872062
-27387.46755435597
-27387.526546952504
-27387.59261515423
-27387.65194302075
-27387.662935983113
-27387.505651734853
-27387.629436457548
-27387.534357181496
-27387.547263623004
-27387.587698255636
-27387.424059692406
-27387.591922183663
-27387.44185950938
-27387.37858474348
-27387.61507903765
-27387.46378960229
-27387.490593212235
-27387.550435182908
-27387.64355692301
-27387.641171159492
-27387.572893882374
-27387.564182113136
-27387.51404832875
-27387.537334785513
-27387.553393375216
-27387.439780259432
-27387.531715007513
-27387.523929681454
-27387.45477677696
-27387.619640285324
-27387.49045220631
-27387.471836819357
-27387.619401196265
-27387.588615945948
-27387.562588069442
-27387.57043688829
-27387.5715663764
-27387.519516797955
-27387.598692824045
-27387.564099060684
-27387.560774073718
-27387.52907129109
-27387.474120972434
-27387.641172034782
-27387.59673157261
-27387.59334713336
-27387.518924658547
-27387.537895132373
-27387.624403321315
-27387.641374839055
-27387.66595056576
-27387.62973856731
-27387.66237966534
-27387.559529613172
-27387.615465548195
-27387.485085026856
-27387.557447056442
-27387.402079617576
-27387.390707526563
-27387.50691656628
-27387.484445851172
-27387.390209913327
-27387.590826273037
-27387.316962869423
-27387.40004369271
-27387.496932633047
-27387.48129237714
-27387.552675287603
-27387.541812773354
-27387.60058214488
-27387.41925880179
-27387.544651042554
-27387.46406853463
-27387.587453636406
-27387.6157999151
-27387.61728336804
-27387.43674454744
-27387.39457730182
-27387.381264216896
-27387.542402821262
-27387.50636387875
-27387.53320146136
-27387.595110555256
-27387.630182857156
-27387.339757017875
-27387.62109862348
-27387.424248671206
-27387.58539239302
-27387.568420807027
-27387.518103193506
-27387.589141036915
-27387.45708673555
-27387.360967475135
-27387.530545561072
-27387.396722429745
-27387.395983832543
-27387.492272967676
-27387.675733250493
-27387.55848249407
-27387.58195036571
-27387.65073222349
-27387.66232610453
-27387.55581921476
-27387.519673639275
-27387.571416573337
-27387.65025452187
-27387.63693613846
-27387.638096197996
-27387.564254497884
-27387.5901382919
-27387.590135115428
-27387.583675475886
-27387.506962357027
-27387.355862787605
-27387.53622435963
-27387.552177929752
-27387.55571170653
-27387.456124266864
-27387.38628334974
-27387.450436411425
-27387.490166868098
-27387.36829391744
-27387.57075499465
-27387.476218887125
-27387.447031663727
-27387.463385007097
-27387.4429036785
-27387.53774697512
-27387.548056737236
-27387.492863847398
-27387.54512139286
-27387.54800046888
-27387.61797469871
-27387.544102010874
-27387.32648547742
-27387.49260017754
-27387.533385622643
-27387.493362242138
-27387.594593049875
-27387.524557177057
-27387.528502069756
-27387.50864183234
-27387.59515461234
-27387.476345002848
-27387.338912120773
-27387.4911155632
-27387.403770326484
-27387.506885439885
-27387.572442246732
-27387.59052833498
-27387.548122978464
-27387.521749358497
-27387.58020202732
-27387.48155841578
-27387.431333982724
-27387.57728597446
-27387.489836142464
-27387.561333274312
-27387.558718670844
-27387.406081033303
-27387.337987882496
-27387.577554365984
-27387.570047777997
-27387.444378924796
-27387.577401414233
-27387.539167645955
-27387.38709941874
-27387.632620217235
-27387.522603455363
-27387.579713222265
-27387.649639226227
-27387.526999880974
-27387.414319194817
-27387.27333218101
-27387.50973852457
-27387.54146058418
-27387.60395235438
-27387.59549500463
-27387.563545406752
-27387.247678888827
-27387.435552825697
-27387.540300760433
-27387.470525144694
-27387.487586565185
-27387.461809172655
-27387.359991086225
-27387.535942665374
-27387.34770395635
-27387.371965773513
-27387.495041691054
-27387.591499413284
-27387.513623169154
-27387.351843554665
-27387.53726762956
-27387.512776156706
-27387.49067676321
-27387.562657751274
-27387.41996536169
-27387.63421533889
-27387.51314076312
-27387.566702400352
-27387.571930598642
-27387.562546558816
-27387.41926854141
-27387.432072649295
-27387.359879014533
-27387.441116774913
-27387.342680496495
-27387.47302172362
-27387.42833648809
-27387.592619891966
-27387.604686705614
-27387.557517776437
-27387.43916190197
-27387.396742420187
-27387.457440533282
-27387.508212817032
-27387.230857472
-27387.5027310765
-27387.402450472997
-27387.603989831492
-27387.439314709925
-27387.528031788614
-27387.554252735186
-27387.639867508835
-27387.465287418578
-27387.402661801614
-27387.428047051966
-27387.42451695862
-27387.37765215067
-27387.553130974677
-27387.578027048086
-27387.635984522916
-27387.57023964011
-27387.53210364169
-27387.551198571957
-27387.524445737297
-27387.558447317617
-27387.329996604734
-27387.41925711659
-27387.407384387247
-27387.612692888593
-27387.554163822024
-27387.456928373827
-27387.458344793336
-27387.486129954665
-27387.45363770298
-27387.464848392898
-27387.505781040447
-27387.486684829735
-27387.517298002564
-27387.529890247
-27387.55496685515
-27387.478182661805
-27387.532354407544
-27387.503409463323
-27387.39019244908
-27387.44793267573
-27387.444809005923
-27387.464193256208
-27387.45762058829
-27387.399269543486
-27387.514440467767
-27387.46919578668
-27387.36560663249
-27387.469914973983
-27387.559218002534
-27387.60240839232
-27387.60164436885
-27387.542357973216
-27387.563802883597
-27387.62854145366
-27387.618553442226
-27387.61170742396
-27387.542975248492
-27387.576014246137
-27387.593855128427
-27387.57371816403
-27387.54324220781
-27387.538394790725
-27387.481804762996
-27387.541264078518
-27387.602523077658
-27387.622335598408
-27387.4027300604
-27387.610045854082
-27387.5670686159
-27387.62524036366
-27387.618919095385
-27387.583413762943
-27387.44242962613
-27387.562291619524
-27387.58811608901
-27387.536001105796
-27387.57900669168
-27387.59041506301
-27387.616323156217
-27387.56616149757
-27387.602512393045
-27387.41687337168
-27387.609982159927
-27387.536979427972
-27387.609645662313
-27387.543132798255
-27387.622028852165
-27387.53791070582
-27387.57293975132
-27387.554175457713
-27387.554073213323
-27387.47843806015
-27387.60240824742
-27387.60613356653
-27387.45597579334
-27387.603090331526
-27387.64746778491
-27387.60162381942
-27387.617864208332
-27387.549807056996
-27387.60528549571
-27387.599368153893
-27387.5164753654
-27387.367142946194
-27387.51740348347
-27387.565876270655
-27387.576286996704
-27387.44315144536
-27387.535303778895
-27387.482356191478
-27387.5688422615
-27387.447444421065
-27387.573344397868
-27387.41845715172
-27387.47264947045
-27387.551968200667
-27387.432501661235
-27387.479396055307
-27387.498589912604
-27387.615103727407
-27387.542914411937
-27387.500073297306
-27387.45265838177
-27387.582559646675
-27387.590865457838
-27387.524465294155
-27387.561135684813
-27387.476325141048
-27387.47861578549
-27387.534389021803
-27387.57867960466
-27387.53636543932
-27387.447401618432
-27387.533395929524
-27387.611220191837
-27387.44695576995
-27387.573379325717
-27387.47900290297
-27387.57590478327
-27387.52097601217
-27387.525991069444
-27387.577702149556
-27387.498648571476
-27387.58352775177
-27387.554598610484
-27387.53946022071
-27387.494850326664
-27387.55252059103
-27387.601775461422
-27387.588400270215
-27387.59170970179
-27387.583787268435
-27387.59535597976
-27387.588339000184
-27387.60425272207
-27387.581648100255
-27387.5870044082
-27387.54269104185
-27387.403386182952
-27387.456995089982
-27387.533416099548
-27387.56241640951
-27387.525721247155
-27387.531728843755
-27387.58002528756
-27387.573719835378
-27387.422801480287
-27387.52274153274
-27387.60805553894
-27387.2774451211
-27387.57755733711
-27387.57929146076
-27387.445609958006
-27387.590426459275
-27387.57142392987
-27387.537597968403
-27387.476412558037
-27387.602133423396
-27387.550797331565
-27387.35298733633
-27387.5678705314
-27387.550177862468
-27387.547211186407
-27387.54062455794
-27387.54826389328
-27387.5398201988
-27387.42707017251
-27387.432676656874
-27387.487588707354
-27387.447664465995
-27387.5135545323
-27387.566557120008
-27387.522570668625
-27387.4975467276
-27387.54883793518
-27387.495572830427
-27387.417510658146
-27387.52989024412
-27387.381753962774
-27387.594184913763
-27387.482255449635
-27387.4925971145
-27387.57780013635
-27387.51207405061
-27387.575588320557
-27387.539375588083
-27387.539377958034
-27387.469812471165
-27387.487717189848
-27387.47985550189
-27387.538746193546
-27387.5078429086
-27387.472935050017
-27387.58407515132
-27387.441513805374
-27387.505586917956
-27387.582220615062
-27387.590975768027
-27387.44418328096
-27387.42740433608
-27387.43151274413
-27387.51570254378
-27387.561909604676
-27387.45986909068
-27387.565162557454
-27387.396159594187
-27387.551497849203
-27387.59857836636
-27387.56213370002
-27387.498171476895
-27387.486842816535
-27387.465217401572
-27387.52896080241
-27387.586910752216
-27387.570726950365
-27387.530599609432
-27387.561145383428
-27387.459418380648
-27387.54435632831
-27387.452914343958
-27387.48237618547
-27387.57114138233
-27387.494104179106
-27387.46039548372
-27387.488826618293
-27387.39376701672
-27387.603588122965
-27387.442767699024
-27387.436164779007
-27387.45279636037
-27387.492094069406
-27387.39380782068
-27387.59845399432
-27387.470535607383
-27387.391834871567
-27387.546246621238
-27387.47774916458
-27387.49237326268
-27387.50356202319
-27387.542357405953
-27387.425557933202
-27387.408316393223
-27387.52006164019
-27387.53386215947
-27387.588979382424
-27387.427180535
-27387.588979563545
-27387.560891270892
-27387.507352473905
-27387.569219505487
-27387.52564786057
-27387.574516710574
-27387.555946925866
-27387.509933076835
-27387.502846958847
-27387.570983741185
-27387.577014872666
-27387.483751830114
-27387.564587658908
-27387.56186867524
-27387.603641926027
-27387.564162094062
-27387.43075889723
-27387.561901524932
-27387.351683507983
-27387.47274532331
-27387.498333460862
-27387.535863411587
-27387.368097716877
-27387.54176447315
-27387.406174543434
-27387.35455248398
-27387.54787223125
-27387.57204183221
-27387.585534256665
-27387.481334573946
-27387.53084363785
-27387.392922530635
-27387.594015624272
-27387.602058107703
-27387.385078840463
-27387.445549446813
-27387.56684730544
-27387.545519779702
-27387.47472027866
-27387.529984778055
-27387.46201727271
-27387.514572036915
-27387.5603053827
-27387.412960227935
-27387.588976248742
-27387.560983709925
-27387.583099296702
-27387.535245803083
-27387.51975802642
-27387.50653757003
-27387.586597865105
-27387.464426517443
-27387.567451580067
-27387.489295330714
-27387.534432542543
-27387.495305030614
-27387.44938537145
-27387.35843147391
-27387.376515419295
-27387.55670817074
-27387.535879314106
-27387.469804818356
-27387.551828579293
-27387.458017124132
-27387.559356254875
-27387.55508424229
-27387.476373240803
-27387.459770952762
-27387.414117964636
-27387.47117945125
-27387.518461417218
-27387.558682556803
-27387.448387579665
-27387.52105389639
-27387.542248140773
-27387.529927811927
-27387.57156227516
-27387.58105235054
-27387.509351425146
-27387.58517309704
-27387.331212110443
-27387.482652614715
-27387.525555454362
-27387.313529702296
-27387.443791295642
-27387.435276287324
-27387.464030314834
-27387.56913272366
-27387.40619963583
-27387.503351507807
-27387.45383765163
-27387.53923833622
-27387.505744066308
-27387.45950938546
-27387.368274620254
-27387.422859364888
-27387.531369963464
-27387.522491233474
-27387.41130940397
-27387.402380878713
-27387.424987949693
-27387.522934469376
-27387.253116115793
-27387.420442016428
-27387.432598054635
-27387.465928201585
-27387.40217012971
-27387.35716981058
-27387.504000550678
-27387.413915982375
-27387.50295135515
-27387.651707204794
-27387.45111450272
-27387.57806977549
-27387.57189909658
-27387.537291878514
-27387.48782068728
-27387.525820648832
-27387.471626794533
-27387.538783098884
-27387.58396624557
-27387.55302232632
-27387.539899099964
-27387.558907458308
-27387.558320817345
-27387.452347341925
-27387.498725762693
-27387.58123865531
-27387.537106716823
-27387.56456095881
-27387.479921148908
-27387.578046937124
-27387.46284717373
-27387.551524106104
-27387.557901757267
-27387.567529379896
-27387.612817226604
-27387.465715087696
-27387.547086916013
-27387.554861336543
-27387.585944562663
-27387.531875330387
-27387.477792904916
-27387.346015990595
-27387.443150393476
-27387.426814714665
-27387.52317512969
-27387.360977804718
-27387.488312744623
-27387.503878296026
-27387.464516941414
-27387.37320918449
-27387.431641440748
-27387.540208713683
-27387.4789263003
-27387.48234328819
-27387.366479996534
-27387.57787308914
-27387.561661033236
-27387.55826361829
-27387.505508736638
-27387.431952039726
-27387.524709687576
-27387.458646314943
-27387.35410578611
-27387.525223673583
-27387.43471650743
-27387.36040171473
-27387.392583303314
-27387.35411406871
-27387.37742592903
-27387.47794166569
-27387.551657091666
-27387.411147128656
-27387.447196915688
-27387.400934458747
-27387.55286026792
-27387.525825705263
-27387.456872796887
-27387.43924761597
-27387.56614969781
-27387.487777775066
-27387.486464257054
-27387.543329305554
-27387.40872723677
