# Supplementary material for: A Euclidean transformer for fast and stable machine learned force fields
Source: Nat Commun. 2024 Aug 6;15:6539. doi: 10.1038/s41467-024-50620-6 (PMC11303804; doi:10.1038/s41467-024-50620-6)
Supplement: Supplementary file 4 — Source Data [file 41467_2024_50620_MOESM4_ESM.zip › Source Data/supp_fig11_b/readme.txt]

Each folder contains the rattled structure (init_structure.xyz) as well as the relaxed structure (relaxed_structure.xyz). 

The structure basin03_dftopt.xyz has been the DFT optimised structure which served as the initial structure for the rattle operation. 
