# Supplementary material for: A Euclidean transformer for fast and stable machine learned force fields
Source: Nat Commun. 2024 Aug 6;15:6539. doi: 10.1038/s41467-024-50620-6 (PMC11303804; doi:10.1038/s41467-024-50620-6)
Supplement: Supplementary file 4 — Source Data [file 41467_2024_50620_MOESM4_ESM.zip › Source Data/fig5_b/relaxed_structure.xyz]

42
Properties=species:S:1:pos:R:3:forces:R:3 energy=-26917.285052738454 free_energy=-26917.285052738454 pbc="F F F"
H       -3.98893609       0.33474494      -1.17976229      -0.00004961      -0.00002353      -0.00002363
H       -2.56010750       1.38706655      -1.29637235      -0.00001524       0.00000031       0.00000401
H       -3.81849504       1.72705301      -0.06603558       0.00002524      -0.00002500      -0.00004141
C       -3.27913789       0.93261752      -0.59636267      -0.00000492       0.00005744       0.00004046
O       -2.03356227      -1.06085224      -0.07127219      -0.00001598       0.00001754       0.00000470
C       -2.50994135       0.01569655       0.31951887       0.00001862      -0.00001555       0.00002193
N       -2.35110819       0.43993432       1.60413321       0.00001801      -0.00004325      -0.00002422
H       -2.62747291       1.38857689       1.82524350       0.00000858       0.00000340      -0.00000141
C       -1.52600698      -0.27160607       2.58584957      -0.00000069       0.00001055       0.00002528
H       -1.49079106       0.38323571       3.46713363      -0.00001937      -0.00002818      -0.00004510
C       -2.13970450      -1.61171381       2.99217300      -0.00004661       0.00000767       0.00003768
C       -0.05678104      -0.29424603       2.09520001       0.00001120      -0.00000073       0.00002284
O        0.59603982       0.74655429       2.06109170      -0.00000037      -0.00001983       0.00000483
H       -2.27517277      -2.27189110       2.12731454       0.00001580       0.00001412      -0.00000650
H       -1.50755507      -2.11188308       3.73715634      -0.00001497      -0.00000143       0.00002033
H       -3.12751962      -1.44398260       3.43941837       0.00005211       0.00002942      -0.00004907
N        0.45095739      -1.50219084       1.72486664      -0.00000619       0.00000785      -0.00000466
H       -0.19481778      -2.27626064       1.60585624       0.00000532       0.00001499      -0.00000193
C        1.77550909      -1.60784177       1.13326699       0.00000889      -0.00001116       0.00001028
H        2.47280032      -1.04456892       1.76824736      -0.00001001      -0.00001263      -0.00001582
C        2.20720307      -3.07093729       1.05197723       0.00002052       0.00001317       0.00002284
C        1.89707144      -0.93378938      -0.25023349      -0.00001316      -0.00000657       0.00001117
O        3.00310239      -0.53629247      -0.63802282       0.00002665      -0.00000409      -0.00001047
H        2.24826029      -3.51870972       2.05333536       0.00000285       0.00000248      -0.00002684
H        1.50979692      -3.65316204       0.43228212       0.00002506      -0.00001185       0.00000510
H        3.20205713      -3.13428003       0.59678867      -0.00001796      -0.00001806       0.00001197
N        0.76610433      -0.85233168      -0.98665115       0.00000268       0.00001254       0.00000105
H       -0.14313950      -1.06224764      -0.56203546      -0.00000486       0.00000233       0.00000444
C        0.73216099      -0.14151189      -2.26727891      -0.00001239       0.00000329      -0.00000161
H        1.72408766      -0.27528047      -2.72280562      -0.00001053      -0.00001183       0.00000380
C       -0.35788009      -0.70497803      -3.16397572       0.00000327       0.00000825       0.00000914
C        0.53300887       1.36948113      -1.97892918       0.00001187      -0.00003854      -0.00000404
O       -0.54454329       1.94565292      -2.15137163      -0.00002081       0.00002527       0.00003953
H       -0.14804363      -1.75664127      -3.39462155       0.00001283       0.00000973      -0.00000344
H       -1.33713286      -0.63923807      -2.67538194       0.00001543       0.00000015      -0.00001777
H       -0.40912501      -0.13628606      -4.09973692      -0.00001047       0.00000783       0.00000134
N        1.64823108       1.96741278      -1.49229866      -0.00001361      -0.00002906       0.00000330
H        2.43470033       1.35417173      -1.26835394      -0.00000348       0.00001679      -0.00001491
C        1.62391032       3.30617189      -0.93401333       0.00000898       0.00001492       0.00006866
H        0.81167419       3.86694632      -1.40893595      -0.00000086       0.00001659       0.00000420
H        1.44877274       3.28349677       0.15290503      -0.00002597      -0.00000908      -0.00005144
H        2.57751020       3.81095825      -1.13212806       0.00002416       0.00001374      -0.00003462
