# Supplementary material for: A Euclidean transformer for fast and stable machine learned force fields
Source: Nat Commun. 2024 Aug 6;15:6539. doi: 10.1038/s41467-024-50620-6 (PMC11303804; doi:10.1038/s41467-024-50620-6)
Supplement: Supplementary file 4 — Source Data [file 41467_2024_50620_MOESM4_ESM.zip › Source Data/fig5_b/readme.txt]

Radius of gyration as function of MD step for AcAla3NHMe. Saved every 100th step. Time step is 0.5 fs.

.xyz file is the relaxed structure for MD starting point.
