# Supplementary material for: A Euclidean transformer for fast and stable machine learned force fields
Source: Nat Commun. 2024 Aug 6;15:6539. doi: 10.1038/s41467-024-50620-6 (PMC11303804; doi:10.1038/s41467-024-50620-6)
Supplement: Supplementary file 4 — Source Data [file 41467_2024_50620_MOESM4_ESM.zip › Source Data/fig4_d(left_ATAT)/fig4_d_AT_AT.csv]

temperature	stability	md	mode
300	0.010033444816053512	1	inv
300	0.006688963210702341	2	inv
300	0.04013377926421405	3	inv
500	0.0	1	inv
500	0.0033444816053511705	2	inv
500	0.0033444816053511705	3	inv
300	0.026755852842809364	1	inv
300	0.026755852842809364	2	inv
300	0.026755852842809364	3	inv
500	0.0033444816053511705	1	inv
500	0.0033444816053511705	2	inv
500	0.023411371237458192	3	inv
300	1.0	1	equiv
300	1.0	2	equiv
300	1.0	3	equiv
500	0.25752508361204013	1	equiv
500	1.0	2	equiv
500	1.0	3	equiv
300	1.0	1	equiv
300	1.0	2	equiv
300	1.0	3	equiv
500	1.0	1	equiv
500	1.0	2	equiv
500	1.0	3	equiv
