# Supplementary material for: A Euclidean transformer for fast and stable machine learned force fields
Source: Nat Commun. 2024 Aug 6;15:6539. doi: 10.1038/s41467-024-50620-6 (PMC11303804; doi:10.1038/s41467-024-50620-6)
Supplement: Supplementary file 4 — Source Data [file 41467_2024_50620_MOESM4_ESM.zip › Source Data/fig6_c/readme.txt]

The .npz files contain the geometry, potential energy and atomic numbers for the potential energy surface minima obtained during the minima hopping for DHA.

As described in the SI, outliers are excluded from the analysis in a self-contained manner.
