# Supplementary material for: A Euclidean transformer for fast and stable machine learned force fields
Source: Nat Commun. 2024 Aug 6;15:6539. doi: 10.1038/s41467-024-50620-6 (PMC11303804; doi:10.1038/s41467-024-50620-6)
Supplement: Supplementary file 4 — Source Data [file 41467_2024_50620_MOESM4_ESM.zip › Source Data/fig6_d/readme.txt]

The .npz files contain the geometry, potential energy and atomic numbers for the potential energy surface minima obtained during the minima hopping for Ac_Ala3_NHMe.

As described in the SI, outliers are excluded from the analysis in a self-contained manner.
