# Supplementary material for: A Euclidean transformer for fast and stable machine learned force fields
Source: Nat Commun. 2024 Aug 6;15:6539. doi: 10.1038/s41467-024-50620-6 (PMC11303804; doi:10.1038/s41467-024-50620-6)
Supplement: Supplementary file 4 — Source Data [file 41467_2024_50620_MOESM4_ESM.zip › Source Data/fig6_b/dha_relaxed_structure.xyz]

56
Properties=species:S:1:pos:R:3 pbc="F F F"
O      -25.74249840      24.69734764      30.77505875
O      -26.67403030      23.03957748      29.54583359
C      -25.31637955      23.91831779      27.17306519
C      -28.16995430      22.84881401      26.43245697
C      -30.16026878      22.36242676      28.85018349
C      -28.97214699      20.15693283      30.80998802
C      -24.92104912      24.40404701      28.57066154
C      -26.43773270      24.71109581      26.56520271
C      -27.03972626      21.82004166      32.68962479
C      -27.65375137      24.25721931      26.23440742
C      -29.67135239      22.78189850      26.38284302
C      -30.51242447      22.57068634      27.40362358
C      -30.87821770      21.18638039      29.45457077
C      -29.10944939      23.97273064      31.92814636
C      -30.37789536      20.25908661      30.28115273
C      -28.94969177      20.17430496      32.31754684
C      -28.13754272      20.87919617      33.11731339
C      -27.14791298      23.18462944      33.33562088
C      -28.05135536      24.12419128      33.00134659
C      -29.90527916      25.22919655      31.71595192
C      -29.10765839      25.85348511      29.37401962
C      -29.90710068      26.01688766      30.63110542
C      -25.88372231      23.96277428      29.65077782
C      -28.12052345      27.01021767      29.16944885
H      -24.42936707      24.00265121      26.52404213
H      -25.57469940      22.85246086      27.22592354
H      -27.78101730      22.44197273      27.37591171
H      -27.76902390      22.20834160      25.62523460
H      -29.07431412      22.29545212      28.99425697
H      -30.48342705      23.26780510      29.40095901
H      -28.32824898      20.94139862      30.39259911
H      -28.54711914      19.19235611      30.47098160
H      -24.81497574      25.49745560      28.61305618
H      -23.93759727      23.99591637      28.85767746
H      -26.21679688      25.76613617      26.36962700
H      -26.06805038      21.37819290      32.96640778
H      -27.03141022      21.92404938      31.59471130
H      -28.35699654      24.96165657      25.78013420
H      -30.11043358      22.94598579      25.39331627
H      -31.58510971      22.56095695      27.18275642
H      -31.93689346      21.10316086      29.18705177
H      -29.78729057      23.15383911      32.22859573
H      -28.64495087      23.62999725      30.99170113
H      -31.05935097      19.48021698      30.63936996
H      -29.69478416      19.52906799      32.79494476
H      -28.26630592      20.77523613      34.19869995
H      -26.45130920      23.40701294      34.14952469
H      -28.04657555      25.07048988      33.55121613
H      -30.53147316      25.52855110      32.56258392
H      -28.56584167      24.89907074      29.36315346
H      -29.79191780      25.81649208      28.50931358
H      -30.53980446      26.91047859      30.66002655
H      -27.37887764      27.03580856      29.97918510
H      -28.64313698      27.97673798      29.15803146
H      -27.58462334      26.89800072      28.21779633
H      -26.35811806      24.37115288      31.47102165
