# Supplementary material for: A Euclidean transformer for fast and stable machine learned force fields
Source: Nat Commun. 2024 Aug 6;15:6539. doi: 10.1038/s41467-024-50620-6 (PMC11303804; doi:10.1038/s41467-024-50620-6)
Supplement: Supplementary file 4 — Source Data [file 41467_2024_50620_MOESM4_ESM.zip › Source Data/supp_fig3/naphthalene/rdf.csv]

hr	run	molecule	loc	model
6.444603454051895e-08	1	naphthalene	0.6	so3krates
5.598928751253452e-07	1	naphthalene	0.6371859296482412	so3krates
4.137451856672649e-06	1	naphthalene	0.6743718592964824	so3krates
2.5946722198780706e-05	1	naphthalene	0.7115577889447235	so3krates
0.00013783447712964047	1	naphthalene	0.7487437185929648	so3krates
0.00061935351971585	1	naphthalene	0.785929648241206	so3krates
0.0023515254257035667	1	naphthalene	0.8231155778894472	so3krates
0.007537628500938247	1	naphthalene	0.8603015075376885	so3krates
0.02038615613743497	1	naphthalene	0.8974874371859296	so3krates
0.04650256823144117	1	naphthalene	0.9346733668341709	so3krates
0.08944643818877791	1	naphthalene	0.9718592964824121	so3krates
0.14507296862995211	1	naphthalene	1.0090452261306533	so3krates
0.1984690449829778	1	naphthalene	1.0462311557788944	so3krates
0.22931761456344277	1	naphthalene	1.0834170854271357	so3krates
0.22479731075508452	1	naphthalene	1.120603015075377	so3krates
0.19008700213542623	1	naphthalene	1.157788944723618	so3krates
0.1469261569599237	1	naphthalene	1.1949748743718593	so3krates
0.12144611493551313	1	naphthalene	1.2321608040201006	so3krates
0.13065275842027949	1	naphthalene	1.2693467336683417	so3krates
0.17463263925612574	1	naphthalene	1.306532663316583	so3krates
0.23603071166602027	1	naphthalene	1.3437185929648243	so3krates
0.28701783202828335	1	naphthalene	1.3809045226130654	so3krates
0.3027207136928747	1	naphthalene	1.4180904522613065	so3krates
0.27458292253230715	1	naphthalene	1.4552763819095478	so3krates
0.21404105871180448	1	naphthalene	1.492462311557789	so3krates
0.14360877543742498	1	naphthalene	1.5296482412060302	so3krates
0.08314038895072462	1	naphthalene	1.5668341708542715	so3krates
0.04167316232912957	1	naphthalene	1.6040201005025128	so3krates
0.018171284218687463	1	naphthalene	1.6412060301507538	so3krates
0.00695553164671886	1	naphthalene	1.678391959798995	so3krates
0.0024262335117718014	1	naphthalene	1.7155778894472364	so3krates
0.0010006185798852776	1	naphthalene	1.7527638190954775	so3krates
0.0011004387372391979	1	naphthalene	1.7899497487437186	so3krates
0.0026675373805742334	1	naphthalene	1.8271356783919601	so3krates
0.007045127408199902	1	naphthalene	1.8643216080402012	so3krates
0.01730917586719007	1	naphthalene	1.9015075376884423	so3krates
0.03852413330971245	1	naphthalene	1.9386934673366834	so3krates
0.07688444038425411	1	naphthalene	1.9758793969849249	so3krates
0.13673547879235745	1	naphthalene	2.013065326633166	so3krates
0.21585509028940755	1	naphthalene	2.050251256281407	so3krates
0.3019374226101013	1	naphthalene	2.0874371859296486	so3krates
0.3746024135106586	1	naphthalene	2.1246231155778896	so3krates
0.414549559095014	1	naphthalene	2.1618090452261307	so3krates
0.4153545315161454	1	naphthalene	2.1989949748743722	so3krates
0.38936102271157896	1	naphthalene	2.2361809045226133	so3krates
0.3620953863067939	1	naphthalene	2.2733668341708544	so3krates
0.3578433336091512	1	naphthalene	2.3105527638190955	so3krates
0.3854929571336767	1	naphthalene	2.347738693467337	so3krates
0.4335622505117778	1	naphthalene	2.384924623115578	so3krates
0.4772921692531133	1	naphthalene	2.422110552763819	so3krates
0.49306152135586073	1	naphthalene	2.4592964824120607	so3krates
0.470948710540804	1	naphthalene	2.4964824120603017	so3krates
0.41813398489319314	1	naphthalene	2.533668341708543	so3krates
0.35268895588969273	1	naphthalene	2.570854271356784	so3krates
0.2934490531858192	1	naphthalene	2.6080402010050254	so3krates
0.252379042820965	1	naphthalene	2.6452261306532665	so3krates
0.2320615423156282	1	naphthalene	2.682412060301508	so3krates
0.22721182582202068	1	naphthalene	2.719597989949749	so3krates
0.22812892928974857	1	naphthalene	2.75678391959799	so3krates
0.2247214008533507	1	naphthalene	2.7939698492462317	so3krates
0.21017251923766672	1	naphthalene	2.831155778894473	so3krates
0.18309517460143082	1	naphthalene	2.868341708542714	so3krates
0.14725224841963425	1	naphthalene	2.905527638190955	so3krates
0.1091085338425743	1	naphthalene	2.9427135678391965	so3krates
0.07474840155119773	1	naphthalene	2.9798994974874375	so3krates
0.04786747227603435	1	naphthalene	3.0170854271356786	so3krates
0.029566746049188925	1	naphthalene	3.05427135678392	so3krates
0.01953141220899027	1	naphthalene	3.0914572864321612	so3krates
0.017703054195479465	1	naphthalene	3.1286432160804023	so3krates
0.02567956207454918	1	naphthalene	3.1658291457286434	so3krates
0.047201540120311684	1	naphthalene	3.203015075376885	so3krates
0.08698706767577329	1	naphthalene	3.240201005025126	so3krates
0.1474474839347468	1	naphthalene	3.277386934673367	so3krates
0.22422559052572089	1	naphthalene	3.3145728643216086	so3krates
0.3035876722209372	1	naphthalene	3.3517587939698497	so3krates
0.36520949796379654	1	naphthalene	3.3889447236180907	so3krates
0.3908001300142641	1	naphthalene	3.4261306532663323	so3krates
0.37386342917995996	1	naphthalene	3.4633165829145733	so3krates
0.32369551152693105	1	naphthalene	3.5005025125628144	so3krates
0.2605343922976757	1	naphthalene	3.5376884422110555	so3krates
0.2054394119141993	1	naphthalene	3.574874371859297	so3krates
0.17172487398182276	1	naphthalene	3.612060301507538	so3krates
0.1622877395488458	1	naphthalene	3.649246231155779	so3krates
0.1723222257106857	1	naphthalene	3.6864321608040207	so3krates
0.1940198762577459	1	naphthalene	3.7236180904522618	so3krates
0.22007816833036373	1	naphthalene	3.760804020100503	so3krates
0.2447912929161172	1	naphthalene	3.7979899497487444	so3krates
0.26351651542076093	1	naphthalene	3.8351758793969855	so3krates
0.2722770572883351	1	naphthalene	3.8723618090452265	so3krates
0.26862506437794076	1	naphthalene	3.9095477386934676	so3krates
0.2532013456103892	1	naphthalene	3.946733668341709	so3krates
0.23033133582338564	1	naphthalene	3.98391959798995	so3krates
0.20665031735823236	1	naphthalene	4.021105527638191	so3krates
0.18844190034646682	1	naphthalene	4.058291457286432	so3krates
0.17933632432323582	1	naphthalene	4.0954773869346734	so3krates
0.17947684104012562	1	naphthalene	4.1326633165829145	so3krates
0.1860715788027827	1	naphthalene	4.169849246231156	so3krates
0.1946150206645566	1	naphthalene	4.207035175879398	so3krates
0.20027422408600637	1	naphthalene	4.244221105527639	so3krates
0.1993545424061209	1	naphthalene	4.28140703517588	so3krates
0.19072252505868947	1	naphthalene	4.318592964824121	so3krates
0.17662590518028587	1	naphthalene	4.355778894472362	so3krates
0.16219369732981348	1	naphthalene	4.392964824120603	so3krates
0.1534836665075869	1	naphthalene	4.430150753768845	so3krates
0.15489020911724344	1	naphthalene	4.467336683417086	so3krates
0.16721585454223506	1	naphthalene	4.504522613065327	so3krates
0.18736870754630636	1	naphthalene	4.541708542713568	so3krates
0.20978809912048077	1	naphthalene	4.578894472361809	so3krates
0.22885297684005923	1	naphthalene	4.61608040201005	so3krates
0.24106798799976048	1	naphthalene	4.653266331658291	so3krates
0.24597170820897216	1	naphthalene	4.6904522613065325	so3krates
0.2454672196216668	1	naphthalene	4.727638190954774	so3krates
0.24220363324567618	1	naphthalene	4.7648241206030155	so3krates
0.23806671355686299	1	naphthalene	4.802010050251257	so3krates
0.2334960458840557	1	naphthalene	4.839195979899498	so3krates
0.22765747896004085	1	naphthalene	4.876381909547739	so3krates
0.21908723566188545	1	naphthalene	4.91356783919598	so3krates
0.20646093915288477	1	naphthalene	4.950753768844221	so3krates
0.18931229265139105	1	naphthalene	4.987939698492463	so3krates
0.16853112338691187	1	naphthalene	5.025125628140704	so3krates
0.14638213445730253	1	naphthalene	5.062311557788945	so3krates
0.12588495951677128	1	naphthalene	5.099497487437186	so3krates
0.1097473821081464	1	naphthalene	5.136683417085427	so3krates
0.09936629075312821	1	naphthalene	5.173869346733668	so3krates
0.09440146263974304	1	naphthalene	5.211055276381909	so3krates
0.09309470285386315	1	naphthalene	5.248241206030151	so3krates
0.09311897118142973	1	naphthalene	5.285427135678392	so3krates
0.09253258397851913	1	naphthalene	5.3226130653266335	so3krates
0.09043018235255525	1	naphthalene	5.3597989949748746	so3krates
0.08705769882449038	1	naphthalene	5.396984924623116	so3krates
0.08341442653639687	1	naphthalene	5.434170854271357	so3krates
0.0806146396425916	1	naphthalene	5.471356783919598	so3krates
0.07939526344635227	1	naphthalene	5.50854271356784	so3krates
0.08002996461660666	1	naphthalene	5.545728643216081	so3krates
0.0826012088579865	1	naphthalene	5.582914572864322	so3krates
0.08731622394924975	1	naphthalene	5.620100502512563	so3krates
0.09453656816883486	1	naphthalene	5.657286432160804	so3krates
0.10443367427466127	1	naphthalene	5.694472361809045	so3krates
0.11650092917315995	1	naphthalene	5.731658291457286	so3krates
0.12931259482200735	1	naphthalene	5.768844221105528	so3krates
0.1407957106869029	1	naphthalene	5.806030150753769	so3krates
0.14894025751803153	1	naphthalene	5.84321608040201	so3krates
0.15254733681178542	1	naphthalene	5.880402010050251	so3krates
0.15156039333817078	1	naphthalene	5.9175879396984925	so3krates
0.1468083301600964	1	naphthalene	5.954773869346734	so3krates
0.1393892365412812	1	naphthalene	5.9919597989949756	so3krates
0.13011477049778694	1	naphthalene	6.029145728643217	so3krates
0.11930961372664495	1	naphthalene	6.066331658291458	so3krates
0.1069865913960592	1	naphthalene	6.103517587939699	so3krates
0.09320891196401634	1	naphthalene	6.14070351758794	so3krates
0.07839059150698055	1	naphthalene	6.177889447236181	so3krates
0.06336314395075093	1	naphthalene	6.215075376884422	so3krates
0.0491950824986098	1	naphthalene	6.252261306532664	so3krates
0.03689140042377739	1	naphthalene	6.289447236180905	so3krates
0.027138184058341255	1	naphthalene	6.326633165829146	so3krates
0.0201964841353508	1	naphthalene	6.363819095477387	so3krates
0.015955887837151583	1	naphthalene	6.401005025125628	so3krates
0.014085617079511902	1	naphthalene	6.438190954773869	so3krates
0.014191094465134247	1	naphthalene	6.4753768844221105	so3krates
0.015902723987603153	1	naphthalene	6.512562814070352	so3krates
0.018875975087812323	1	naphthalene	6.5497487437185935	so3krates
0.022730937117990666	1	naphthalene	6.586934673366835	so3krates
0.026981718514485272	1	naphthalene	6.624120603015076	so3krates
0.03101017821180523	1	naphthalene	6.661306532663317	so3krates
0.03413168981149197	1	naphthalene	6.698492462311558	so3krates
0.035763168665706814	1	naphthalene	6.735678391959799	so3krates
0.03563078664571947	1	naphthalene	6.772864321608041	so3krates
0.0339017780069346	1	naphthalene	6.810050251256282	so3krates
0.031155109080052312	1	naphthalene	6.847236180904523	so3krates
0.028201011670750252	1	naphthalene	6.884422110552764	so3krates
0.02583493188643712	1	naphthalene	6.921608040201005	so3krates
0.024619194145603894	1	naphthalene	6.958793969849246	so3krates
0.02474946282673352	1	naphthalene	6.995979899497488	so3krates
0.026025010765762184	1	naphthalene	7.033165829145729	so3krates
0.027918261911077286	1	naphthalene	7.07035175879397	so3krates
0.029722712935852068	1	naphthalene	7.1075376884422115	so3krates
0.030740488997750115	1	naphthalene	7.1447236180904525	so3krates
0.03045852701617127	1	naphthalene	7.181909547738694	so3krates
0.028667708568334078	1	naphthalene	7.219095477386935	so3krates
0.025498203986049028	1	naphthalene	7.256281407035177	so3krates
0.02136489643256903	1	naphthalene	7.293467336683418	so3krates
0.016838453008421767	1	naphthalene	7.330653266331659	so3krates
0.012483218964400154	1	naphthalene	7.3678391959799	so3krates
0.008719920636331788	1	naphthalene	7.405025125628141	so3krates
0.0057595388222775835	1	naphthalene	7.442211055276382	so3krates
0.003616780063396102	1	naphthalene	7.479396984924623	so3krates
0.002175104660087034	1	naphthalene	7.516582914572865	so3krates
0.0012633317453357824	1	naphthalene	7.553768844221106	so3krates
0.0007144849762290706	1	naphthalene	7.590954773869347	so3krates
0.0003960199280487133	1	naphthalene	7.628140703517588	so3krates
0.0002158333619129053	1	naphthalene	7.665326633165829	so3krates
0.00011540645939658033	1	naphthalene	7.7025125628140705	so3krates
5.9876220214171504e-05	1	naphthalene	7.739698492462312	so3krates
2.9517309838938633e-05	1	naphthalene	7.7768844221105535	so3krates
1.3456119019185303e-05	1	naphthalene	7.814070351758795	so3krates
5.522246648936857e-06	1	naphthalene	7.851256281407036	so3krates
1.995615547890713e-06	1	naphthalene	7.888442211055277	so3krates
6.249265391475042e-07	1	naphthalene	7.925628140703518	so3krates
1.677418537069018e-07	1	naphthalene	7.962814070351759	so3krates
3.831745315768091e-08	1	naphthalene	8.0	so3krates
6.460818636130947e-08	2	naphthalene	0.6	so3krates
5.630442758363723e-07	2	naphthalene	0.6371859296482412	so3krates
4.1652547920873935e-06	2	naphthalene	0.6743718592964824	so3krates
2.6118623184572447e-05	2	naphthalene	0.7115577889447235	so3krates
0.0001386481942227841	2	naphthalene	0.7487437185929648	so3krates
0.0006223912366782395	2	naphthalene	0.785929648241206	so3krates
0.002360539142845308	2	naphthalene	0.8231155778894472	so3krates
0.007558740036132134	2	naphthalene	0.8603015075376885	so3krates
0.020424154575141854	2	naphthalene	0.8974874371859296	so3krates
0.04655131800605639	2	naphthalene	0.9346733668341709	so3krates
0.08947915147510181	2	naphthalene	0.9718592964824121	so3krates
0.1450474296900668	2	naphthalene	1.0090452261306533	so3krates
0.19835641544060942	2	naphthalene	1.0462311557788944	so3krates
0.22913474732853722	2	naphthalene	1.0834170854271357	so3krates
0.22460251815744303	2	naphthalene	1.120603015075377	so3krates
0.18992758507770618	2	naphthalene	1.157788944723618	so3krates
0.14678507184589185	2	naphthalene	1.1949748743718593	so3krates
0.1212543993239775	2	naphthalene	1.2321608040201006	so3krates
0.13037795532555138	2	naphthalene	1.2693467336683417	so3krates
0.17436696613031852	2	naphthalene	1.306532663316583	so3krates
0.2359717382411914	2	naphthalene	1.3437185929648243	so3krates
0.2873174088763468	2	naphthalene	1.3809045226130654	so3krates
0.30332690673176715	2	naphthalene	1.4180904522613065	so3krates
0.2752448853292187	2	naphthalene	1.4552763819095478	so3krates
0.21448992149076593	2	naphthalene	1.492462311557789	so3krates
0.14373813467708477	2	naphthalene	1.5296482412060302	so3krates
0.0830279944607085	2	naphthalene	1.5668341708542715	so3krates
0.04146978080185807	2	naphthalene	1.6040201005025128	so3krates
0.01798978902589346	2	naphthalene	1.6412060301507538	so3krates
0.006836602763832055	2	naphthalene	1.678391959798995	so3krates
0.002361439716809725	2	naphthalene	1.7155778894472364	so3krates
0.0009644388292777856	2	naphthalene	1.7527638190954775	so3krates
0.0010649732851679497	2	naphthalene	1.7899497487437186	so3krates
0.0025979674065170063	2	naphthalene	1.8271356783919601	so3krates
0.006885995548423303	2	naphthalene	1.8643216080402012	so3krates
0.016980187456626935	2	naphthalene	1.9015075376884423	so3krates
0.03795123807574119	2	naphthalene	1.9386934673366834	so3krates
0.07607997127703148	2	naphthalene	1.9758793969849249	so3krates
0.13588844236307326	2	naphthalene	2.013065326633166	so3krates
0.21532306232593226	2	naphthalene	2.050251256281407	so3krates
0.30204577132077265	2	naphthalene	2.0874371859296486	so3krates
0.3753311404084714	2	naphthalene	2.1246231155778896	so3krates
0.4153888605438698	2	naphthalene	2.1618090452261307	so3krates
0.41555187452978426	2	naphthalene	2.1989949748743722	so3krates
0.3884274642307066	2	naphthalene	2.2361809045226133	so3krates
0.3601664087263067	2	naphthalene	2.2733668341708544	so3krates
0.35562433578358266	2	naphthalene	2.3105527638190955	so3krates
0.3838758967920922	2	naphthalene	2.347738693467337	so3krates
0.43318232483934416	2	naphthalene	2.384924623115578	so3krates
0.47823727392057164	2	naphthalene	2.422110552763819	so3krates
0.49484372235920093	2	naphthalene	2.4592964824120607	so3krates
0.47275415175357866	2	naphthalene	2.4964824120603017	so3krates
0.4192312495893941	2	naphthalene	2.533668341708543	so3krates
0.3527691156569571	2	naphthalene	2.570854271356784	so3krates
0.29272146723791087	2	naphthalene	2.6080402010050254	so3krates
0.25141783473181356	2	naphthalene	2.6452261306532665	so3krates
0.23152680374523119	2	naphthalene	2.682412060301508	so3krates
0.2275763192623868	2	naphthalene	2.719597989949749	so3krates
0.22948811808672803	2	naphthalene	2.75678391959799	so3krates
0.22674205970748781	2	naphthalene	2.7939698492462317	so3krates
0.21222960122774145	2	naphthalene	2.831155778894473	so3krates
0.18456970236685624	2	naphthalene	2.868341708542714	so3krates
0.14782926937753252	2	naphthalene	2.905527638190955	so3krates
0.10888099062024664	2	naphthalene	2.9427135678391965	so3krates
0.0740778353039404	2	naphthalene	2.9798994974874375	so3krates
0.04713540299716635	2	naphthalene	3.0170854271356786	so3krates
0.028994468317725886	2	naphthalene	3.05427135678392	so3krates
0.019145638978384186	2	naphthalene	3.0914572864321612	so3krates
0.017404351895299004	2	naphthalene	3.1286432160804023	so3krates
0.02532947676008763	2	naphthalene	3.1658291457286434	so3krates
0.046689743487172274	2	naphthalene	3.203015075376885	so3krates
0.08629948427306981	2	naphthalene	3.240201005025126	so3krates
0.14674180922641905	2	naphthalene	3.277386934673367	so3krates
0.2238356163546002	2	naphthalene	3.3145728643216086	so3krates
0.3038576072422914	2	naphthalene	3.3517587939698497	so3krates
0.3662094144673997	2	naphthalene	3.3889447236180907	so3krates
0.3921625374878008	2	naphthalene	3.4261306532663323	so3krates
0.37494438233708005	2	naphthalene	3.4633165829145733	so3krates
0.32397574427424863	2	naphthalene	3.5005025125628144	so3krates
0.25994437840970996	2	naphthalene	3.5376884422110555	so3krates
0.20437085936498892	2	naphthalene	3.574874371859297	so3krates
0.170762526918075	2	naphthalene	3.612060301507538	so3krates
0.16187212909588972	2	naphthalene	3.649246231155779	so3krates
0.17254064882804082	2	naphthalene	3.6864321608040207	so3krates
0.19461875142297907	2	naphthalene	3.7236180904522618	so3krates
0.22066941316941693	2	naphthalene	3.760804020100503	so3krates
0.24510817991514985	2	naphthalene	3.7979899497487444	so3krates
0.26353441231820585	2	naphthalene	3.8351758793969855	so3krates
0.27212566694916757	2	naphthalene	3.8723618090452265	so3krates
0.26840351907509075	2	naphthalene	3.9095477386934676	so3krates
0.2528795856575309	2	naphthalene	3.946733668341709	so3krates
0.22980968114628308	2	naphthalene	3.98391959798995	so3krates
0.20589125339424388	2	naphthalene	4.021105527638191	so3krates
0.18755363194333508	2	naphthalene	4.058291457286432	so3krates
0.17857023472499559	2	naphthalene	4.0954773869346734	so3krates
0.17916247780973205	2	naphthalene	4.1326633165829145	so3krates
0.18650092002766608	2	naphthalene	4.169849246231156	so3krates
0.19588773418998823	2	naphthalene	4.207035175879398	so3krates
0.20217444821380431	2	naphthalene	4.244221105527639	so3krates
0.20136397923056723	2	naphthalene	4.28140703517588	so3krates
0.19220622460143202	2	naphthalene	4.318592964824121	so3krates
0.177106203040114	2	naphthalene	4.355778894472362	so3krates
0.16156263134830054	2	naphthalene	4.392964824120603	so3krates
0.15203966486763812	2	naphthalene	4.430150753768845	so3krates
0.15318627983128447	2	naphthalene	4.467336683417086	so3krates
0.1658072912709167	2	naphthalene	4.504522613065327	so3krates
0.18659043397289296	2	naphthalene	4.541708542713568	so3krates
0.20965956084856444	2	naphthalene	4.578894472361809	so3krates
0.22913746761251408	2	naphthalene	4.61608040201005	so3krates
0.24144773699301242	2	naphthalene	4.653266331658291	so3krates
0.24625004338188064	2	naphthalene	4.6904522613065325	so3krates
0.24567868449351343	2	naphthalene	4.727638190954774	so3krates
0.24254781838109052	2	naphthalene	4.7648241206030155	so3krates
0.23871042863374212	2	naphthalene	4.802010050251257	so3krates
0.2344133540364947	2	naphthalene	4.839195979899498	so3krates
0.22864362798912388	2	naphthalene	4.876381909547739	so3krates
0.21990590592612472	2	naphthalene	4.91356783919598	so3krates
0.2069689804004195	2	naphthalene	4.950753768844221	so3krates
0.18947197879692018	2	naphthalene	4.987939698492463	so3krates
0.16835301375526068	2	naphthalene	5.025125628140704	so3krates
0.14588657237510524	2	naphthalene	5.062311557788945	so3krates
0.12512115221044084	2	naphthalene	5.099497487437186	so3krates
0.10884451513337515	2	naphthalene	5.136683417085427	so3krates
0.09855576769259311	2	naphthalene	5.173869346733668	so3krates
0.09395772341512312	2	naphthalene	5.211055276381909	so3krates
0.093201155267023	2	naphthalene	5.248241206030151	so3krates
0.09374371754030343	2	naphthalene	5.285427135678392	so3krates
0.09342171637537408	2	naphthalene	5.3226130653266335	so3krates
0.0912472831592248	2	naphthalene	5.3597989949748746	so3krates
0.08757276488940685	2	naphthalene	5.396984924623116	so3krates
0.08360082707235489	2	naphthalene	5.434170854271357	so3krates
0.08059984642621662	2	naphthalene	5.471356783919598	so3krates
0.07933300442880047	2	naphthalene	5.50854271356784	so3krates
0.07999872284943843	2	naphthalene	5.545728643216081	so3krates
0.08258180855857833	2	naphthalene	5.582914572864322	so3krates
0.08723345341510906	2	naphthalene	5.620100502512563	so3krates
0.09431692832146903	2	naphthalene	5.657286432160804	so3krates
0.10403998035350462	2	naphthalene	5.694472361809045	so3krates
0.11593857345791214	2	naphthalene	5.731658291457286	so3krates
0.1286274756813018	2	naphthalene	5.768844221105528	so3krates
0.1400727991981289	2	naphthalene	5.806030150753769	so3krates
0.14828779204162823	2	naphthalene	5.84321608040201	so3krates
0.15206309288123365	2	naphthalene	5.880402010050251	so3krates
0.15131220473869278	2	naphthalene	5.9175879396984925	so3krates
0.14685275042379853	2	naphthalene	5.954773869346734	so3krates
0.13979078196206707	2	naphthalene	5.9919597989949756	so3krates
0.13090515269629935	2	naphthalene	6.029145728643217	so3krates
0.12039987850272961	2	naphthalene	6.066331658291458	so3krates
0.10812930875281514	2	naphthalene	6.103517587939699	so3krates
0.0940821303127317	2	naphthalene	6.14070351758794	so3krates
0.07875802442377373	2	naphthalene	6.177889447236181	so3krates
0.06318843661267669	2	naphthalene	6.215075376884422	so3krates
0.04863092940173486	2	naphthalene	6.252261306532664	so3krates
0.03617234255801025	2	naphthalene	6.289447236180905	so3krates
0.026469047771085736	2	naphthalene	6.326633165829146	so3krates
0.01970069979749516	2	naphthalene	6.363819095477387	so3krates
0.01567958179102759	2	naphthalene	6.401005025125628	so3krates
0.014018200388104501	2	naphthalene	6.438190954773869	so3krates
0.014279435567904649	2	naphthalene	6.4753768844221105	so3krates
0.01606578593348374	2	naphthalene	6.512562814070352	so3krates
0.01903126525815188	2	naphthalene	6.5497487437185935	so3krates
0.022824821194441295	2	naphthalene	6.586934673366835	so3krates
0.027003706916353412	2	naphthalene	6.624120603015076	so3krates
0.030983799459266163	2	naphthalene	6.661306532663317	so3krates
0.03409280201150415	2	naphthalene	6.698492462311558	so3krates
0.03573834511901894	2	naphthalene	6.735678391959799	so3krates
0.035622909489271944	2	naphthalene	6.772864321608041	so3krates
0.03389131368500149	2	naphthalene	6.810050251256282	so3krates
0.031119775921663078	2	naphthalene	6.847236180904523	so3krates
0.028136249586939267	2	naphthalene	6.884422110552764	so3krates
0.025752306709811455	2	naphthalene	6.921608040201005	so3krates
0.024527353584961165	2	naphthalene	6.958793969849246	so3krates
0.024648084532965218	2	naphthalene	6.995979899497488	so3krates
0.025926891259179092	2	naphthalene	7.033165829145729	so3krates
0.027872700568892673	2	naphthalene	7.07035175879397	so3krates
0.02979858792956638	2	naphthalene	7.1075376884422115	so3krates
0.030967716273962366	2	naphthalene	7.1447236180904525	so3krates
0.03078165187929719	2	naphthalene	7.181909547738694	so3krates
0.028965267889412772	2	naphthalene	7.219095477386935	so3krates
0.025656784695588866	2	naphthalene	7.256281407035177	so3krates
0.021342038414811876	2	naphthalene	7.293467336683418	so3krates
0.016667946563926277	2	naphthalene	7.330653266331659	so3krates
0.012237737373811656	2	naphthalene	7.3678391959799	so3krates
0.008472270742470643	2	naphthalene	7.405025125628141	so3krates
0.005561382736357531	2	naphthalene	7.442211055276382	so3krates
0.0034906536345676964	2	naphthalene	7.479396984924623	so3krates
0.00211592088302128	2	naphthalene	7.516582914572865	so3krates
0.0012491330768553415	2	naphthalene	7.553768844221106	so3krates
0.0007208005666860847	2	naphthalene	7.590954773869347	so3krates
0.0004054780471365821	2	naphthalene	7.628140703517588	so3krates
0.0002203733848222176	2	naphthalene	7.665326633165829	so3krates
0.0001140062451323702	2	naphthalene	7.7025125628140705	so3krates
5.5055693781367283e-05	2	naphthalene	7.739698492462312	so3krates
2.428875387864175e-05	2	naphthalene	7.7768844221105535	so3krates
9.58887924364257e-06	2	naphthalene	7.814070351758795	so3krates
3.328386585486608e-06	2	naphthalene	7.851256281407036	so3krates
1.0017663852744419e-06	2	naphthalene	7.888442211055277	so3krates
2.5871927507761855e-07	2	naphthalene	7.925628140703518	so3krates
5.6896820193518724e-08	2	naphthalene	7.962814070351759	so3krates
1.0595178798655204e-08	2	naphthalene	8.0	so3krates
6.78788323925053e-08	3	naphthalene	0.6	so3krates
5.807220164545998e-07	3	naphthalene	0.6371859296482412	so3krates
4.242048472030088e-06	3	naphthalene	0.6743718592964824	so3krates
2.637882145017124e-05	3	naphthalene	0.7115577889447235	so3krates
0.00013929097715637342	3	naphthalene	0.7487437185929648	so3krates
0.000623311140214067	3	naphthalene	0.785929648241206	so3krates
0.002360019565232957	3	naphthalene	0.8231155778894472	so3krates
0.007551443668576645	3	naphthalene	0.8603015075376885	so3krates
0.020401305225621186	3	naphthalene	0.8974874371859296	so3krates
0.0465077099617587	3	naphthalene	0.9346733668341709	so3krates
0.08942546294245242	3	naphthalene	0.9718592964824121	so3krates
0.14501345632608406	3	naphthalene	1.0090452261306533	so3krates
0.19837110912048256	3	naphthalene	1.0462311557788944	so3krates
0.22919510927500314	3	naphthalene	1.0834170854271357	so3krates
0.2246651620544986	3	naphthalene	1.120603015075377	so3krates
0.18993585892517229	3	naphthalene	1.157788944723618	so3krates
0.14670578276323243	3	naphthalene	1.1949748743718593	so3krates
0.1210970589120239	3	naphthalene	1.2321608040201006	so3krates
0.13019634853891054	3	naphthalene	1.2693467336683417	so3krates
0.17424566790827423	3	naphthalene	1.306532663316583	so3krates
0.23598739514588657	3	naphthalene	1.3437185929648243	so3krates
0.28748532675036814	3	naphthalene	1.3809045226130654	so3krates
0.30357971553057256	3	naphthalene	1.4180904522613065	so3krates
0.27547397860003764	3	naphthalene	1.4552763819095478	so3krates
0.21461687627496706	3	naphthalene	1.492462311557789	so3krates
0.14375378169135472	3	naphthalene	1.5296482412060302	so3krates
0.08297560169175679	3	naphthalene	1.5668341708542715	so3krates
0.041401867093412606	3	naphthalene	1.6040201005025128	so3krates
0.01793867909413185	3	naphthalene	1.6412060301507538	so3krates
0.006811674436076666	3	naphthalene	1.678391959798995	so3krates
0.002360427576026314	3	naphthalene	1.7155778894472364	so3krates
0.0009837920733470602	3	naphthalene	1.7527638190954775	so3krates
0.001105919321895625	3	naphthalene	1.7899497487437186	so3krates
0.002672775903986745	3	naphthalene	1.8271356783919601	so3krates
0.007025370799478498	3	naphthalene	1.8643216080402012	so3krates
0.01723122388918411	3	naphthalene	1.9015075376884423	so3krates
0.03834828062933626	3	naphthalene	1.9386934673366834	so3krates
0.07658625788349217	3	naphthalene	1.9758793969849249	so3krates
0.1363489165001442	3	naphthalene	2.013065326633166	so3krates
0.21550040084711955	3	naphthalene	2.050251256281407	so3krates
0.30176766493513807	3	naphthalene	2.0874371859296486	so3krates
0.37465471461434624	3	naphthalene	2.1246231155778896	so3krates
0.41461452876701005	3	naphthalene	2.1618090452261307	so3krates
0.41503124050567625	3	naphthalene	2.1989949748743722	so3krates
0.3883278581743912	3	naphthalene	2.2361809045226133	so3krates
0.36040867195968507	3	naphthalene	2.2733668341708544	so3krates
0.3560076981863293	3	naphthalene	2.3105527638190955	so3krates
0.38420538038975466	3	naphthalene	2.347738693467337	so3krates
0.4332789013545563	3	naphthalene	2.384924623115578	so3krates
0.4779195041184839	3	naphthalene	2.422110552763819	so3krates
0.49401163235705764	3	naphthalene	2.4592964824120607	so3krates
0.47153050752235803	3	naphthalene	2.4964824120603017	so3krates
0.41797886200398404	3	naphthalene	2.533668341708543	so3krates
0.3519012368691989	3	naphthalene	2.570854271356784	so3krates
0.2924417994996515	3	naphthalene	2.6080402010050254	so3krates
0.2516079559351841	3	naphthalene	2.6452261306532665	so3krates
0.23185990270350137	3	naphthalene	2.682412060301508	so3krates
0.22774448083887536	3	naphthalene	2.719597989949749	so3krates
0.22937330863773453	3	naphthalene	2.75678391959799	so3krates
0.22644387593152976	3	naphthalene	2.7939698492462317	so3krates
0.21196973063517557	3	naphthalene	2.831155778894473	so3krates
0.18455042143898961	3	naphthalene	2.868341708542714	so3krates
0.14812970793817912	3	naphthalene	2.905527638190955	so3krates
0.10943969080294198	3	naphthalene	2.9427135678391965	so3krates
0.07475075842112798	3	naphthalene	2.9798994974874375	so3krates
0.04777710903110397	3	naphthalene	3.0170854271356786	so3krates
0.029512749400344974	3	naphthalene	3.05427135678392	so3krates
0.019511040036282398	3	naphthalene	3.0914572864321612	so3krates
0.01763039941708907	3	naphthalene	3.1286432160804023	so3krates
0.025456493489206432	3	naphthalene	3.1658291457286434	so3krates
0.04678593278686403	3	naphthalene	3.203015075376885	so3krates
0.08645196070910122	3	naphthalene	3.240201005025126	so3krates
0.14700558005164632	3	naphthalene	3.277386934673367	so3krates
0.2241670055894133	3	naphthalene	3.3145728643216086	so3krates
0.30411076180521923	3	naphthalene	3.3517587939698497	so3krates
0.366230158100542	3	naphthalene	3.3889447236180907	so3krates
0.39190388755277644	3	naphthalene	3.4261306532663323	so3krates
0.37449077395634234	3	naphthalene	3.4633165829145733	so3krates
0.3234572305127461	3	naphthalene	3.5005025125628144	so3krates
0.2594365673642453	3	naphthalene	3.5376884422110555	so3krates
0.20387716910055514	3	naphthalene	3.574874371859297	so3krates
0.17027481612339926	3	naphthalene	3.612060301507538	so3krates
0.16142776609564713	3	naphthalene	3.649246231155779	so3krates
0.1722148540522315	3	naphthalene	3.6864321608040207	so3krates
0.19446760435788027	3	naphthalene	3.7236180904522618	so3krates
0.220681606057473	3	naphthalene	3.760804020100503	so3krates
0.2452006203350215	3	naphthalene	3.7979899497487444	so3krates
0.26358408386532006	3	naphthalene	3.8351758793969855	so3krates
0.2720185866385515	3	naphthalene	3.8723618090452265	so3krates
0.26809122454240214	3	naphthalene	3.9095477386934676	so3krates
0.2524246775683709	3	naphthalene	3.946733668341709	so3krates
0.22938022829907614	3	naphthalene	3.98391959798995	so3krates
0.20567858133364614	3	naphthalene	4.021105527638191	so3krates
0.18765180550347818	3	naphthalene	4.058291457286432	so3krates
0.17890494696331943	3	naphthalene	4.0954773869346734	so3krates
0.17952476573914172	3	naphthalene	4.1326633165829145	so3krates
0.18665461282037227	3	naphthalene	4.169849246231156	so3krates
0.19567637751187647	3	naphthalene	4.207035175879398	so3krates
0.2015864865812569	3	naphthalene	4.244221105527639	so3krates
0.20055033051726448	3	naphthalene	4.28140703517588	so3krates
0.191432281474506	3	naphthalene	4.318592964824121	so3krates
0.17662327108202244	3	naphthalene	4.355778894472362	so3krates
0.16145677689056903	3	naphthalene	4.392964824120603	so3krates
0.15217845325544654	3	naphthalene	4.430150753768845	so3krates
0.1533239101741404	3	naphthalene	4.467336683417086	so3krates
0.16576631864677616	3	naphthalene	4.504522613065327	so3krates
0.18637058092459946	3	naphthalene	4.541708542713568	so3krates
0.2093994177360056	3	naphthalene	4.578894472361809	so3krates
0.2289810168990866	3	naphthalene	4.61608040201005	so3krates
0.24142689742558182	3	naphthalene	4.653266331658291	so3krates
0.246263192902129	3	naphthalene	4.6904522613065325	so3krates
0.24556928305142628	3	naphthalene	4.727638190954774	so3krates
0.24221769093957915	3	naphthalene	4.7648241206030155	so3krates
0.23817938380368642	3	naphthalene	4.802010050251257	so3krates
0.23378430259562902	3	naphthalene	4.839195979899498	so3krates
0.22802230446449548	3	naphthalene	4.876381909547739	so3krates
0.21936693686470504	3	naphthalene	4.91356783919598	so3krates
0.20659390358878293	3	naphthalene	4.950753768844221	so3krates
0.18938515183276525	3	naphthalene	4.987939698492463	so3krates
0.16868431038742607	3	naphthalene	5.025125628140704	so3krates
0.14668977824565138	3	naphthalene	5.062311557788945	so3krates
0.1263294015947886	3	naphthalene	5.099497487437186	so3krates
0.11029130784937578	3	naphthalene	5.136683417085427	so3krates
0.10002866863592402	3	naphthalene	5.173869346733668	so3krates
0.0952536187604446	3	naphthalene	5.211055276381909	so3krates
0.09417518169916886	3	naphthalene	5.248241206030151	so3krates
0.09434176777460408	3	naphthalene	5.285427135678392	so3krates
0.0936775323005649	3	naphthalene	5.3226130653266335	so3krates
0.09124040810581051	3	naphthalene	5.3597989949748746	so3krates
0.0873741423951466	3	naphthalene	5.396984924623116	so3krates
0.08324384634257227	3	naphthalene	5.434170854271357	so3krates
0.0800905769115488	3	naphthalene	5.471356783919598	so3krates
0.07868095853908173	3	naphthalene	5.50854271356784	so3krates
0.07924220008151558	3	naphthalene	5.545728643216081	so3krates
0.08179366059281595	3	naphthalene	5.582914572864322	so3krates
0.08650171185746437	3	naphthalene	5.620100502512563	so3krates
0.09370654510552198	3	naphthalene	5.657286432160804	so3krates
0.1035634262866415	3	naphthalene	5.694472361809045	so3krates
0.11556401355535398	3	naphthalene	5.731658291457286	so3krates
0.128318307497434	3	naphthalene	5.768844221105528	so3krates
0.13982310936269018	3	naphthalene	5.806030150753769	so3krates
0.14812865107731332	3	naphthalene	5.84321608040201	so3krates
0.15204088509927466	3	naphthalene	5.880402010050251	so3krates
0.15145449653237597	3	naphthalene	5.9175879396984925	so3krates
0.14714352573251768	3	naphthalene	5.954773869346734	so3krates
0.14017431710494474	3	naphthalene	5.9919597989949756	so3krates
0.13131650313771234	3	naphthalene	6.029145728643217	so3krates
0.12079745524524872	3	naphthalene	6.066331658291458	so3krates
0.108507200571703	3	naphthalene	6.103517587939699	so3krates
0.09445835571905571	3	naphthalene	6.14070351758794	so3krates
0.07914913420020356	3	naphthalene	6.177889447236181	so3krates
0.06358880373738775	3	naphthalene	6.215075376884422	so3krates
0.04901258636038945	3	naphthalene	6.252261306532664	so3krates
0.03650128030387671	3	naphthalene	6.289447236180905	so3krates
0.026716995430056	3	naphthalene	6.326633165829146	so3krates
0.019842193214377957	3	naphthalene	6.363819095477387	so3krates
0.01568654905030435	3	naphthalene	6.401005025125628	so3krates
0.01386711064873511	3	naphthalene	6.438190954773869	so3krates
0.013969819724196314	3	naphthalene	6.4753768844221105	so3krates
0.01563498692146722	3	naphthalene	6.512562814070352	so3krates
0.018550476667619466	3	naphthalene	6.5497487437185935	so3krates
0.02237541112557017	3	naphthalene	6.586934673366835	so3krates
0.02664964160342298	3	naphthalene	6.624120603015076	so3krates
0.0307580020368504	3	naphthalene	6.661306532663317	so3krates
0.03400037833142249	3	naphthalene	6.698492462311558	so3krates
0.03576740641884329	3	naphthalene	6.735678391959799	so3krates
0.03575543589418717	3	naphthalene	6.772864321608041	so3krates
0.03411106812810475	3	naphthalene	6.810050251256282	so3krates
0.031414080671320684	3	naphthalene	6.847236180904523	so3krates
0.028491737437611925	3	naphthalene	6.884422110552764	so3krates
0.026152895040702288	3	naphthalene	6.921608040201005	so3krates
0.0249612437487895	3	naphthalene	6.958793969849246	so3krates
0.025115630058925708	3	naphthalene	6.995979899497488	so3krates
0.026432778602972967	3	naphthalene	7.033165829145729	so3krates
0.028401198881099893	3	naphthalene	7.07035175879397	so3krates
0.030296208701393407	3	naphthalene	7.1075376884422115	so3krates
0.03136044708421068	3	naphthalene	7.1447236180904525	so3krates
0.031021282265956105	3	naphthalene	7.181909547738694	so3krates
0.029064572948955345	3	naphthalene	7.219095477386935	so3krates
0.02568199601137439	3	naphthalene	7.256281407035177	so3krates
0.021374145797845447	3	naphthalene	7.293467336683418	so3krates
0.0167661433459263	3	naphthalene	7.330653266331659	so3krates
0.012421275732086387	3	naphthalene	7.3678391959799	so3krates
0.008719379629015235	3	naphthalene	7.405025125628141	so3krates
0.0058242276724649565	3	naphthalene	7.442211055276382	so3krates
0.0037217296773276285	3	naphthalene	7.479396984924623	so3krates
0.0022895568065222304	3	naphthalene	7.516582914572865	so3krates
0.0013644569021305426	3	naphthalene	7.553768844221106	so3krates
0.0007905183319235923	3	naphthalene	7.590954773869347	so3krates
0.00044435217568772545	3	naphthalene	7.628140703517588	so3krates
0.0002402848902072548	3	naphthalene	7.665326633165829	so3krates
0.0001233918168627053	3	naphthalene	7.7025125628140705	so3krates
5.9303122682469135e-05	3	naphthalene	7.739698492462312	so3krates
2.6287788455726907e-05	3	naphthalene	7.7768844221105535	so3krates
1.0593666446056197e-05	3	naphthalene	7.814070351758795	so3krates
3.8260151368485484e-06	3	naphthalene	7.851256281407036	so3krates
1.2214986033633413e-06	3	naphthalene	7.888442211055277	so3krates
3.404716215103256e-07	3	naphthalene	7.925628140703518	so3krates
8.198034487044743e-08	3	naphthalene	7.962814070351759	so3krates
1.6906802556892628e-08	3	naphthalene	8.0	so3krates
7.010457171662514e-08	4	naphthalene	0.6	so3krates
5.965181527509926e-07	4	naphthalene	0.6371859296482412	so3krates
4.3389670869967915e-06	4	naphthalene	0.6743718592964824	so3krates
2.6884409564779435e-05	4	naphthalene	0.7115577889447235	so3krates
0.00014150657173589876	4	naphthalene	0.7487437185929648	so3krates
0.0006313984171232684	4	naphthalene	0.785929648241206	so3krates
0.002384437934022404	4	naphthalene	0.8231155778894472	so3krates
0.007611960875029183	4	naphthalene	0.8603015075376885	so3krates
0.020522998304626727	4	naphthalene	0.8974874371859296	so3krates
0.046702118682754847	4	naphthalene	0.9346733668341709	so3krates
0.08966116099044867	4	naphthalene	0.9718592964824121	so3krates
0.14520343480261494	4	naphthalene	1.0090452261306533	so3krates
0.19840924425452447	4	naphthalene	1.0462311557788944	so3krates
0.22903289752069003	4	naphthalene	1.0834170854271357	so3krates
0.2243635065356952	4	naphthalene	1.120603015075377	so3krates
0.1896306392718076	4	naphthalene	1.157788944723618	so3krates
0.14650451850379026	4	naphthalene	1.1949748743718593	so3krates
0.12098934433866673	4	naphthalene	1.2321608040201006	so3krates
0.13004342225748722	4	naphthalene	1.2693467336683417	so3krates
0.173857718979072	4	naphthalene	1.306532663316583	so3krates
0.23526028549383698	4	naphthalene	1.3437185929648243	so3krates
0.28652877430007706	4	naphthalene	1.3809045226130654	so3krates
0.30272389487444845	4	naphthalene	1.4180904522613065	so3krates
0.2750918579129031	4	naphthalene	1.4552763819095478	so3krates
0.21487347819723496	4	naphthalene	1.492462311557789	so3krates
0.14450040140479237	4	naphthalene	1.5296482412060302	so3krates
0.08387794209479417	4	naphthalene	1.5668341708542715	so3krates
0.04216492763211453	4	naphthalene	1.6040201005025128	so3krates
0.018435380120919664	4	naphthalene	1.6412060301507538	so3krates
0.007061309041962645	4	naphthalene	1.678391959798995	so3krates
0.0024375281267136144	4	naphthalene	1.7155778894472364	so3krates
0.000944876070235193	4	naphthalene	1.7527638190954775	so3krates
0.0009565948502994726	4	naphthalene	1.7899497487437186	so3krates
0.002355430660813987	4	naphthalene	1.8271356783919601	so3krates
0.006415516280642588	4	naphthalene	1.8643216080402012	so3krates
0.016164349998450775	4	naphthalene	1.9015075376884423	so3krates
0.03671736137278809	4	naphthalene	1.9386934673366834	so3krates
0.07450641921936521	4	naphthalene	1.9758793969849249	so3krates
0.1342744174387389	4	naphthalene	2.013065326633166	so3krates
0.2141054271949181	4	naphthalene	2.050251256281407	so3krates
0.3015318220132581	4	naphthalene	2.0874371859296486	so3krates
0.37541088303515324	4	naphthalene	2.1246231155778896	so3krates
0.4154911142286116	4	naphthalene	2.1618090452261307	so3krates
0.4149459393639809	4	naphthalene	2.1989949748743722	so3krates
0.3866740180039399	4	naphthalene	2.2361809045226133	so3krates
0.35739377665737304	4	naphthalene	2.2733668341708544	so3krates
0.3524572396397852	4	naphthalene	2.3105527638190955	so3krates
0.38109555006674944	4	naphthalene	2.347738693467337	so3krates
0.4313480326644103	4	naphthalene	2.384924623115578	so3krates
0.47749183930996875	4	naphthalene	2.422110552763819	so3krates
0.4949874602092316	4	naphthalene	2.4592964824120607	so3krates
0.4734887599906328	4	naphthalene	2.4964824120603017	so3krates
0.42037680931953797	4	naphthalene	2.533668341708543	so3krates
0.3543171299434812	4	naphthalene	2.570854271356784	so3krates
0.29473232269574795	4	naphthalene	2.6080402010050254	so3krates
0.25387042883834204	4	naphthalene	2.6452261306532665	so3krates
0.23422726012295636	4	naphthalene	2.682412060301508	so3krates
0.23017858079502573	4	naphthalene	2.719597989949749	so3krates
0.2316253717469123	4	naphthalene	2.75678391959799	so3krates
0.22821072515477978	4	naphthalene	2.7939698492462317	so3krates
0.21310930378793647	4	naphthalene	2.831155778894473	so3krates
0.18517258111196352	4	naphthalene	2.868341708542714	so3krates
0.14849288373718142	4	naphthalene	2.905527638190955	so3krates
0.10975519376396406	4	naphthalene	2.9427135678391965	so3krates
0.07506135063689927	4	naphthalene	2.9798994974874375	so3krates
0.04798222316458421	4	naphthalene	3.0170854271356786	so3krates
0.02947313686711906	4	naphthalene	3.05427135678392	so3krates
0.01912223658003699	4	naphthalene	3.0914572864321612	so3krates
0.016823847709350435	4	naphthalene	3.1286432160804023	so3krates
0.024176761371236977	4	naphthalene	3.1658291457286434	so3krates
0.045018649529012904	4	naphthalene	3.203015075376885	so3krates
0.08432242259022957	4	naphthalene	3.240201005025126	so3krates
0.1448691051368961	4	naphthalene	3.277386934673367	so3krates
0.22255454950929215	4	naphthalene	3.3145728643216086	so3krates
0.3034755823490831	4	naphthalene	3.3517587939698497	so3krates
0.3666456033459902	4	naphthalene	3.3889447236180907	so3krates
0.392981103617273	4	naphthalene	3.4261306532663323	so3krates
0.3756249137017416	4	naphthalene	3.4633165829145733	so3krates
0.32419487248133516	4	naphthalene	3.5005025125628144	so3krates
0.2596428152395233	4	naphthalene	3.5376884422110555	so3krates
0.20360668321284184	4	naphthalene	3.574874371859297	so3krates
0.16954899346820182	4	naphthalene	3.612060301507538	so3krates
0.1601663160889354	4	naphthalene	3.649246231155779	so3krates
0.1703613409065369	4	naphthalene	3.6864321608040207	so3krates
0.19214503663611815	4	naphthalene	3.7236180904522618	so3krates
0.21821281104075466	4	naphthalene	3.760804020100503	so3krates
0.24298309126113626	4	naphthalene	3.7979899497487444	so3krates
0.26193830215285047	4	naphthalene	3.8351758793969855	so3krates
0.2711236325342969	4	naphthalene	3.8723618090452265	so3krates
0.2680206720935711	4	naphthalene	3.9095477386934676	so3krates
0.2532040821367301	4	naphthalene	3.946733668341709	so3krates
0.2309784758343604	4	naphthalene	3.98391959798995	so3krates
0.20792160972528087	4	naphthalene	4.021105527638191	so3krates
0.19014345024983545	4	naphthalene	4.058291457286432	so3krates
0.18106924769018526	4	naphthalene	4.0954773869346734	so3krates
0.18081007705801538	4	naphthalene	4.1326633165829145	so3krates
0.18680507658560108	4	naphthalene	4.169849246231156	so3krates
0.19487839901616535	4	naphthalene	4.207035175879398	so3krates
0.20034151966096733	4	naphthalene	4.244221105527639	so3krates
0.1993306440394243	4	naphthalene	4.28140703517588	so3krates
0.1903859376618254	4	naphthalene	4.318592964824121	so3krates
0.17557313199203234	4	naphthalene	4.355778894472362	so3krates
0.1601649831467951	4	naphthalene	4.392964824120603	so3krates
0.15060549610857138	4	naphthalene	4.430150753768845	so3krates
0.15166167509867187	4	naphthalene	4.467336683417086	so3krates
0.1642821777949814	4	naphthalene	4.504522613065327	so3krates
0.1852614882873995	4	naphthalene	4.541708542713568	so3krates
0.20877927358995696	4	naphthalene	4.578894472361809	so3krates
0.22895068470331756	4	naphthalene	4.61608040201005	so3krates
0.24210379687748654	4	naphthalene	4.653266331658291	so3krates
0.24771845750018218	4	naphthalene	4.6904522613065325	so3krates
0.24773080263091288	4	naphthalene	4.727638190954774	so3krates
0.24483771379304217	4	naphthalene	4.7648241206030155	so3krates
0.2409120027960672	4	naphthalene	4.802010050251257	so3krates
0.23632422420007743	4	naphthalene	4.839195979899498	so3krates
0.23020067167946007	4	naphthalene	4.876381909547739	so3krates
0.2211355555551655	4	naphthalene	4.91356783919598	so3krates
0.2079347765826218	4	naphthalene	4.950753768844221	so3krates
0.19025588733484472	4	naphthalene	4.987939698492463	so3krates
0.16906107992013	4	naphthalene	5.025125628140704	so3krates
0.14664285944728112	4	naphthalene	5.062311557788945	so3krates
0.12601547760255322	4	naphthalene	5.099497487437186	so3krates
0.1098408020497138	4	naphthalene	5.136683417085427	so3krates
0.09943346454617967	4	naphthalene	5.173869346733668	so3krates
0.0943747743676041	4	naphthalene	5.211055276381909	so3krates
0.09288324037900456	4	naphthalene	5.248241206030151	so3krates
0.09268248481965916	4	naphthalene	5.285427135678392	so3krates
0.09192799380270783	4	naphthalene	5.3226130653266335	so3krates
0.08980794129884946	4	naphthalene	5.3597989949748746	so3krates
0.0866157077290237	4	naphthalene	5.396984924623116	so3krates
0.08333001828343566	4	naphthalene	5.434170854271357	so3krates
0.08097416683571965	4	naphthalene	5.471356783919598	so3krates
0.08014143060323056	4	naphthalene	5.50854271356784	so3krates
0.08095065996784266	4	naphthalene	5.545728643216081	so3krates
0.08337500522127207	4	naphthalene	5.582914572864322	so3krates
0.08760213294260295	4	naphthalene	5.620100502512563	so3krates
0.09407246530163116	4	naphthalene	5.657286432160804	so3krates
0.10311645263765845	4	naphthalene	5.694472361809045	so3krates
0.11444405594761427	4	naphthalene	5.731658291457286	so3krates
0.12686836528787315	4	naphthalene	5.768844221105528	so3krates
0.13849798346442632	4	naphthalene	5.806030150753769	so3krates
0.14733803210623966	4	naphthalene	5.84321608040201	so3krates
0.15198476710938752	4	naphthalene	5.880402010050251	so3krates
0.15203169008477638	4	naphthalene	5.9175879396984925	so3krates
0.147983235916019	4	naphthalene	5.954773869346734	so3krates
0.14078694079669796	4	naphthalene	5.9919597989949756	so3krates
0.13131077549012254	4	naphthalene	6.029145728643217	so3krates
0.1200654810294103	4	naphthalene	6.066331658291458	so3krates
0.10727179054798136	4	naphthalene	6.103517587939699	so3krates
0.09315518264971268	4	naphthalene	6.14070351758794	so3krates
0.07822801102534861	4	naphthalene	6.177889447236181	so3krates
0.06335227532040327	4	naphthalene	6.215075376884422	so3krates
0.049549140360391784	4	naphthalene	6.252261306532664	so3krates
0.037702060649365765	4	naphthalene	6.289447236180905	so3krates
0.028345284135471386	4	naphthalene	6.326633165829146	so3krates
0.021628209964656895	4	naphthalene	6.363819095477387	so3krates
0.017414072441404867	4	naphthalene	6.401005025125628	so3krates
0.015416211955469956	4	naphthalene	6.438190954773869	so3krates
0.015303386632384742	4	naphthalene	6.4753768844221105	so3krates
0.016752164588540588	4	naphthalene	6.512562814070352	so3krates
0.01944465484588756	4	naphthalene	6.5497487437185935	so3krates
0.023018995550982996	4	naphthalene	6.586934673366835	so3krates
0.027005422533486804	4	naphthalene	6.624120603015076	so3krates
0.030807514087507724	4	naphthalene	6.661306532663317	so3krates
0.03377740130880781	4	naphthalene	6.698492462311558	so3krates
0.03537863755520552	4	naphthalene	6.735678391959799	so3krates
0.03536800967321967	4	naphthalene	6.772864321608041	so3krates
0.033901333757012354	4	naphthalene	6.810050251256282	so3krates
0.031498392133682336	4	naphthalene	6.847236180904523	so3krates
0.028875274728649532	4	naphthalene	6.884422110552764	so3krates
0.02672151634093463	4	naphthalene	6.921608040201005	so3krates
0.025515360384717065	4	naphthalene	6.958793969849246	so3krates
0.025429520263250523	4	naphthalene	6.995979899497488	so3krates
0.026324505169535245	4	naphthalene	7.033165829145729	so3krates
0.027799060955496474	4	naphthalene	7.07035175879397	so3krates
0.029276538477208024	4	naphthalene	7.1075376884422115	so3krates
0.030128132461616604	4	naphthalene	7.1447236180904525	so3krates
0.02983237786748001	4	naphthalene	7.181909547738694	so3krates
0.028133806162345766	4	naphthalene	7.219095477386935	so3krates
0.02512897285278611	4	naphthalene	7.256281407035177	so3krates
0.0212243106592972	4	naphthalene	7.293467336683418	so3krates
0.016979111846860538	4	naphthalene	7.330653266331659	so3krates
0.012914965081525846	4	naphthalene	7.3678391959799	so3krates
0.009384427618062808	4	naphthalene	7.405025125628141	so3krates
0.0065407436521114064	4	naphthalene	7.442211055276382	so3krates
0.0043838429213648115	4	naphthalene	7.479396984924623	so3krates
0.0028285453717834504	4	naphthalene	7.516582914572865	so3krates
0.001757655056909029	4	naphthalene	7.553768844221106	so3krates
0.0010524979942204598	4	naphthalene	7.590954773869347	so3krates
0.0006080049513006555	4	naphthalene	7.628140703517588	so3krates
0.00033917373212358513	4	naphthalene	7.665326633165829	so3krates
0.00018246499221781628	4	naphthalene	7.7025125628140705	so3krates
9.399355311326487e-05	4	naphthalene	7.739698492462312	so3krates
4.567524148842288e-05	4	naphthalene	7.7768844221105535	so3krates
2.049664901005556e-05	4	naphthalene	7.814070351758795	so3krates
8.298645149050577e-06	4	naphthalene	7.851256281407036	so3krates
2.968239555010044e-06	4	naphthalene	7.888442211055277	so3krates
9.221995630411601e-07	4	naphthalene	7.925628140703518	so3krates
2.4577338417399296e-07	4	naphthalene	7.962814070351759	so3krates
5.5684261612133464e-08	4	naphthalene	8.0	so3krates
6.833233372765895e-08	5	naphthalene	0.6	so3krates
5.895456662901099e-07	5	naphthalene	0.6371859296482412	so3krates
4.322097343032585e-06	5	naphthalene	0.6743718592964824	so3krates
2.6888430768363482e-05	5	naphthalene	0.7115577889447235	so3krates
0.00014176471765710796	5	naphthalene	0.7487437185929648	so3krates
0.0006327013560494337	5	naphthalene	0.785929648241206	so3krates
0.0023879611601521	5	naphthalene	0.8231155778894472	so3krates
0.007615598806706214	5	naphthalene	0.8603015075376885	so3krates
0.020509782013339802	5	naphthalene	0.8974874371859296	so3krates
0.046624105251039945	5	naphthalene	0.9346733668341709	so3krates
0.08944302439116075	5	naphthalene	0.9718592964824121	so3krates
0.14479677744124808	5	naphthalene	1.0090452261306533	so3krates
0.197877813933883	5	naphthalene	1.0462311557788944	so3krates
0.22857182281993585	5	naphthalene	1.0834170854271357	so3krates
0.22418093230490074	5	naphthalene	1.120603015075377	so3krates
0.1897809862558852	5	naphthalene	1.157788944723618	so3krates
0.1468620602352997	5	naphthalene	1.1949748743718593	so3krates
0.12141736331774329	5	naphthalene	1.2321608040201006	so3krates
0.13058763155388084	5	naphthalene	1.2693467336683417	so3krates
0.1747403714433066	5	naphthalene	1.306532663316583	so3krates
0.23663307558488958	5	naphthalene	1.3437185929648243	so3krates
0.2881949655244978	5	naphthalene	1.3809045226130654	so3krates
0.30412803540585653	5	naphthalene	1.4180904522613065	so3krates
0.27565714367658195	5	naphthalene	1.4552763819095478	so3krates
0.21440965518199542	5	naphthalene	1.492462311557789	so3krates
0.14331201296105983	5	naphthalene	1.5296482412060302	so3krates
0.08250683501666234	5	naphthalene	1.5668341708542715	so3krates
0.04104105448062556	5	naphthalene	1.6040201005025128	so3krates
0.017715754120467234	5	naphthalene	1.6412060301507538	so3krates
0.00669067833570204	5	naphthalene	1.678391959798995	so3krates
0.002288346197702458	5	naphthalene	1.7155778894472364	so3krates
0.0009136159829153986	5	naphthalene	1.7527638190954775	so3krates
0.0009930182988250812	5	naphthalene	1.7899497487437186	so3krates
0.0024569907047780927	5	naphthalene	1.8271356783919601	so3krates
0.006614577590305123	5	naphthalene	1.8643216080402012	so3krates
0.016511779017062543	5	naphthalene	1.9015075376884423	so3krates
0.03725416827308913	5	naphthalene	1.9386934673366834	so3krates
0.07522554673969424	5	naphthalene	1.9758793969849249	so3krates
0.13509921051521692	5	naphthalene	2.013065326633166	so3krates
0.21492092778644523	5	naphthalene	2.050251256281407	so3krates
0.3022696314615145	5	naphthalene	2.0874371859296486	so3krates
0.3761268300267414	5	naphthalene	2.1246231155778896	so3krates
0.41636106246867594	5	naphthalene	2.1618090452261307	so3krates
0.4161762597864149	5	naphthalene	2.1989949748743722	so3krates
0.38840767623758404	5	naphthalene	2.2361809045226133	so3krates
0.3596862685378048	5	naphthalene	2.2733668341708544	so3krates
0.3553023837614541	5	naphthalene	2.3105527638190955	so3krates
0.3844172018363021	5	naphthalene	2.347738693467337	so3krates
0.4349262275882446	5	naphthalene	2.384924623115578	so3krates
0.48090526666054106	5	naphthalene	2.422110552763819	so3krates
0.4976885274227534	5	naphthalene	2.4592964824120607	so3krates
0.47501580794085674	5	naphthalene	2.4964824120603017	so3krates
0.42055595017818886	5	naphthalene	2.533668341708543	so3krates
0.35329675455071424	5	naphthalene	2.570854271356784	so3krates
0.2928528406558478	5	naphthalene	2.6080402010050254	so3krates
0.25151262473836683	5	naphthalene	2.6452261306532665	so3krates
0.23174731612032892	5	naphthalene	2.682412060301508	so3krates
0.22789784761931514	5	naphthalene	2.719597989949749	so3krates
0.22978093021688173	5	naphthalene	2.75678391959799	so3krates
0.22685157504203415	5	naphthalene	2.7939698492462317	so3krates
0.21203542321075994	5	naphthalene	2.831155778894473	so3krates
0.1840197153807977	5	naphthalene	2.868341708542714	so3krates
0.1469439581634687	5	naphthalene	2.905527638190955	so3krates
0.1077331932486524	5	naphthalene	2.9427135678391965	so3krates
0.07276466269793357	5	naphthalene	2.9798994974874375	so3krates
0.04575641144252624	5	naphthalene	3.0170854271356786	so3krates
0.02763579421792131	5	naphthalene	3.05427135678392	so3krates
0.01786235804105819	5	naphthalene	3.0914572864321612	so3krates
0.01620771134113633	5	naphthalene	3.1286432160804023	so3krates
0.02420555525398899	5	naphthalene	3.1658291457286434	so3krates
0.045663414341152044	5	naphthalene	3.203015075376885	so3krates
0.0855049744385269	5	naphthalene	3.240201005025126	so3krates
0.14642116100665248	5	naphthalene	3.277386934673367	so3krates
0.2242246119876719	5	naphthalene	3.3145728643216086	so3krates
0.30502454705215093	5	naphthalene	3.3517587939698497	so3krates
0.36797905587534985	5	naphthalene	3.3889447236180907	so3krates
0.39419776422666	5	naphthalene	3.4261306532663323	so3krates
0.37692046408924923	5	naphthalene	3.4633165829145733	so3krates
0.3257028030510742	5	naphthalene	3.5005025125628144	so3krates
0.26134755268846577	5	naphthalene	3.5376884422110555	so3krates
0.20537246475021914	5	naphthalene	3.574874371859297	so3krates
0.1712042706700539	5	naphthalene	3.612060301507538	so3krates
0.16157922072926403	5	naphthalene	3.649246231155779	so3krates
0.1714893788505015	5	naphthalene	3.6864321608040207	so3krates
0.1930578601153201	5	naphthalene	3.7236180904522618	so3krates
0.21907585301322374	5	naphthalene	3.760804020100503	so3krates
0.2439949462507119	5	naphthalene	3.7979899497487444	so3krates
0.2632359950754143	5	naphthalene	3.8351758793969855	so3krates
0.27268696762871386	5	naphthalene	3.8723618090452265	so3krates
0.26961878094268527	5	naphthalene	3.9095477386934676	so3krates
0.2544310496995708	5	naphthalene	3.946733668341709	so3krates
0.23139959493776877	5	naphthalene	3.98391959798995	so3krates
0.20729017681504947	5	naphthalene	4.021105527638191	so3krates
0.1885807033845041	5	naphthalene	4.058291457286432	so3krates
0.17908212814627486	5	naphthalene	4.0954773869346734	so3krates
0.17909358734234151	5	naphthalene	4.1326633165829145	so3krates
0.1859169476436816	5	naphthalene	4.169849246231156	so3krates
0.1949868147450585	5	naphthalene	4.207035175879398	so3krates
0.20122009150539308	5	naphthalene	4.244221105527639	so3krates
0.2005966945186181	5	naphthalene	4.28140703517588	so3krates
0.1917910491296909	5	naphthalene	4.318592964824121	so3krates
0.1771343996890538	5	naphthalene	4.355778894472362	so3krates
0.16208119906553692	5	naphthalene	4.392964824120603	so3krates
0.15306779007474475	5	naphthalene	4.430150753768845	so3krates
0.15470312814298595	5	naphthalene	4.467336683417086	so3krates
0.16773592406999577	5	naphthalene	4.504522613065327	so3krates
0.18881043444003157	5	naphthalene	4.541708542713568	so3krates
0.2120400775911474	5	naphthalene	4.578894472361809	so3krates
0.23154500195404726	5	naphthalene	4.61608040201005	so3krates
0.24371063540533444	5	naphthalene	4.653266331658291	so3krates
0.24813030034499714	5	naphthalene	4.6904522613065325	so3krates
0.24691698866430567	5	naphthalene	4.727638190954774	so3krates
0.24297334821678188	5	naphthalene	4.7648241206030155	so3krates
0.23832537213067545	5	naphthalene	4.802010050251257	so3krates
0.23337449242919217	5	naphthalene	4.839195979899498	so3krates
0.2271619744927518	5	naphthalene	4.876381909547739	so3krates
0.2181603466868476	5	naphthalene	4.91356783919598	so3krates
0.20509718266617036	5	naphthalene	4.950753768844221	so3krates
0.18760642799175953	5	naphthalene	4.987939698492463	so3krates
0.16662955340720012	5	naphthalene	5.025125628140704	so3krates
0.14440363916773852	5	naphthalene	5.062311557788945	so3krates
0.12389068078208823	5	naphthalene	5.099497487437186	so3krates
0.10778108842894812	5	naphthalene	5.136683417085427	so3krates
0.09751606435082218	5	naphthalene	5.173869346733668	so3krates
0.09281109978562524	5	naphthalene	5.211055276381909	so3krates
0.09190075603319249	5	naphthalene	5.248241206030151	so3krates
0.09237204814642584	5	naphthalene	5.285427135678392	so3krates
0.0921917588261806	5	naphthalene	5.3226130653266335	so3krates
0.09044954414274484	5	naphthalene	5.3597989949748746	so3krates
0.08748803752461437	5	naphthalene	5.396984924623116	so3krates
0.08443057782961981	5	naphthalene	5.434170854271357	so3krates
0.08244730481197096	5	naphthalene	5.471356783919598	so3krates
0.08220476089624197	5	naphthalene	5.50854271356784	so3krates
0.0837720134664177	5	naphthalene	5.545728643216081	so3krates
0.0869384005546478	5	naphthalene	5.582914572864322	so3krates
0.09163520075726263	5	naphthalene	5.620100502512563	so3krates
0.09810249729548935	5	naphthalene	5.657286432160804	so3krates
0.10663893824865713	5	naphthalene	5.694472361809045	so3krates
0.11709693837213248	5	naphthalene	5.731658291457286	so3krates
0.1285101330928832	5	naphthalene	5.768844221105528	so3krates
0.13917658734357888	5	naphthalene	5.806030150753769	so3krates
0.14720158810067763	5	naphthalene	5.84321608040201	so3krates
0.15118310948595798	5	naphthalene	5.880402010050251	so3krates
0.15064870950540515	5	naphthalene	5.9175879396984925	so3krates
0.14603942116340798	5	naphthalene	5.954773869346734	so3krates
0.1383101711189356	5	naphthalene	5.9919597989949756	so3krates
0.12841119306173684	5	naphthalene	6.029145728643217	so3krates
0.11694969565767135	5	naphthalene	6.066331658291458	so3krates
0.10419033608867358	5	naphthalene	6.103517587939699	so3krates
0.0903188341417661	5	naphthalene	6.14070351758794	so3krates
0.07573548805680512	5	naphthalene	6.177889447236181	so3krates
0.061173049696461076	5	naphthalene	6.215075376884422	so3krates
0.04758660923802842	5	naphthalene	6.252261306532664	so3krates
0.03590384417452022	5	naphthalene	6.289447236180905	so3krates
0.026776494198199222	5	naphthalene	6.326633165829146	so3krates
0.020445577495097657	5	naphthalene	6.363819095477387	so3krates
0.01676101760347388	5	naphthalene	6.401005025125628	so3krates
0.015320419012934034	5	naphthalene	6.438190954773869	so3krates
0.015645406928816743	5	naphthalene	6.4753768844221105	so3krates
0.017311360835769233	5	naphthalene	6.512562814070352	so3krates
0.019980880449294008	5	naphthalene	6.5497487437185935	so3krates
0.023346401169106606	5	naphthalene	6.586934673366835	so3krates
0.027037941220319887	5	naphthalene	6.624120603015076	so3krates
0.030570363832315543	5	naphthalene	6.661306532663317	so3krates
0.03338117728895846	5	naphthalene	6.698492462311558	so3krates
0.034959963746378296	5	naphthalene	6.735678391959799	so3krates
0.03501911713561635	5	naphthalene	6.772864321608041	so3krates
0.033624938083857275	5	naphthalene	6.810050251256282	so3krates
0.03121506414952711	5	naphthalene	6.847236180904523	so3krates
0.028477938147227985	5	naphthalene	6.884422110552764	so3krates
0.026140729518149823	5	naphthalene	6.921608040201005	so3krates
0.02475642288460236	5	naphthalene	6.958793969849246	so3krates
0.024565889503432	5	naphthalene	6.995979899497488	so3krates
0.025456752178111868	5	naphthalene	7.033165829145729	so3krates
0.027001866739913057	5	naphthalene	7.07035175879397	so3krates
0.028562513974453255	5	naphthalene	7.1075376884422115	so3krates
0.029452112500761705	5	naphthalene	7.1447236180904525	so3krates
0.029132494322913868	5	naphthalene	7.181909547738694	so3krates
0.027373015697429632	5	naphthalene	7.219095477386935	so3krates
0.02430139108947986	5	naphthalene	7.256281407035177	so3krates
0.020330441344912773	5	naphthalene	7.293467336683418	so3krates
0.01600824923302888	5	naphthalene	7.330653266331659	so3krates
0.011860969851724832	5	naphthalene	7.3678391959799	so3krates
0.008278104652207513	5	naphthalene	7.405025125628141	so3krates
0.005460091307027726	5	naphthalene	7.442211055276382	so3krates
0.0034264360059739827	5	naphthalene	7.479396984924623	so3krates
0.0020680135193673023	5	naphthalene	7.516582914572865	so3krates
0.0012170001401107724	5	naphthalene	7.553768844221106	so3krates
0.0007071145684290317	5	naphthalene	7.590954773869347	so3krates
0.00040788352440974615	5	naphthalene	7.628140703517588	so3krates
0.0002324509721616387	5	naphthalene	7.665326633165829	so3krates
0.00012916365013164517	5	naphthalene	7.7025125628140705	so3krates
6.878545544800422e-05	5	naphthalene	7.739698492462312	so3krates
3.446013191086963e-05	5	naphthalene	7.7768844221105535	so3krates
1.5925061023228375e-05	5	naphthalene	7.814070351758795	so3krates
6.653260305257712e-06	5	naphthalene	7.851256281407036	so3krates
2.4650279163418428e-06	5	naphthalene	7.888442211055277	so3krates
7.964999447363892e-07	5	naphthalene	7.925628140703518	so3krates
2.2147734282510106e-07	5	naphthalene	7.962814070351759	so3krates
5.2468093437388296e-08	5	naphthalene	8.0	so3krates
