# Supplementary material for: A Euclidean transformer for fast and stable machine learned force fields
Source: Nat Commun. 2024 Aug 6;15:6539. doi: 10.1038/s41467-024-50620-6 (PMC11303804; doi:10.1038/s41467-024-50620-6)
Supplement: Supplementary file 4 — Source Data [file 41467_2024_50620_MOESM4_ESM.zip › Source Data/supp_fig3/naphthalene/rdf_gt.csv]

hr	loc	molecule
1.586385983984982e-07	0.6	naphthalene
1.2257340281703728e-06	0.6371859296482412	naphthalene
8.066516584210293e-06	0.6743718592964824	naphthalene
4.521005826374692e-05	0.7115577889447235	naphthalene
0.000215808052302599	0.7487437185929648	naphthalene
0.0008775516008350211	0.785929648241206	naphthalene
0.0030408688547307982	0.8231155778894472	naphthalene
0.008983419301506625	0.8603015075376885	naphthalene
0.02263849929675175	0.8974874371859296	naphthalene
0.04869642812911359	0.9346733668341709	naphthalene
0.08947672537578223	0.9718592964824121	naphthalene
0.1405604934677867	1.0090452261306533	naphthalene
0.1890044747164087	1.0462311557788944	naphthalene
0.2180214412216912	1.0834170854271357	naphthalene
0.21700106363910943	1.120603015075377	naphthalene
0.18975837759758385	1.157788944723618	naphthalene
0.15411292164525986	1.1949748743718593	naphthalene
0.13280629017234688	1.2321608040201006	naphthalene
0.14179915026541567	1.2693467336683417	naphthalene
0.18204259749536747	1.306532663316583	naphthalene
0.23797873792789417	1.3437185929648243	naphthalene
0.2840147478743469	1.3809045226130654	naphthalene
0.2972461431350398	1.4180904522613065	naphthalene
0.26968591297843736	1.4552763819095478	naphthalene
0.21157079304607268	1.492462311557789	naphthalene
0.14351755300564825	1.5296482412060302	naphthalene
0.08423617947263151	1.5668341708542715	naphthalene
0.042816151963545414	1.6040201005025128	naphthalene
0.01886854589389178	1.6412060301507538	naphthalene
0.00724212170403357	1.678391959798995	naphthalene
0.0025278868899442242	1.7155778894472364	naphthalene
0.0011667974382490575	1.7527638190954775	naphthalene
0.001668633053453462	1.7899497487437186	naphthalene
0.004250283147896571	1.8271356783919601	naphthalene
0.010669168170456603	1.8643216080402012	naphthalene
0.024243118920092045	1.9015075376884423	naphthalene
0.049504033484248644	1.9386934673366834	naphthalene
0.09079446055582929	1.9758793969849249	naphthalene
0.14960655012091711	2.013065326633166	naphthalene
0.22162257383328599	2.050251256281407	naphthalene
0.29558260246652823	2.0874371859296486	naphthalene
0.3560215919375811	2.1246231155778896	naphthalene
0.38986803017449634	2.1618090452261307	naphthalene
0.3938663097811866	2.1989949748743722	naphthalene
0.3781070136146244	2.2361809045226133	naphthalene
0.362366358680552	2.2733668341708544	naphthalene
0.3660274153827327	2.3105527638190955	naphthalene
0.39672532691195855	2.347738693467337	naphthalene
0.4446961677997069	2.384924623115578	naphthalene
0.48723694579844523	2.422110552763819	naphthalene
0.5013375374494469	2.4592964824120607	naphthalene
0.47655442978688667	2.4964824120603017	naphthalene
0.41980732941241955	2.533668341708543	naphthalene
0.3499382188675704	2.570854271356784	naphthalene
0.28716337533633707	2.6080402010050254	naphthalene
0.24459712383498067	2.6452261306532665	naphthalene
0.22530409871247753	2.682412060301508	naphthalene
0.22378160196545538	2.719597989949749	naphthalene
0.22940603185323052	2.75678391959799	naphthalene
0.23051382107447108	2.7939698492462317	naphthalene
0.2185369955358134	2.831155778894473	naphthalene
0.19102688432072806	2.868341708542714	naphthalene
0.1520304131695082	2.905527638190955	naphthalene
0.10948366601254335	2.9427135678391965	naphthalene
0.07124054164655376	2.9798994974874375	naphthalene
0.04214239424882273	3.0170854271356786	naphthalene
0.023483709653191045	3.05427135678392	naphthalene
0.014499992254065643	3.0914572864321612	naphthalene
0.014544799580620785	3.1286432160804023	naphthalene
0.02471395217381143	3.1658291457286434	naphthalene
0.048141335225114164	3.203015075376885	naphthalene
0.08855315078989574	3.240201005025126	naphthalene
0.1471881546911546	3.277386934673367	naphthalene
0.21927021821109613	3.3145728643216086	naphthalene
0.29240175557386283	3.3517587939698497	naphthalene
0.3491470053487135	3.3889447236180907	naphthalene
0.37378966278788467	3.4261306532663323	naphthalene
0.35997277264964694	3.4633165829145733	naphthalene
0.31449300126732344	3.5005025125628144	naphthalene
0.2546356312405643	3.5376884422110555	naphthalene
0.20060145485643363	3.574874371859297	naphthalene
0.16742059348712837	3.612060301507538	naphthalene
0.16037153960132017	3.649246231155779	naphthalene
0.1753126347039305	3.6864321608040207	naphthalene
0.20265688144177466	3.7236180904522618	naphthalene
0.23228708573371465	3.760804020100503	naphthalene
0.25681984100146604	3.7979899497487444	naphthalene
0.27215367811813457	3.8351758793969855	naphthalene
0.27632129679525275	3.8723618090452265	naphthalene
0.2686671407520976	3.9095477386934676	naphthalene
0.25035915074384996	3.946733668341709	naphthalene
0.22533837251727265	3.98391959798995	naphthalene
0.2000742673031245	4.021105527638191	naphthalene
0.18155404760533717	4.058291457286432	naphthalene
0.17448169012378137	4.0954773869346734	naphthalene
0.17923717511490145	4.1326633165829145	naphthalene
0.19161381418587697	4.169849246231156	naphthalene
0.20445483165129477	4.207035175879398	naphthalene
0.21054702484803386	4.244221105527639	naphthalene
0.2055935864157265	4.28140703517588	naphthalene
0.18996969393924537	4.318592964824121	naphthalene
0.16850359129223502	4.355778894472362	naphthalene
0.14850193617543586	4.392964824120603	naphthalene
0.1369981024981928	4.430150753768845	naphthalene
0.13832024321732875	4.467336683417086	naphthalene
0.15272259086400292	4.504522613065327	naphthalene
0.17641025968274	4.541708542713568	naphthalene
0.20295860601232088	4.578894472361809	naphthalene
0.22573130249184672	4.61608040201005	naphthalene
0.24039045689792674	4.653266331658291	naphthalene
0.246305843619419	4.6904522613065325	naphthalene
0.2460734844286372	4.727638190954774	naphthalene
0.24343791979859483	4.7648241206030155	naphthalene
0.24094959871247396	4.802010050251257	naphthalene
0.23879167373603127	4.839195979899498	naphthalene
0.23524512304465314	4.876381909547739	naphthalene
0.22808107302696434	4.91356783919598	naphthalene
0.2157831947678496	4.950753768844221	naphthalene
0.19806078895801604	4.987939698492463	naphthalene
0.17586139787243454	5.025125628140704	naphthalene
0.15128010053708688	5.062311557788945	naphthalene
0.1273948409995671	5.099497487437186	naphthalene
0.10772153301760606	5.136683417085427	naphthalene
0.09513095059179441	5.173869346733668	naphthalene
0.09058792391427709	5.211055276381909	naphthalene
0.09246536984515567	5.248241206030151	naphthalene
0.09703799828691381	5.285427135678392	naphthalene
0.10008172797934538	5.3226130653266335	naphthalene
0.09875061933165932	5.3597989949748746	naphthalene
0.09266369912201687	5.396984924623116	naphthalene
0.08364609525714013	5.434170854271357	naphthalene
0.07446174258964186	5.471356783919598	naphthalene
0.06746033972577407	5.50854271356784	naphthalene
0.06393113589428152	5.545728643216081	naphthalene
0.06430214532540394	5.582914572864322	naphthalene
0.06870454185753089	5.620100502512563	naphthalene
0.0772723937785329	5.657286432160804	naphthalene
0.08989048764384532	5.694472361809045	naphthalene
0.10563026525503626	5.731658291457286	naphthalene
0.12244112629676107	5.768844221105528	naphthalene
0.13754505838125347	5.806030150753769	naphthalene
0.1484649199634645	5.84321608040201	naphthalene
0.15408134345234112	5.880402010050251	naphthalene
0.15501204038467814	5.9175879396984925	naphthalene
0.1530375336116673	5.954773869346734	naphthalene
0.14991086688995794	5.9919597989949756	naphthalene
0.14625522777421301	6.029145728643217	naphthalene
0.14119202153397356	6.066331658291458	naphthalene
0.1329237567724559	6.103517587939699	naphthalene
0.11993822873949705	6.14070351758794	naphthalene
0.10211422228690789	6.177889447236181	naphthalene
0.08106415472715003	6.215075376884422	naphthalene
0.059542823909263624	6.252261306532664	naphthalene
0.04033998104257895	6.289447236180905	naphthalene
0.02532917425301424	6.326633165829146	naphthalene
0.015123306381166697	6.363819095477387	naphthalene
0.009333318378074992	6.401005025125628	naphthalene
0.00710462641733372	6.438190954773869	naphthalene
0.00757901764120264	6.4753768844221105	naphthalene
0.010103152090394585	6.512562814070352	naphthalene
0.014196846312719148	6.5497487437185935	naphthalene
0.019396795152946504	6.586934673366835	naphthalene
0.025102746967415365	6.624120603015076	naphthalene
0.030519838289895726	6.661306532663317	naphthalene
0.03474314493225381	6.698492462311558	naphthalene
0.036970948506891164	6.735678391959799	naphthalene
0.03676827312551227	6.772864321608041	naphthalene
0.03426244332400791	6.810050251256282	naphthalene
0.030170565941136332	6.847236180904523	naphthalene
0.025633675195491142	6.884422110552764	naphthalene
0.021918521431078704	6.921608040201005	naphthalene
0.020089866064195275	6.958793969849246	naphthalene
0.02073987989617628	6.995979899497488	naphthalene
0.023824808499891333	7.033165829145729	naphthalene
0.028639435149224658	7.07035175879397	naphthalene
0.033951186229731097	7.1075376884422115	naphthalene
0.03829209671938021	7.1447236180904525	naphthalene
0.04035805185091007	7.181909547738694	naphthalene
0.0394024005972967	7.219095477386935	naphthalene
0.035471532718072636	7.256281407035177	naphthalene
0.02936425662684176	7.293467336683418	naphthalene
0.022317536530245822	7.330653266331659	naphthalene
0.01556316260495815	7.3678391959799	naphthalene
0.009962617094945647	7.405025125628141	naphthalene
0.0058635058252634	7.442211055276382	naphthalene
0.003180944285401505	7.479396984924623	naphthalene
0.001595514325493247	7.516582914572865	naphthalene
0.0007419596982430262	7.553768844221106	naphthalene
0.00032026484785683477	7.590954773869347	naphthalene
0.00012809692685924093	7.628140703517588	naphthalene
4.7213184214965734e-05	7.665326633165829	naphthalene
1.588863461529751e-05	7.7025125628140705	naphthalene
4.825861141508906e-06	7.739698492462312	naphthalene
1.306864086643528e-06	7.7768844221105535	naphthalene
3.119897184535119e-07	7.814070351758795	naphthalene
6.503100021125876e-08	7.851256281407036	naphthalene
1.174299896839934e-08	7.888442211055277	naphthalene
1.8256297579555627e-09	7.925628140703518	naphthalene
2.431341836137786e-10	7.962814070351759	naphthalene
2.7623628810979073e-11	8.0	naphthalene
