# Supplementary material for: A Euclidean transformer for fast and stable machine learned force fields
Source: Nat Commun. 2024 Aug 6;15:6539. doi: 10.1038/s41467-024-50620-6 (PMC11303804; doi:10.1038/s41467-024-50620-6)
Supplement: Supplementary file 4 — Source Data [file 41467_2024_50620_MOESM4_ESM.zip › Source Data/supp_fig3/aspirin/rdf.csv]

hr	run	molecule	loc	model
6.374271146484112e-06	1	aspirin	0.6	so3krates
3.5657284528323246e-05	1	aspirin	0.6422110552763819	so3krates
0.00016584520070019444	1	aspirin	0.6844221105527638	so3krates
0.0006452270488671584	1	aspirin	0.7266331658291457	so3krates
0.002116514465673133	1	aspirin	0.7688442211055276	so3krates
0.005910746376360359	1	aspirin	0.8110552763819096	so3krates
0.014203038227325914	1	aspirin	0.8532663316582915	so3krates
0.029654165358481574	1	aspirin	0.8954773869346734	so3krates
0.05417049111273102	1	aspirin	0.9376884422110553	so3krates
0.08683674285175086	1	aspirin	0.9798994974874372	so3krates
0.12214862869581976	1	aspirin	1.0221105527638192	so3krates
0.15076908488958743	1	aspirin	1.064321608040201	so3krates
0.16409367779576534	1	aspirin	1.106532663316583	so3krates
0.16027825004990162	1	aspirin	1.1487437185929648	so3krates
0.1468073091087593	1	aspirin	1.190954773869347	so3krates
0.13686444501483022	1	aspirin	1.2331658291457286	so3krates
0.14137017981558123	1	aspirin	1.2753768844221107	so3krates
0.16137598833520073	1	aspirin	1.3175879396984924	so3krates
0.18602394141037693	1	aspirin	1.3597989949748746	so3krates
0.19889409203449362	1	aspirin	1.4020100502512562	so3krates
0.18910818836042712	1	aspirin	1.4442211055276384	so3krates
0.15831247047202493	1	aspirin	1.48643216080402	so3krates
0.11815039604775161	1	aspirin	1.5286432160804022	so3krates
0.0818935366564425	1	aspirin	1.570854271356784	so3krates
0.05776909910331816	1	aspirin	1.613065326633166	so3krates
0.04740660188079945	1	aspirin	1.6552763819095477	so3krates
0.04771965899993187	1	aspirin	1.6974874371859299	so3krates
0.05354260028679393	1	aspirin	1.7396984924623116	so3krates
0.059885042640727845	1	aspirin	1.7819095477386937	so3krates
0.06371702979321085	1	aspirin	1.8241206030150754	so3krates
0.06513908532096487	1	aspirin	1.8663316582914575	so3krates
0.06747793300161511	1	aspirin	1.9085427135678392	so3krates
0.07592255478863738	1	aspirin	1.9507537688442214	so3krates
0.09488668409674242	1	aspirin	1.992964824120603	so3krates
0.12515329877007245	1	aspirin	2.035175879396985	so3krates
0.16253483771512145	1	aspirin	2.077386934673367	so3krates
0.19949062985706253	1	aspirin	2.119597989949749	so3krates
0.22940495635715683	1	aspirin	2.1618090452261307	so3krates
0.25088284723969523	1	aspirin	2.204020100502513	so3krates
0.26855689111061054	1	aspirin	2.2462311557788945	so3krates
0.28898057568827623	1	aspirin	2.2884422110552767	so3krates
0.3141648661253148	1	aspirin	2.3306532663316584	so3krates
0.3379777962848771	1	aspirin	2.3728643216080405	so3krates
0.34908249441544426	1	aspirin	2.415075376884422	so3krates
0.3387569200657675	1	aspirin	2.4572864321608043	so3krates
0.30738654641734203	1	aspirin	2.499497487437186	so3krates
0.26446325563134276	1	aspirin	2.541708542713568	so3krates
0.22274912954698042	1	aspirin	2.58391959798995	so3krates
0.19171526147289214	1	aspirin	2.626130653266332	so3krates
0.1744216895815559	1	aspirin	2.6683417085427137	so3krates
0.16818249049227693	1	aspirin	2.710552763819096	so3krates
0.16718285311354783	1	aspirin	2.752763819095478	so3krates
0.1654782613291673	1	aspirin	2.7949748743718597	so3krates
0.15944495554712543	1	aspirin	2.8371859296482413	so3krates
0.14885589428782356	1	aspirin	2.8793969849246235	so3krates
0.13617679641421926	1	aspirin	2.9216080402010056	so3krates
0.12472115774756876	1	aspirin	2.9638190954773873	so3krates
0.11697686820692824	1	aspirin	3.006030150753769	so3krates
0.11398863702421223	1	aspirin	3.048241206030151	so3krates
0.11572438428560525	1	aspirin	3.0904522613065333	so3krates
0.12183859705625229	1	aspirin	3.132663316582915	so3krates
0.13229906738233302	1	aspirin	3.1748743718592967	so3krates
0.1474546917334138	1	aspirin	3.217085427135679	so3krates
0.16721849740432945	1	aspirin	3.259296482412061	so3krates
0.18962543832347142	1	aspirin	3.3015075376884426	so3krates
0.21003671850864136	1	aspirin	3.3437185929648243	so3krates
0.22247248982381207	1	aspirin	3.3859296482412065	so3krates
0.22297094933797576	1	aspirin	3.4281407035175886	so3krates
0.2126136161184572	1	aspirin	3.4703517587939703	so3krates
0.1974785470760088	1	aspirin	3.512562814070352	so3krates
0.18518691532241743	1	aspirin	3.554773869346734	so3krates
0.18064879530700348	1	aspirin	3.5969849246231163	so3krates
0.18412079095558748	1	aspirin	3.639195979899498	so3krates
0.1924155410297376	1	aspirin	3.6814070351758796	so3krates
0.20150355821901259	1	aspirin	3.7236180904522618	so3krates
0.20823817127360658	1	aspirin	3.765829145728644	so3krates
0.210531189928542	1	aspirin	3.8080402010050256	so3krates
0.20701196045970255	1	aspirin	3.8502512562814073	so3krates
0.19730392703688968	1	aspirin	3.8924623115577894	so3krates
0.1828101686231907	1	aspirin	3.9346733668341716	so3krates
0.16695263636102664	1	aspirin	3.9768844221105533	so3krates
0.15419203621190317	1	aspirin	4.0190954773869345	so3krates
0.1482822022701893	1	aspirin	4.061306532663317	so3krates
0.15083362129679426	1	aspirin	4.103517587939699	so3krates
0.16091592535302263	1	aspirin	4.1457286432160805	so3krates
0.17567650335674512	1	aspirin	4.187939698492462	so3krates
0.19148882697123806	1	aspirin	4.230150753768845	so3krates
0.20512794966259718	1	aspirin	4.272361809045226	so3krates
0.2146402692794778	1	aspirin	4.314572864321608	so3krates
0.21970426959905043	1	aspirin	4.35678391959799	so3krates
0.22138488418806393	1	aspirin	4.398994974874372	so3krates
0.22137592015440516	1	aspirin	4.441206030150754	so3krates
0.22108020264506012	1	aspirin	4.483417085427136	so3krates
0.22100577342822084	1	aspirin	4.5256281407035175	so3krates
0.22078340654496673	1	aspirin	4.5678391959799	so3krates
0.2197022117075907	1	aspirin	4.610050251256282	so3krates
0.21732993217707294	1	aspirin	4.6522613065326635	so3krates
0.21380366894268485	1	aspirin	4.694472361809045	so3krates
0.20969464447111932	1	aspirin	4.736683417085427	so3krates
0.20565743636355124	1	aspirin	4.778894472361809	so3krates
0.202129628635286	1	aspirin	4.821105527638191	so3krates
0.19920137151736	1	aspirin	4.863316582914573	so3krates
0.19663647689476668	1	aspirin	4.905527638190955	so3krates
0.19399681243871073	1	aspirin	4.947738693467337	so3krates
0.19083445302904986	1	aspirin	4.989949748743719	so3krates
0.18689233761091306	1	aspirin	5.0321608040201005	so3krates
0.18220818602577285	1	aspirin	5.074371859296482	so3krates
0.17703534665275972	1	aspirin	5.116582914572865	so3krates
0.1716201706422088	1	aspirin	5.158793969849246	so3krates
0.1660057428808327	1	aspirin	5.201005025125628	so3krates
0.16001803330582773	1	aspirin	5.243216080402011	so3krates
0.1534373262228431	1	aspirin	5.285427135678392	so3krates
0.14622091150477956	1	aspirin	5.327638190954774	so3krates
0.13863546953863426	1	aspirin	5.369849246231156	so3krates
0.13124330017787886	1	aspirin	5.4120603015075375	so3krates
0.12476553808209302	1	aspirin	5.45427135678392	so3krates
0.11987746623102911	1	aspirin	5.496482412060302	so3krates
0.11700581582115496	1	aspirin	5.538693467336683	so3krates
0.11621043569218582	1	aspirin	5.580904522613066	so3krates
0.11720247761570247	1	aspirin	5.623115577889448	so3krates
0.11946354246252551	1	aspirin	5.665326633165829	so3krates
0.12237151314667295	1	aspirin	5.707537688442211	so3krates
0.12528846168186283	1	aspirin	5.749748743718593	so3krates
0.12764401839706138	1	aspirin	5.791959798994975	so3krates
0.1290303466863549	1	aspirin	5.834170854271357	so3krates
0.12926220875803526	1	aspirin	5.876381909547739	so3krates
0.12836896487024607	1	aspirin	5.918592964824121	so3krates
0.12654239246965196	1	aspirin	5.960804020100503	so3krates
0.12406783498929626	1	aspirin	6.003015075376885	so3krates
0.12124350680048186	1	aspirin	6.045226130653266	so3krates
0.1183098440613725	1	aspirin	6.087437185929648	so3krates
0.11543174699767224	1	aspirin	6.129648241206031	so3krates
0.11274330741350837	1	aspirin	6.171859296482412	so3krates
0.11040356159487069	1	aspirin	6.214070351758794	so3krates
0.10859063090109053	1	aspirin	6.256281407035177	so3krates
0.10741128884954258	1	aspirin	6.298492462311558	so3krates
0.10678750029463513	1	aspirin	6.34070351758794	so3krates
0.10641890012024087	1	aspirin	6.382914572864322	so3krates
0.10586717588232754	1	aspirin	6.425125628140703	so3krates
0.10471592454063243	1	aspirin	6.467336683417086	so3krates
0.10271416971108398	1	aspirin	6.509547738693468	so3krates
0.09984283640330385	1	aspirin	6.551758793969849	so3krates
0.09630162008695486	1	aspirin	6.593969849246232	so3krates
0.09243541096178139	1	aspirin	6.636180904522614	so3krates
0.08861405289119648	1	aspirin	6.678391959798995	so3krates
0.08510157673449881	1	aspirin	6.720603015075377	so3krates
0.08198307136153751	1	aspirin	6.762814070351759	so3krates
0.07918647919908682	1	aspirin	6.805025125628141	so3krates
0.07656008458193393	1	aspirin	6.847236180904523	so3krates
0.07393980352882674	1	aspirin	6.889447236180905	so3krates
0.07118249216584059	1	aspirin	6.931658291457287	so3krates
0.06818176805050312	1	aspirin	6.973869346733669	so3krates
0.06488346586289752	1	aspirin	7.016080402010051	so3krates
0.06130199847869536	1	aspirin	7.058291457286432	so3krates
0.05752900776295824	1	aspirin	7.100502512562814	so3krates
0.053726607614959725	1	aspirin	7.142713567839197	so3krates
0.05010645676890907	1	aspirin	7.184924623115578	so3krates
0.04689862988069735	1	aspirin	7.22713567839196	so3krates
0.04430578431237438	1	aspirin	7.269346733668343	so3krates
0.04243992615784844	1	aspirin	7.311557788944724	so3krates
0.04126263699289898	1	aspirin	7.353768844221106	so3krates
0.040567721693515545	1	aspirin	7.395979899497488	so3krates
0.040028574210422115	1	aspirin	7.438190954773869	so3krates
0.03929349256333134	1	aspirin	7.480402010050252	so3krates
0.038088080825512474	1	aspirin	7.522613065326634	so3krates
0.03628784294686245	1	aspirin	7.564824120603015	so3krates
0.03393870897360005	1	aspirin	7.607035175879398	so3krates
0.03121987196610669	1	aspirin	7.64924623115578	so3krates
0.028368501236695987	1	aspirin	7.691457286432161	so3krates
0.025606246849425793	1	aspirin	7.733668341708543	so3krates
0.023096840652596578	1	aspirin	7.775879396984925	so3krates
0.02093304443360897	1	aspirin	7.818090452261307	so3krates
0.01913924190746505	1	aspirin	7.860301507537689	so3krates
0.01768781029801479	1	aspirin	7.902512562814071	so3krates
0.016528135929479295	1	aspirin	7.944723618090453	so3krates
0.015609695074888156	1	aspirin	7.986934673366835	so3krates
0.014880781662301593	1	aspirin	8.029145728643217	so3krates
0.014272910953086148	1	aspirin	8.0713567839196	so3krates
0.013697817581888993	1	aspirin	8.11356783919598	so3krates
0.01306442078535983	1	aspirin	8.155778894472363	so3krates
0.012298137694664783	1	aspirin	8.197989949748745	so3krates
0.011349303196898275	1	aspirin	8.240201005025126	so3krates
0.01019723944230685	1	aspirin	8.282412060301509	so3krates
0.008858754808344365	1	aspirin	8.324623115577891	so3krates
0.007394743625071419	1	aspirin	8.366834170854272	so3krates
0.0059018704402434416	1	aspirin	8.409045226130655	so3krates
0.0044879730395036765	1	aspirin	8.451256281407035	so3krates
0.003243868172303729	1	aspirin	8.493467336683418	so3krates
0.0022248332399065346	1	aspirin	8.5356783919598	so3krates
0.0014460089466242143	1	aspirin	8.577889447236181	so3krates
0.0008892171490168163	1	aspirin	8.620100502512564	so3krates
0.0005162078637061639	1	aspirin	8.662311557788945	so3krates
0.00028219108182274194	1	aspirin	8.704522613065327	so3krates
0.00014511522215961917	1	aspirin	8.74673366834171	so3krates
7.029453187817617e-05	1	aspirin	8.78894472361809	so3krates
3.2118360026309695e-05	1	aspirin	8.831155778894473	so3krates
1.3786134575334225e-05	1	aspirin	8.873366834170854	so3krates
5.486086279763769e-06	1	aspirin	8.915577889447237	so3krates
1.9831271159338347e-06	1	aspirin	8.95778894472362	so3krates
6.369011627404251e-07	1	aspirin	9.0	so3krates
7.003784412636825e-06	2	aspirin	0.6	so3krates
3.823905159676818e-05	2	aspirin	0.6422110552763819	so3krates
0.0001741184973556035	2	aspirin	0.6844221105527638	so3krates
0.0006654682557399385	2	aspirin	0.7266331658291457	so3krates
0.002152628674025071	2	aspirin	0.7688442211055276	so3krates
0.005952590337743742	2	aspirin	0.8110552763819096	so3krates
0.014220856857545565	2	aspirin	0.8532663316582915	so3krates
0.029623200883620627	2	aspirin	0.8954773869346734	so3krates
0.05412024891369892	2	aspirin	0.9376884422110553	so3krates
0.08686151400885739	2	aspirin	0.9798994974874372	so3krates
0.1223283299340951	2	aspirin	1.0221105527638192	so3krates
0.15106686096157282	2	aspirin	1.064321608040201	so3krates
0.16436264104719708	2	aspirin	1.106532663316583	so3krates
0.1603913019074544	2	aspirin	1.1487437185929648	so3krates
0.14676533015422993	2	aspirin	1.190954773869347	so3krates
0.13676335149829977	2	aspirin	1.2331658291457286	so3krates
0.1412768243823181	2	aspirin	1.2753768844221107	so3krates
0.16125421039855364	2	aspirin	1.3175879396984924	so3krates
0.18578016092023075	2	aspirin	1.3597989949748746	so3krates
0.1984865677871627	2	aspirin	1.4020100502512562	so3krates
0.18861108234137092	2	aspirin	1.4442211055276384	so3krates
0.1578761074115662	2	aspirin	1.48643216080402	so3krates
0.11789945718363715	2	aspirin	1.5286432160804022	so3krates
0.08186164745405784	2	aspirin	1.570854271356784	so3krates
0.05792168276242282	2	aspirin	1.613065326633166	so3krates
0.04770375105228682	2	aspirin	1.6552763819095477	so3krates
0.04813418132287695	2	aspirin	1.6974874371859299	so3krates
0.05401480353223017	2	aspirin	1.7396984924623116	so3krates
0.06027828772805091	2	aspirin	1.7819095477386937	so3krates
0.06384093466628167	2	aspirin	1.8241206030150754	so3krates
0.06483865072250206	2	aspirin	1.8663316582914575	so3krates
0.06673043254905404	2	aspirin	1.9085427135678392	so3krates
0.07488898880109274	2	aspirin	1.9507537688442214	so3krates
0.09389492890561475	2	aspirin	1.992964824120603	so3krates
0.12460011013576626	2	aspirin	2.035175879396985	so3krates
0.16271379675217545	2	aspirin	2.077386934673367	so3krates
0.20042219481492393	2	aspirin	2.119597989949749	so3krates
0.2307942679350435	2	aspirin	2.1618090452261307	so3krates
0.252257962700409	2	aspirin	2.204020100502513	so3krates
0.269491864980705	2	aspirin	2.2462311557788945	so3krates
0.28925425306148667	2	aspirin	2.2884422110552767	so3krates
0.3138005541181947	2	aspirin	2.3306532663316584	so3krates
0.3372083883301914	2	aspirin	2.3728643216080405	so3krates
0.3482728413132391	2	aspirin	2.415075376884422	so3krates
0.3382693704650321	2	aspirin	2.4572864321608043	so3krates
0.3074178501171953	2	aspirin	2.499497487437186	so3krates
0.26495567566389233	2	aspirin	2.541708542713568	so3krates
0.22344256983540506	2	aspirin	2.58391959798995	so3krates
0.19228401574058612	2	aspirin	2.626130653266332	so3krates
0.1745927122913523	2	aspirin	2.6683417085427137	so3krates
0.1677973429893902	2	aspirin	2.710552763819096	so3krates
0.16621814738479565	2	aspirin	2.752763819095478	so3krates
0.1640309051181653	2	aspirin	2.7949748743718597	so3krates
0.15769086122260445	2	aspirin	2.8371859296482413	so3krates
0.14701258751020246	2	aspirin	2.8793969849246235	so3krates
0.13448142032106772	2	aspirin	2.9216080402010056	so3krates
0.12339922828714679	2	aspirin	2.9638190954773873	so3krates
0.11619054265413224	2	aspirin	3.006030150753769	so3krates
0.11379451692113067	2	aspirin	3.048241206030151	so3krates
0.11607795070790095	2	aspirin	3.0904522613065333	so3krates
0.12264680589325987	2	aspirin	3.132663316582915	so3krates
0.1334791603519388	2	aspirin	3.1748743718592967	so3krates
0.1489529508004412	2	aspirin	3.217085427135679	so3krates
0.16898902343921737	2	aspirin	3.259296482412061	so3krates
0.1916037393752723	2	aspirin	3.3015075376884426	so3krates
0.212122658854862	2	aspirin	3.3437185929648243	so3krates
0.2245177214176931	2	aspirin	3.3859296482412065	so3krates
0.22478350426306476	2	aspirin	3.4281407035175886	so3krates
0.21398800463195836	2	aspirin	3.4703517587939703	so3krates
0.19822569502307516	2	aspirin	3.512562814070352	so3krates
0.18515581980142676	2	aspirin	3.554773869346734	so3krates
0.17978146845732929	2	aspirin	3.5969849246231163	so3krates
0.18254472399751073	2	aspirin	3.639195979899498	so3krates
0.19047653762860717	2	aspirin	3.6814070351758796	so3krates
0.19964276348714116	2	aspirin	3.7236180904522618	so3krates
0.2067602562529131	2	aspirin	3.765829145728644	so3krates
0.20943828241655305	2	aspirin	3.8080402010050256	so3krates
0.20604550219811418	2	aspirin	3.8502512562814073	so3krates
0.19616736089865341	2	aspirin	3.8924623115577894	so3krates
0.18139027180783973	2	aspirin	3.9346733668341716	so3krates
0.1653597432922547	2	aspirin	3.9768844221105533	so3krates
0.15260101079073002	2	aspirin	4.0190954773869345	so3krates
0.14672654719883224	2	aspirin	4.061306532663317	so3krates
0.14913479543143018	2	aspirin	4.103517587939699	so3krates
0.1588058596531189	2	aspirin	4.1457286432160805	so3krates
0.17300730179474028	2	aspirin	4.187939698492462	so3krates
0.18836355250462375	2	aspirin	4.230150753768845	so3krates
0.20187677342299712	2	aspirin	4.272361809045226	so3krates
0.21169631516603726	2	aspirin	4.314572864321608	so3krates
0.2174689467421726	2	aspirin	4.35678391959799	so3krates
0.22012422134713547	2	aspirin	4.398994974874372	so3krates
0.2211576579689053	2	aspirin	4.441206030150754	so3krates
0.22177063710999162	2	aspirin	4.483417085427136	so3krates
0.22233700902395315	2	aspirin	4.5256281407035175	so3krates
0.22245428668453968	2	aspirin	4.5678391959799	so3krates
0.22144789200964438	2	aspirin	4.610050251256282	so3krates
0.2189344684672164	2	aspirin	4.6522613065326635	so3krates
0.2150941443111257	2	aspirin	4.694472361809045	so3krates
0.21056216131830735	2	aspirin	4.736683417085427	so3krates
0.2060931152400701	2	aspirin	4.778894472361809	so3krates
0.2022226975806559	2	aspirin	4.821105527638191	so3krates
0.19908080993359564	2	aspirin	4.863316582914573	so3krates
0.19640470075499042	2	aspirin	4.905527638190955	so3krates
0.1937130799449024	2	aspirin	4.947738693467337	so3krates
0.19054300486405198	2	aspirin	4.989949748743719	so3krates
0.18664498619264475	2	aspirin	5.0321608040201005	so3krates
0.1820668782851535	2	aspirin	5.074371859296482	so3krates
0.17708642450242418	2	aspirin	5.116582914572865	so3krates
0.17199652158575035	2	aspirin	5.158793969849246	so3krates
0.16685667788881514	2	aspirin	5.201005025125628	so3krates
0.1614110783165938	2	aspirin	5.243216080402011	so3krates
0.1552788917100991	2	aspirin	5.285427135678392	so3krates
0.14828671495566056	2	aspirin	5.327638190954774	so3krates
0.14068570944963654	2	aspirin	5.369849246231156	so3krates
0.1331132257809707	2	aspirin	5.4120603015075375	so3krates
0.12636956746974778	2	aspirin	5.45427135678392	so3krates
0.12116726909689397	2	aspirin	5.496482412060302	so3krates
0.11795257085809883	2	aspirin	5.538693467336683	so3krates
0.11682261684627944	2	aspirin	5.580904522613066	so3krates
0.11753418503526704	2	aspirin	5.623115577889448	so3krates
0.11958862105668591	2	aspirin	5.665326633165829	so3krates
0.12235479334290034	2	aspirin	5.707537688442211	so3krates
0.12518134326604424	2	aspirin	5.749748743718593	so3krates
0.12747980283417829	2	aspirin	5.791959798994975	so3krates
0.12880219758643693	2	aspirin	5.834170854271357	so3krates
0.1289263988463266	2	aspirin	5.876381909547739	so3krates
0.1279047341006298	2	aspirin	5.918592964824121	so3krates
0.12601504820508103	2	aspirin	5.960804020100503	so3krates
0.12362080732871364	2	aspirin	6.003015075376885	so3krates
0.12102670962754329	2	aspirin	6.045226130653266	so3krates
0.11841908324881431	2	aspirin	6.087437185929648	so3krates
0.11590306943853448	2	aspirin	6.129648241206031	so3krates
0.11357141398148513	2	aspirin	6.171859296482412	so3krates
0.11153485737323644	2	aspirin	6.214070351758794	so3krates
0.10989721500747024	2	aspirin	6.256281407035177	so3krates
0.10870129700074227	2	aspirin	6.298492462311558	so3krates
0.10787605548587616	2	aspirin	6.34070351758794	so3krates
0.1072088171154754	2	aspirin	6.382914572864322	so3krates
0.10637066787524314	2	aspirin	6.425125628140703	so3krates
0.10501379652742766	2	aspirin	6.467336683417086	so3krates
0.1029104843396761	2	aspirin	6.509547738693468	so3krates
0.10005138608820738	2	aspirin	6.551758793969849	so3krates
0.09663768672368547	2	aspirin	6.593969849246232	so3krates
0.09298240555228579	2	aspirin	6.636180904522614	so3krates
0.08938805328085246	2	aspirin	6.678391959798995	so3krates
0.08605085897263133	2	aspirin	6.720603015075377	so3krates
0.08301402129741885	2	aspirin	6.762814070351759	so3krates
0.08018442632388964	2	aspirin	6.805025125628141	so3krates
0.07740333618172339	2	aspirin	6.847236180904523	so3krates
0.07452397153107843	2	aspirin	6.889447236180905	so3krates
0.07144919362546041	2	aspirin	6.931658291457287	so3krates
0.0681280365300884	2	aspirin	6.973869346733669	so3krates
0.06454920016822503	2	aspirin	7.016080402010051	so3krates
0.06075933792952644	2	aspirin	7.058291457286432	so3krates
0.05688642171607651	2	aspirin	7.100502512562814	so3krates
0.05312442215593766	2	aspirin	7.142713567839197	so3krates
0.0496744523089435	2	aspirin	7.184924623115578	so3krates
0.0466912148523683	2	aspirin	7.22713567839196	so3krates
0.04427197464284734	2	aspirin	7.269346733668343	so3krates
0.04246191816859309	2	aspirin	7.311557788944724	so3krates
0.04123139802922193	2	aspirin	7.353768844221106	so3krates
0.04043582586943896	2	aspirin	7.395979899497488	so3krates
0.03981309774716442	2	aspirin	7.438190954773869	so3krates
0.03904519617909304	2	aspirin	7.480402010050252	so3krates
0.03785648119283666	2	aspirin	7.522613065326634	so3krates
0.03610214116379483	2	aspirin	7.564824120603015	so3krates
0.033809645609772745	2	aspirin	7.607035175879398	so3krates
0.03115259699182606	2	aspirin	7.64924623115578	so3krates
0.02836906733217615	2	aspirin	7.691457286432161	so3krates
0.025674018588304426	2	aspirin	7.733668341708543	so3krates
0.0232126271697847	2	aspirin	7.775879396984925	so3krates
0.02105610183743767	2	aspirin	7.818090452261307	so3krates
0.019213442648294155	2	aspirin	7.860301507537689	so3krates
0.01764978348382544	2	aspirin	7.902512562814071	so3krates
0.016318580429192285	2	aspirin	7.944723618090453	so3krates
0.015195209802415115	2	aspirin	7.986934673366835	so3krates
0.014279515118053839	2	aspirin	8.029145728643217	so3krates
0.013559616072536501	2	aspirin	8.0713567839196	so3krates
0.012974751630226915	2	aspirin	8.11356783919598	so3krates
0.012418499700735499	2	aspirin	8.155778894472363	so3krates
0.011778753042462578	2	aspirin	8.197989949748745	so3krates
0.010977440610238566	2	aspirin	8.240201005025126	so3krates
0.009986153428412336	2	aspirin	8.282412060301509	so3krates
0.008821294645287366	2	aspirin	8.324623115577891	so3krates
0.007530679233857499	2	aspirin	8.366834170854272	so3krates
0.006180306053426013	2	aspirin	8.409045226130655	so3krates
0.004846241286275293	2	aspirin	8.451256281407035	so3krates
0.0036086389905004173	2	aspirin	8.493467336683418	so3krates
0.0025397976212025216	2	aspirin	8.5356783919598	so3krates
0.0016864474957582083	2	aspirin	8.577889447236181	so3krates
0.0010577376825598045	2	aspirin	8.620100502512564	so3krates
0.0006283106500853746	2	aspirin	8.662311557788945	so3krates
0.00035374621881807157	2	aspirin	8.704522613065327	so3krates
0.00018778644822533492	2	aspirin	8.74673366834171	so3krates
9.276403883483173e-05	2	aspirin	8.78894472361809	so3krates
4.1835903228779674e-05	2	aspirin	8.831155778894473	so3krates
1.6874833521538586e-05	2	aspirin	8.873366834170854	so3krates
5.977390276898408e-06	2	aspirin	8.915577889447237	so3krates
1.8327346410571326e-06	2	aspirin	8.95778894472362	so3krates
4.811986591107295e-07	2	aspirin	9.0	so3krates
7.4592396999602065e-06	3	aspirin	0.6	so3krates
4.00373755108436e-05	3	aspirin	0.6422110552763819	so3krates
0.00018003710931743902	3	aspirin	0.6844221105527638	so3krates
0.000681815676433015	3	aspirin	0.7266331658291457	so3krates
0.002190503789869236	3	aspirin	0.7688442211055276	so3krates
0.006025060871687066	3	aspirin	0.8110552763819096	so3krates
0.014330598355762445	3	aspirin	0.8532663316582915	so3krates
0.02974138410030663	3	aspirin	0.8954773869346734	so3krates
0.05417695416404462	3	aspirin	0.9376884422110553	so3krates
0.08677946222934586	3	aspirin	0.9798994974874372	so3krates
0.12209554552114767	3	aspirin	1.0221105527638192	so3krates
0.15077885677916741	3	aspirin	1.064321608040201	so3krates
0.16417005076308797	3	aspirin	1.106532663316583	so3krates
0.1603930783183925	3	aspirin	1.1487437185929648	so3krates
0.14695208672452892	3	aspirin	1.190954773869347	so3krates
0.13704031344460157	3	aspirin	1.2331658291457286	so3krates
0.14150998882889781	3	aspirin	1.2753768844221107	so3krates
0.1613201223653496	3	aspirin	1.3175879396984924	so3krates
0.18564216262222485	3	aspirin	1.3597989949748746	so3krates
0.1982451704623959	3	aspirin	1.4020100502512562	so3krates
0.1884374437940152	3	aspirin	1.4442211055276384	so3krates
0.15787052406587504	3	aspirin	1.48643216080402	so3krates
0.1180263216947262	3	aspirin	1.5286432160804022	so3krates
0.08201094106914333	3	aspirin	1.570854271356784	so3krates
0.05799795435607651	3	aspirin	1.613065326633166	so3krates
0.04765904374194203	3	aspirin	1.6552763819095477	so3krates
0.04796534900971417	3	aspirin	1.6974874371859299	so3krates
0.053768395430075784	3	aspirin	1.7396984924623116	so3krates
0.06005495098443185	3	aspirin	1.7819095477386937	so3krates
0.0637686132035576	3	aspirin	1.8241206030150754	so3krates
0.06501348270343843	3	aspirin	1.8663316582914575	so3krates
0.06715610945951753	3	aspirin	1.9085427135678392	so3krates
0.07544544415703484	3	aspirin	1.9507537688442214	so3krates
0.09435304495072308	3	aspirin	1.992964824120603	so3krates
0.12469793274556913	3	aspirin	2.035175879396985	so3krates
0.16229510934858618	3	aspirin	2.077386934673367	so3krates
0.19956802380731434	3	aspirin	2.119597989949749	so3krates
0.2298185912168724	3	aspirin	2.1618090452261307	so3krates
0.25152396783563336	3	aspirin	2.204020100502513	so3krates
0.2691933787926001	3	aspirin	2.2462311557788945	so3krates
0.28935961315833225	3	aspirin	2.2884422110552767	so3krates
0.31418012219843006	3	aspirin	2.3306532663316584	so3krates
0.3377805926673696	3	aspirin	2.3728643216080405	so3krates
0.3490218152888902	3	aspirin	2.415075376884422	so3krates
0.33914961216588	3	aspirin	2.4572864321608043	so3krates
0.3082744009235941	3	aspirin	2.499497487437186	so3krates
0.26555631171325367	3	aspirin	2.541708542713568	so3krates
0.22359831422238807	3	aspirin	2.58391959798995	so3krates
0.19195662603722313	3	aspirin	2.626130653266332	so3krates
0.17391618813542178	3	aspirin	2.6683417085427137	so3krates
0.16701847510854947	3	aspirin	2.710552763819096	so3krates
0.16560849684223033	3	aspirin	2.752763819095478	so3krates
0.16381500488035075	3	aspirin	2.7949748743718597	so3krates
0.15799889496751998	3	aspirin	2.8371859296482413	so3krates
0.14784981138661688	3	aspirin	2.8793969849246235	so3krates
0.13572969470040872	3	aspirin	2.9216080402010056	so3krates
0.1248784137840292	3	aspirin	2.9638190954773873	so3krates
0.11776347885158243	3	aspirin	3.006030150753769	so3krates
0.1154418567523553	3	aspirin	3.048241206030151	so3krates
0.11787596518754337	3	aspirin	3.0904522613065333	so3krates
0.12465698604994668	3	aspirin	3.132663316582915	so3krates
0.1356302799480957	3	aspirin	3.1748743718592967	so3krates
0.15099844408554583	3	aspirin	3.217085427135679	so3krates
0.17056855991624523	3	aspirin	3.259296482412061	so3krates
0.19239277412837566	3	aspirin	3.3015075376884426	so3krates
0.2120224388135303	3	aspirin	3.3437185929648243	so3krates
0.22377798029666784	3	aspirin	3.3859296482412065	so3krates
0.22392919461269573	3	aspirin	3.4281407035175886	so3krates
0.2135575811659583	3	aspirin	3.4703517587939703	so3krates
0.19851315333960784	3	aspirin	3.512562814070352	so3krates
0.18613410580414472	3	aspirin	3.554773869346734	so3krates
0.1811904512616034	3	aspirin	3.5969849246231163	so3krates
0.18401389332306237	3	aspirin	3.639195979899498	so3krates
0.19160805083896051	3	aspirin	3.6814070351758796	so3krates
0.20006574684410172	3	aspirin	3.7236180904522618	so3krates
0.20619410508265903	3	aspirin	3.765829145728644	so3krates
0.20778001453085887	3	aspirin	3.8080402010050256	so3krates
0.20343522984773105	3	aspirin	3.8502512562814073	so3krates
0.19294692495834936	3	aspirin	3.8924623115577894	so3krates
0.1779406265325408	3	aspirin	3.9346733668341716	so3krates
0.1619283611828864	3	aspirin	3.9768844221105533	so3krates
0.14924916491524257	3	aspirin	4.0190954773869345	so3krates
0.1434087989094249	3	aspirin	4.061306532663317	so3krates
0.14580765992041436	3	aspirin	4.103517587939699	so3krates
0.1554639961882492	3	aspirin	4.1457286432160805	so3krates
0.16964697969448614	3	aspirin	4.187939698492462	so3krates
0.18495644647576337	3	aspirin	4.230150753768845	so3krates
0.19840252343992573	3	aspirin	4.272361809045226	so3krates
0.2081882164455773	3	aspirin	4.314572864321608	so3krates
0.2140136991158973	3	aspirin	4.35678391959799	so3krates
0.2168244473728549	3	aspirin	4.398994974874372	so3krates
0.2181031172318442	3	aspirin	4.441206030150754	so3krates
0.21904138421079072	3	aspirin	4.483417085427136	so3krates
0.22002693603668355	3	aspirin	4.5256281407035175	so3krates
0.22067844416482382	3	aspirin	4.5678391959799	so3krates
0.22030104910272805	3	aspirin	4.610050251256282	so3krates
0.2184228826958396	3	aspirin	4.6522613065326635	so3krates
0.21510973151721183	3	aspirin	4.694472361809045	so3krates
0.21092532757080382	3	aspirin	4.736683417085427	so3krates
0.2066078974354819	3	aspirin	4.778894472361809	so3krates
0.20269345384338774	3	aspirin	4.821105527638191	so3krates
0.19931969768654093	3	aspirin	4.863316582914573	so3krates
0.19627600785306865	3	aspirin	4.905527638190955	so3krates
0.1931914934641807	3	aspirin	4.947738693467337	so3krates
0.18972713954531228	3	aspirin	4.989949748743719	so3krates
0.18570720693524814	3	aspirin	5.0321608040201005	so3krates
0.18115800001330307	3	aspirin	5.074371859296482	so3krates
0.17623072440573645	3	aspirin	5.116582914572865	so3krates
0.17105239822160728	3	aspirin	5.158793969849246	so3krates
0.16562062060309465	3	aspirin	5.201005025125628	so3krates
0.15981939634369102	3	aspirin	5.243216080402011	so3krates
0.15352763112056578	3	aspirin	5.285427135678392	so3krates
0.14675133016996952	3	aspirin	5.327638190954774	so3krates
0.13973247237600386	3	aspirin	5.369849246231156	so3krates
0.1329837303013525	3	aspirin	5.4120603015075375	so3krates
0.12719033097159774	3	aspirin	5.45427135678392	so3krates
0.12298975543333616	3	aspirin	5.496482412060302	so3krates
0.1207432842060707	3	aspirin	5.538693467336683	so3krates
0.12042546501472981	3	aspirin	5.580904522613066	so3krates
0.12166311081200286	3	aspirin	5.623115577889448	so3krates
0.12386317452962302	3	aspirin	5.665326633165829	so3krates
0.12635628499189402	3	aspirin	5.707537688442211	so3krates
0.1285224682973702	3	aspirin	5.749748743718593	so3krates
0.12989437130297823	3	aspirin	5.791959798994975	so3krates
0.1302273122122015	3	aspirin	5.834170854271357	so3krates
0.12951053334428062	3	aspirin	5.876381909547739	so3krates
0.127910996186033	3	aspirin	5.918592964824121	so3krates
0.1256850619334227	3	aspirin	5.960804020100503	so3krates
0.1231054082398024	3	aspirin	6.003015075376885	so3krates
0.12041452526231547	3	aspirin	6.045226130653266	so3krates
0.11779540253942691	3	aspirin	6.087437185929648	so3krates
0.11536632157995895	3	aspirin	6.129648241206031	so3krates
0.11320429265780989	3	aspirin	6.171859296482412	so3krates
0.11137443448698048	3	aspirin	6.214070351758794	so3krates
0.10993972305808318	3	aspirin	6.256281407035177	so3krates
0.10894021268846127	3	aspirin	6.298492462311558	so3krates
0.10833795324444911	3	aspirin	6.34070351758794	so3krates
0.10795096314853227	3	aspirin	6.382914572864322	so3krates
0.10744082076974262	3	aspirin	6.425125628140703	so3krates
0.10640338970033533	3	aspirin	6.467336683417086	so3krates
0.10453127291575286	3	aspirin	6.509547738693468	so3krates
0.1017515202163929	3	aspirin	6.551758793969849	so3krates
0.09825435757310984	3	aspirin	6.593969849246232	so3krates
0.09440219216922711	3	aspirin	6.636180904522614	so3krates
0.0905795649767826	3	aspirin	6.678391959798995	so3krates
0.08705933732451165	3	aspirin	6.720603015075377	so3krates
0.08392853548840232	3	aspirin	6.762814070351759	so3krates
0.08108980186236975	3	aspirin	6.805025125628141	so3krates
0.07833505137251377	3	aspirin	6.847236180904523	so3krates
0.07545095115908174	3	aspirin	6.889447236180905	so3krates
0.07229330136000556	3	aspirin	6.931658291457287	so3krates
0.0688050559762385	3	aspirin	6.973869346733669	so3krates
0.06500924059571063	3	aspirin	7.016080402010051	so3krates
0.061009305635501616	3	aspirin	7.058291457286432	so3krates
0.05698589759268962	3	aspirin	7.100502512562814	so3krates
0.053162828604689266	3	aspirin	7.142713567839197	so3krates
0.04974970312904795	3	aspirin	7.184924623115578	so3krates
0.04689934348057227	3	aspirin	7.22713567839196	so3krates
0.044695962795082984	3	aspirin	7.269346733668343	so3krates
0.043147504270832124	3	aspirin	7.311557788944724	so3krates
0.04215843136918124	3	aspirin	7.353768844221106	so3krates
0.04150759642932351	3	aspirin	7.395979899497488	so3krates
0.04088104053353872	3	aspirin	7.438190954773869	so3krates
0.03996710564474355	3	aspirin	7.480402010050252	so3krates
0.038557350835217295	3	aspirin	7.522613065326634	so3krates
0.03659205649634384	3	aspirin	7.564824120603015	so3krates
0.03414391483546517	3	aspirin	7.607035175879398	so3krates
0.031373224252147454	3	aspirin	7.64924623115578	so3krates
0.028479692729295045	3	aspirin	7.691457286432161	so3krates
0.025658019682457293	3	aspirin	7.733668341708543	so3krates
0.02306308689497104	3	aspirin	7.775879396984925	so3krates
0.02079138583504573	3	aspirin	7.818090452261307	so3krates
0.018880135368665275	3	aspirin	7.860301507537689	so3krates
0.01732127373444754	3	aspirin	7.902512562814071	so3krates
0.016082186242305205	3	aspirin	7.944723618090453	so3krates
0.015119103694406255	3	aspirin	7.986934673366835	so3krates
0.014375474074198476	3	aspirin	8.029145728643217	so3krates
0.013775145849776217	3	aspirin	8.0713567839196	so3krates
0.01322617274116543	3	aspirin	8.11356783919598	so3krates
0.01263674051773549	3	aspirin	8.155778894472363	so3krates
0.011931206434303137	3	aspirin	8.197989949748745	so3krates
0.011058670077737826	3	aspirin	8.240201005025126	so3krates
0.009997789390801336	3	aspirin	8.282412060301509	so3krates
0.008762477993733614	3	aspirin	8.324623115577891	so3krates
0.007404902484429484	3	aspirin	8.366834170854272	so3krates
0.006007653061596394	3	aspirin	8.409045226130655	so3krates
0.004663437553695438	3	aspirin	8.451256281407035	so3krates
0.003452077174876274	3	aspirin	8.493467336683418	so3krates
0.0024268355192037664	3	aspirin	8.5356783919598	so3krates
0.0016122033331463508	3	aspirin	8.577889447236181	so3krates
0.0010070346631452392	3	aspirin	8.620100502512564	so3krates
0.0005891176838253495	3	aspirin	8.662311557788945	so3krates
0.00032201106343640373	3	aspirin	8.704522613065327	so3krates
0.00016428662010579804	3	aspirin	8.74673366834171	so3krates
7.820531066646158e-05	3	aspirin	8.78894472361809	so3krates
3.473126220621042e-05	3	aspirin	8.831155778894473	so3krates
1.4389687031497687e-05	3	aspirin	8.873366834170854	so3krates
5.557326433598836e-06	3	aspirin	8.915577889447237	so3krates
1.9916956121934023e-06	3	aspirin	8.95778894472362	so3krates
6.548577857256526e-07	3	aspirin	9.0	so3krates
8.286192170871142e-06	4	aspirin	0.6	so3krates
4.3397945040065116e-05	4	aspirin	0.6422110552763819	so3krates
0.00019016477608386372	4	aspirin	0.6844221105527638	so3krates
0.0007025968237661282	4	aspirin	0.7266331658291457	so3krates
0.0022105584501316807	4	aspirin	0.7688442211055276	so3krates
0.005991012400756109	4	aspirin	0.8110552763819096	so3krates
0.014145593119466015	4	aspirin	0.8532663316582915	so3krates
0.029349527804197743	4	aspirin	0.8954773869346734	so3krates
0.05370946213242563	4	aspirin	0.9376884422110553	so3krates
0.08657890765712914	4	aspirin	0.9798994974874372	so3krates
0.12246733125440423	4	aspirin	1.0221105527638192	so3krates
0.1516528205304791	4	aspirin	1.064321608040201	so3krates
0.16506763554391043	4	aspirin	1.106532663316583	so3krates
0.16078707615734616	4	aspirin	1.1487437185929648	so3krates
0.14664986122944412	4	aspirin	1.190954773869347	so3krates
0.13625196796334152	4	aspirin	1.2331658291457286	so3krates
0.14065939288147444	4	aspirin	1.2753768844221107	so3krates
0.16081978428818725	4	aspirin	1.3175879396984924	so3krates
0.18571122695642706	4	aspirin	1.3597989949748746	so3krates
0.19879581409842387	4	aspirin	1.4020100502512562	so3krates
0.18912966926730382	4	aspirin	1.4442211055276384	so3krates
0.15834847649736505	4	aspirin	1.48643216080402	so3krates
0.11814369650240801	4	aspirin	1.5286432160804022	so3krates
0.08185683061586074	4	aspirin	1.570854271356784	so3krates
0.05775640941561225	4	aspirin	1.613065326633166	so3krates
0.04746795255119888	4	aspirin	1.6552763819095477	so3krates
0.04786689576417701	4	aspirin	1.6974874371859299	so3krates
0.0537308637079365	4	aspirin	1.7396984924623116	so3krates
0.060020113975400455	4	aspirin	1.7819095477386937	so3krates
0.06370046145411554	4	aspirin	1.8241206030150754	so3krates
0.0649298563397844	4	aspirin	1.8663316582914575	so3krates
0.06712379886471276	4	aspirin	1.9085427135678392	so3krates
0.07554209841787356	4	aspirin	1.9507537688442214	so3krates
0.09462873658877367	4	aspirin	1.992964824120603	so3krates
0.1251600298319923	4	aspirin	2.035175879396985	so3krates
0.16290219917989823	4	aspirin	2.077386934673367	so3krates
0.20021775185504612	4	aspirin	2.119597989949749	so3krates
0.23035405627490393	4	aspirin	2.1618090452261307	so3krates
0.2517818112058452	4	aspirin	2.204020100502513	so3krates
0.2690599776273911	4	aspirin	2.2462311557788945	so3krates
0.2887903422167931	4	aspirin	2.2884422110552767	so3krates
0.3131965995449996	4	aspirin	2.3306532663316584	so3krates
0.3364789662533008	4	aspirin	2.3728643216080405	so3krates
0.34756895807102983	4	aspirin	2.415075376884422	so3krates
0.33773253938888737	4	aspirin	2.4572864321608043	so3krates
0.307035639122344	4	aspirin	2.499497487437186	so3krates
0.2645765172437576	4	aspirin	2.541708542713568	so3krates
0.22292794251440556	4	aspirin	2.58391959798995	so3krates
0.19164262388954903	4	aspirin	2.626130653266332	so3krates
0.17398748599913047	4	aspirin	2.6683417085427137	so3krates
0.16744888929594143	4	aspirin	2.710552763819096	so3krates
0.1663001717297787	4	aspirin	2.752763819095478	so3krates
0.16462205921934908	4	aspirin	2.7949748743718597	so3krates
0.1587745134750802	4	aspirin	2.8371859296482413	so3krates
0.1484896455440906	4	aspirin	2.8793969849246235	so3krates
0.13619568192846981	4	aspirin	2.9216080402010056	so3krates
0.12518816020042217	4	aspirin	2.9638190954773873	so3krates
0.11793141457090725	4	aspirin	3.006030150753769	so3krates
0.1154028008836249	4	aspirin	3.048241206030151	so3krates
0.11747983181941808	4	aspirin	3.0904522613065333	so3krates
0.12379208350786143	4	aspirin	3.132663316582915	so3krates
0.13439794813110992	4	aspirin	3.1748743718592967	so3krates
0.14977137883335237	4	aspirin	3.217085427135679	so3krates
0.16984971542379165	4	aspirin	3.259296482412061	so3krates
0.19256755078106216	4	aspirin	3.3015075376884426	so3krates
0.21317037646788572	4	aspirin	3.3437185929648243	so3krates
0.22563974161070907	4	aspirin	3.3859296482412065	so3krates
0.22602324242359242	4	aspirin	3.4281407035175886	so3krates
0.21537689765018747	4	aspirin	3.4703517587939703	so3krates
0.19970234856227992	4	aspirin	3.512562814070352	so3krates
0.18656779773768628	4	aspirin	3.554773869346734	so3krates
0.18094449340005433	4	aspirin	3.5969849246231163	so3krates
0.1832831353120929	4	aspirin	3.639195979899498	so3krates
0.1906364337680222	4	aspirin	3.6814070351758796	so3krates
0.19912306244595662	4	aspirin	3.7236180904522618	so3krates
0.20557635871018437	4	aspirin	3.765829145728644	so3krates
0.20777220692609996	4	aspirin	3.8080402010050256	so3krates
0.20421453002528853	4	aspirin	3.8502512562814073	so3krates
0.19449192805014068	4	aspirin	3.8924623115577894	so3krates
0.18003764123969837	4	aspirin	3.9346733668341716	so3krates
0.16428583222545087	4	aspirin	3.9768844221105533	so3krates
0.15163248105598656	4	aspirin	4.0190954773869345	so3krates
0.1456947611316206	4	aspirin	4.061306532663317	so3krates
0.14794484406408703	4	aspirin	4.103517587939699	so3krates
0.15741961346033512	4	aspirin	4.1457286432160805	so3krates
0.1714078213824576	4	aspirin	4.187939698492462	so3krates
0.18654940411644796	4	aspirin	4.230150753768845	so3krates
0.19986569708308422	4	aspirin	4.272361809045226	so3krates
0.20951068934007214	4	aspirin	4.314572864321608	so3krates
0.21512217571242861	4	aspirin	4.35678391959799	so3krates
0.2176318163544443	4	aspirin	4.398994974874372	so3krates
0.2185574070504644	4	aspirin	4.441206030150754	so3krates
0.2191312376842258	4	aspirin	4.483417085427136	so3krates
0.21976241467867721	4	aspirin	4.5256281407035175	so3krates
0.22008841788614444	4	aspirin	4.5678391959799	so3krates
0.2194552867978145	4	aspirin	4.610050251256282	so3krates
0.21743699108041625	4	aspirin	4.6522613065326635	so3krates
0.21409428429127872	4	aspirin	4.694472361809045	so3krates
0.20991891895343373	4	aspirin	4.736683417085427	so3krates
0.20558612351420202	4	aspirin	4.778894472361809	so3krates
0.20167269576328362	4	aspirin	4.821105527638191	so3krates
0.1984501558181072	4	aspirin	4.863316582914573	so3krates
0.19580820778369598	4	aspirin	4.905527638190955	so3krates
0.19333152631083259	4	aspirin	4.947738693467337	so3krates
0.19051186953675245	4	aspirin	4.989949748743719	so3krates
0.18699757981253157	4	aspirin	5.0321608040201005	so3krates
0.18272792380990616	4	aspirin	5.074371859296482	so3krates
0.1778694420168467	4	aspirin	5.116582914572865	so3krates
0.1726247628687948	4	aspirin	5.158793969849246	so3krates
0.1670678941647329	4	aspirin	5.201005025125628	so3krates
0.16111597660724614	4	aspirin	5.243216080402011	so3krates
0.15464421393302744	4	aspirin	5.285427135678392	so3krates
0.14765739272151332	4	aspirin	5.327638190954774	so3krates
0.14040095938949898	4	aspirin	5.369849246231156	so3krates
0.13335630063125276	4	aspirin	5.4120603015075375	so3krates
0.1271470971363406	4	aspirin	5.45427135678392	so3krates
0.12239494843495416	4	aspirin	5.496482412060302	so3krates
0.11954350241857666	4	aspirin	5.538693467336683	so3krates
0.11870179388284594	4	aspirin	5.580904522613066	so3krates
0.11959388031920644	4	aspirin	5.623115577889448	so3krates
0.1216520889002174	4	aspirin	5.665326633165829	so3krates
0.12418936066584077	4	aspirin	5.707537688442211	so3krates
0.1265532511500568	4	aspirin	5.749748743718593	so3krates
0.12822723536043823	4	aspirin	5.791959798994975	so3krates
0.12890160283344634	4	aspirin	5.834170854271357	so3krates
0.1285164226787473	4	aspirin	5.876381909547739	so3krates
0.12724090987127404	4	aspirin	5.918592964824121	so3krates
0.12537416944038496	4	aspirin	5.960804020100503	so3krates
0.12321217115277308	4	aspirin	6.003015075376885	so3krates
0.1209533820857796	4	aspirin	6.045226130653266	so3krates
0.11868670255203995	4	aspirin	6.087437185929648	so3krates
0.11644992519173107	4	aspirin	6.129648241206031	so3krates
0.11430289677562616	4	aspirin	6.171859296482412	so3krates
0.11235606616778977	4	aspirin	6.214070351758794	so3krates
0.11073318359584101	4	aspirin	6.256281407035177	so3krates
0.10949243585816516	4	aspirin	6.298492462311558	so3krates
0.10855520482225457	4	aspirin	6.34070351758794	so3krates
0.10769089517428156	4	aspirin	6.382914572864322	so3krates
0.10657811317033279	4	aspirin	6.425125628140703	so3krates
0.10491905610601698	4	aspirin	6.467336683417086	so3krates
0.10255576678004698	4	aspirin	6.509547738693468	so3krates
0.09953536150586534	4	aspirin	6.551758793969849	so3krates
0.09608720527075944	4	aspirin	6.593969849246232	so3krates
0.09251522317151395	4	aspirin	6.636180904522614	so3krates
0.08906865067562723	4	aspirin	6.678391959798995	so3krates
0.08587361033787066	4	aspirin	6.720603015075377	so3krates
0.08294541295329706	4	aspirin	6.762814070351759	so3krates
0.08022731869603071	4	aspirin	6.805025125628141	so3krates
0.07760758385932189	4	aspirin	6.847236180904523	so3krates
0.07492969798140886	4	aspirin	6.889447236180905	so3krates
0.07203338737650364	4	aspirin	6.931658291457287	so3krates
0.06881923415420188	4	aspirin	6.973869346733669	so3krates
0.06528943235877986	4	aspirin	7.016080402010051	so3krates
0.06153882208197068	4	aspirin	7.058291457286432	so3krates
0.05771803495507524	4	aspirin	7.100502512562814	so3krates
0.054000571325350265	4	aspirin	7.142713567839197	so3krates
0.05056060320071393	4	aspirin	7.184924623115578	so3krates
0.0475533186575796	4	aspirin	7.22713567839196	so3krates
0.045093819707900905	4	aspirin	7.269346733668343	so3krates
0.043232211847724265	4	aspirin	7.311557788944724	so3krates
0.041922486213975686	4	aspirin	7.353768844221106	so3krates
0.04099821101894036	4	aspirin	7.395979899497488	so3krates
0.04018724059749464	4	aspirin	7.438190954773869	so3krates
0.03918550651353879	4	aspirin	7.480402010050252	so3krates
0.037762810100545635	4	aspirin	7.522613065326634	so3krates
0.035838142547883055	4	aspirin	7.564824120603015	so3krates
0.03348077140454827	4	aspirin	7.607035175879398	so3krates
0.030849880403937085	4	aspirin	7.64924623115578	so3krates
0.028124536542542485	4	aspirin	7.691457286432161	so3krates
0.025464402954731655	4	aspirin	7.733668341708543	so3krates
0.023001015508636757	4	aspirin	7.775879396984925	so3krates
0.020835333432808745	4	aspirin	7.818090452261307	so3krates
0.0190263891765988	4	aspirin	7.860301507537689	so3krates
0.017576948333101753	4	aspirin	7.902512562814071	so3krates
0.016432803479182474	4	aspirin	7.944723618090453	so3krates
0.015506298411228378	4	aspirin	7.986934673366835	so3krates
0.014714021537594381	4	aspirin	8.029145728643217	so3krates
0.014000793835594903	4	aspirin	8.0713567839196	so3krates
0.013332036834143267	4	aspirin	8.11356783919598	so3krates
0.012667422914544643	4	aspirin	8.155778894472363	so3krates
0.011944590790904598	4	aspirin	8.197989949748745	so3krates
0.011089237526923782	4	aspirin	8.240201005025126	so3krates
0.010045246550707675	4	aspirin	8.282412060301509	so3krates
0.008803896271946325	4	aspirin	8.324623115577891	so3krates
0.007413014615024639	4	aspirin	8.366834170854272	so3krates
0.005963115939160829	4	aspirin	8.409045226130655	so3krates
0.004561745727672319	4	aspirin	8.451256281407035	so3krates
0.003307366602715901	4	aspirin	8.493467336683418	so3krates
0.0022683483934343796	4	aspirin	8.5356783919598	so3krates
0.0014714472128012628	4	aspirin	8.577889447236181	so3krates
0.0009036431064061679	4	aspirin	8.620100502512564	so3krates
0.0005256183313723533	4	aspirin	8.662311557788945	so3krates
0.0002890029718327639	4	aspirin	8.704522613065327	so3krates
0.0001493531777542884	4	aspirin	8.74673366834171	so3krates
7.189205899933059e-05	4	aspirin	8.78894472361809	so3krates
3.189388106258603e-05	4	aspirin	8.831155778894473	so3krates
1.2907932838251228e-05	4	aspirin	8.873366834170854	so3krates
4.72251224160429e-06	4	aspirin	8.915577889447237	so3krates
1.5484159313649005e-06	4	aspirin	8.95778894472362	so3krates
4.506560120156358e-07	4	aspirin	9.0	so3krates
1.0041819766989348e-05	5	aspirin	0.6	so3krates
4.947292282513102e-05	5	aspirin	0.6422110552763819	so3krates
0.00020684932553581898	5	aspirin	0.6844221105527638	so3krates
0.0007386691428233865	5	aspirin	0.7266331658291457	so3krates
0.002271066109636092	5	aspirin	0.7688442211055276	so3krates
0.006066728776120073	5	aspirin	0.8110552763819096	so3krates
0.014204785090509762	5	aspirin	0.8532663316582915	so3krates
0.02933473583263325	5	aspirin	0.8954773869346734	so3krates
0.05353778070636248	5	aspirin	0.9376884422110553	so3krates
0.0861656450778563	5	aspirin	0.9798994974874372	so3krates
0.12180721969620271	5	aspirin	1.0221105527638192	so3krates
0.15092019994959605	5	aspirin	1.064321608040201	so3krates
0.16459491534709406	5	aspirin	1.106532663316583	so3krates
0.16085365799189721	5	aspirin	1.1487437185929648	so3krates
0.14725600662107885	5	aspirin	1.190954773869347	so3krates
0.13712514890734984	5	aspirin	1.2331658291457286	so3krates
0.14148066178899957	5	aspirin	1.2753768844221107	so3krates
0.1614126694268914	5	aspirin	1.3175879396984924	so3krates
0.1860448584979807	5	aspirin	1.3597989949748746	so3krates
0.19890989001349876	5	aspirin	1.4020100502512562	so3krates
0.18911089616594115	5	aspirin	1.4442211055276384	so3krates
0.15832494473143485	5	aspirin	1.48643216080402	so3krates
0.118220895467909	5	aspirin	1.5286432160804022	so3krates
0.08203171112359484	5	aspirin	1.570854271356784	so3krates
0.05790077286545727	5	aspirin	1.613065326633166	so3krates
0.047400668617730415	5	aspirin	1.6552763819095477	so3krates
0.04746189029949947	5	aspirin	1.6974874371859299	so3krates
0.0530025966360243	5	aspirin	1.7396984924623116	so3krates
0.05914494565659817	5	aspirin	1.7819095477386937	so3krates
0.06295040745550849	5	aspirin	1.8241206030150754	so3krates
0.06453862035283335	5	aspirin	1.8663316582914575	so3krates
0.0671582631689695	5	aspirin	1.9085427135678392	so3krates
0.07586197297776881	5	aspirin	1.9507537688442214	so3krates
0.0949626678475632	5	aspirin	1.992964824120603	so3krates
0.12525121152757004	5	aspirin	2.035175879396985	so3krates
0.16264098737941937	5	aspirin	2.077386934673367	so3krates
0.19969829614209303	5	aspirin	2.119597989949749	so3krates
0.22983835717856538	5	aspirin	2.1618090452261307	so3krates
0.25159855640766304	5	aspirin	2.204020100502513	so3krates
0.26948404476515553	5	aspirin	2.2462311557788945	so3krates
0.2899323471520719	5	aspirin	2.2884422110552767	so3krates
0.3149171443692986	5	aspirin	2.3306532663316584	so3krates
0.33837568208382374	5	aspirin	2.3728643216080405	so3krates
0.3491137923620466	5	aspirin	2.415075376884422	so3krates
0.3385437400769059	5	aspirin	2.4572864321608043	so3krates
0.30709469708923426	5	aspirin	2.499497487437186	so3krates
0.2641848134966514	5	aspirin	2.541708542713568	so3krates
0.22243421974132555	5	aspirin	2.58391959798995	so3krates
0.19120017667812483	5	aspirin	2.626130653266332	so3krates
0.17354079989995946	5	aspirin	2.6683417085427137	so3krates
0.1668897236170029	5	aspirin	2.710552763819096	so3krates
0.16558959016026437	5	aspirin	2.752763819095478	so3krates
0.16378062656009446	5	aspirin	2.7949748743718597	so3krates
0.15781841528101354	5	aspirin	2.8371859296482413	so3krates
0.14741641044520484	5	aspirin	2.8793969849246235	so3krates
0.13501504265008774	5	aspirin	2.9216080402010056	so3krates
0.12393114952930832	5	aspirin	2.9638190954773873	so3krates
0.11662759879405478	5	aspirin	3.006030150753769	so3krates
0.11407798108124587	5	aspirin	3.048241206030151	so3krates
0.11618891474388228	5	aspirin	3.0904522613065333	so3krates
0.12263154480385416	5	aspirin	3.132663316582915	so3krates
0.13346553288849294	5	aspirin	3.1748743718592967	so3krates
0.1491261295319827	5	aspirin	3.217085427135679	so3krates
0.1695228415635221	5	aspirin	3.259296482412061	so3krates
0.19257593838168388	5	aspirin	3.3015075376884426	so3krates
0.21346453323115525	5	aspirin	3.3437185929648243	so3krates
0.22603666439793818	5	aspirin	3.3859296482412065	so3krates
0.2262476242426053	5	aspirin	3.4281407035175886	so3krates
0.2152281069359653	5	aspirin	3.4703517587939703	so3krates
0.19921532038062897	5	aspirin	3.512562814070352	so3krates
0.1860294428228497	5	aspirin	3.554773869346734	so3krates
0.18074763722044207	5	aspirin	3.5969849246231163	so3krates
0.18371470433494497	5	aspirin	3.639195979899498	so3krates
0.1917353793843451	5	aspirin	3.6814070351758796	so3krates
0.20069898264390584	5	aspirin	3.7236180904522618	so3krates
0.2073639438898605	5	aspirin	3.765829145728644	so3krates
0.2095851631305539	5	aspirin	3.8080402010050256	so3krates
0.2059751453840145	5	aspirin	3.8502512562814073	so3krates
0.19615414302098985	5	aspirin	3.8924623115577894	so3krates
0.1815303773522581	5	aspirin	3.9346733668341716	so3krates
0.16555303133572286	5	aspirin	3.9768844221105533	so3krates
0.15271775327342954	5	aspirin	4.0190954773869345	so3krates
0.14677052730396417	5	aspirin	4.061306532663317	so3krates
0.14924487861332825	5	aspirin	4.103517587939699	so3krates
0.1591155170249621	5	aspirin	4.1457286432160805	so3krates
0.17351578350204952	5	aspirin	4.187939698492462	so3krates
0.18894133813549033	5	aspirin	4.230150753768845	so3krates
0.20237464129634322	5	aspirin	4.272361809045226	so3krates
0.21202762607204795	5	aspirin	4.314572864321608	so3krates
0.21760086548357338	5	aspirin	4.35678391959799	so3krates
0.22003892067026765	5	aspirin	4.398994974874372	so3krates
0.22085785534231073	5	aspirin	4.441206030150754	so3krates
0.2213122279361635	5	aspirin	4.483417085427136	so3krates
0.22182125531884367	5	aspirin	4.5256281407035175	so3krates
0.22196983515098137	5	aspirin	4.5678391959799	so3krates
0.22102646195658043	5	aspirin	4.610050251256282	so3krates
0.2185637169918841	5	aspirin	4.6522613065326635	so3krates
0.21475427297591596	5	aspirin	4.694472361809045	so3krates
0.2102387504777901	5	aspirin	4.736683417085427	so3krates
0.2057729546571395	5	aspirin	4.778894472361809	so3krates
0.20189979750763565	5	aspirin	4.821105527638191	so3krates
0.19876028206781607	5	aspirin	4.863316582914573	so3krates
0.19607951719854672	5	aspirin	4.905527638190955	so3krates
0.19334273960378442	5	aspirin	4.947738693467337	so3krates
0.19009170229996353	5	aspirin	4.989949748743719	so3krates
0.1861588928910281	5	aspirin	5.0321608040201005	so3krates
0.18167847609632345	5	aspirin	5.074371859296482	so3krates
0.17688710637323107	5	aspirin	5.116582914572865	so3krates
0.1718872321701544	5	aspirin	5.158793969849246	so3krates
0.16655553987800448	5	aspirin	5.201005025125628	so3krates
0.16065118233771583	5	aspirin	5.243216080402011	so3krates
0.1540215496622819	5	aspirin	5.285427135678392	so3krates
0.14675151912752663	5	aspirin	5.327638190954774	so3krates
0.13919096921154034	5	aspirin	5.369849246231156	so3krates
0.13189920265120053	5	aspirin	5.4120603015075375	so3krates
0.12554531291143736	5	aspirin	5.45427135678392	so3krates
0.12075754561643219	5	aspirin	5.496482412060302	so3krates
0.11793824740997119	5	aspirin	5.538693467336683	so3krates
0.11713214807641624	5	aspirin	5.580904522613066	so3krates
0.11803318178266677	5	aspirin	5.623115577889448	so3krates
0.12010934769647029	5	aspirin	5.665326633165829	so3krates
0.12274043017832158	5	aspirin	5.707537688442211	so3krates
0.12530847595490938	5	aspirin	5.749748743718593	so3krates
0.12727651552377278	5	aspirin	5.791959798994975	so3krates
0.12828683015755477	5	aspirin	5.834170854271357	so3krates
0.1282280445979438	5	aspirin	5.876381909547739	so3krates
0.12720896204710838	5	aspirin	5.918592964824121	so3krates
0.1254605035797287	5	aspirin	5.960804020100503	so3krates
0.12324127053356453	5	aspirin	6.003015075376885	so3krates
0.1207850585656917	5	aspirin	6.045226130653266	so3krates
0.11827665746658575	5	aspirin	6.087437185929648	so3krates
0.1158446320225776	5	aspirin	6.129648241206031	so3krates
0.11357964787383766	5	aspirin	6.171859296482412	so3krates
0.11156961434064626	5	aspirin	6.214070351758794	so3krates
0.10991277252023295	5	aspirin	6.256281407035177	so3krates
0.10867873069789086	5	aspirin	6.298492462311558	so3krates
0.10783145095487721	5	aspirin	6.34070351758794	so3krates
0.10716911175983776	5	aspirin	6.382914572864322	so3krates
0.106343026339613	5	aspirin	6.425125628140703	so3krates
0.10497274276462301	5	aspirin	6.467336683417086	so3krates
0.10280179623758771	5	aspirin	6.509547738693468	so3krates
0.09980469174646753	5	aspirin	6.551758793969849	so3krates
0.09618863145655675	5	aspirin	6.593969849246232	so3krates
0.09229795843384642	5	aspirin	6.636180904522614	so3krates
0.08847926815033286	5	aspirin	6.678391959798995	so3krates
0.08497366562443862	5	aspirin	6.720603015075377	so3krates
0.08187128006458332	5	aspirin	6.762814070351759	so3krates
0.07912183210826852	5	aspirin	6.805025125628141	so3krates
0.07657361621370756	5	aspirin	6.847236180904523	so3krates
0.0740213369544721	5	aspirin	6.889447236180905	so3krates
0.07126360219371525	5	aspirin	6.931658291457287	so3krates
0.06816874411771705	5	aspirin	6.973869346733669	so3krates
0.06472245719334513	5	aspirin	7.016080402010051	so3krates
0.061027243825374514	5	aspirin	7.058291457286432	so3krates
0.05725749948116901	5	aspirin	7.100502512562814	so3krates
0.053604797796772394	5	aspirin	7.142713567839197	so3krates
0.050243500291572867	5	aspirin	7.184924623115578	so3krates
0.047319798836068884	5	aspirin	7.22713567839196	so3krates
0.04494536896899236	5	aspirin	7.269346733668343	so3krates
0.0431756251336558	5	aspirin	7.311557788944724	so3krates
0.04197214404849536	5	aspirin	7.353768844221106	so3krates
0.041173503429746516	5	aspirin	7.395979899497488	so3krates
0.040507076817344306	5	aspirin	7.438190954773869	so3krates
0.039656248382186704	5	aspirin	7.480402010050252	so3krates
0.03836067046398451	5	aspirin	7.522613065326634	so3krates
0.03649750348888474	5	aspirin	7.564824120603015	so3krates
0.03410094933227726	5	aspirin	7.607035175879398	so3krates
0.03132332923526367	5	aspirin	7.64924623115578	so3krates
0.028376126143572603	5	aspirin	7.691457286432161	so3krates
0.025480959597470397	5	aspirin	7.733668341708543	so3krates
0.02283205187620401	5	aspirin	7.775879396984925	so3krates
0.020563057794280144	5	aspirin	7.818090452261307	so3krates
0.01872482793878334	5	aspirin	7.860301507537689	so3krates
0.01728896611075644	5	aspirin	7.902512562814071	so3krates
0.016178766362595732	5	aspirin	7.944723618090453	so3krates
0.015307937269580232	5	aspirin	7.986934673366835	so3krates
0.014601897889847948	5	aspirin	8.029145728643217	so3krates
0.013994189172209032	5	aspirin	8.0713567839196	so3krates
0.013415075471974092	5	aspirin	8.11356783919598	so3krates
0.012792475336690883	5	aspirin	8.155778894472363	so3krates
0.012063564711644761	5	aspirin	8.197989949748745	so3krates
0.011182307086632998	5	aspirin	8.240201005025126	so3krates
0.010122011669820963	5	aspirin	8.282412060301509	so3krates
0.008883428083834816	5	aspirin	8.324623115577891	so3krates
0.007506255200761684	5	aspirin	8.366834170854272	so3krates
0.006069407851756943	5	aspirin	8.409045226130655	so3krates
0.004673692231402887	5	aspirin	8.451256281407035	so3krates
0.0034150082282263234	5	aspirin	8.493467336683418	so3krates
0.00236085828273338	5	aspirin	8.5356783919598	so3krates
0.0015395087130137596	5	aspirin	8.577889447236181	so3krates
0.0009435657215219603	5	aspirin	8.620100502512564	so3krates
0.0005417541043950539	5	aspirin	8.662311557788945	so3krates
0.00029117160036588684	5	aspirin	8.704522613065327	so3krates
0.00014706195644916613	5	aspirin	8.74673366834171	so3krates
7.030914888679511e-05	5	aspirin	8.78894472361809	so3krates
3.195513672829946e-05	5	aspirin	8.831155778894473	so3krates
1.3714510299556002e-05	5	aspirin	8.873366834170854	so3krates
5.449522827164346e-06	5	aspirin	8.915577889447237	so3krates
1.9516915792767353e-06	5	aspirin	8.95778894472362	so3krates
6.137402486092236e-07	5	aspirin	9.0	so3krates
