# Supplementary material for: A Euclidean transformer for fast and stable machine learned force fields
Source: Nat Commun. 2024 Aug 6;15:6539. doi: 10.1038/s41467-024-50620-6 (PMC11303804; doi:10.1038/s41467-024-50620-6)
Supplement: Supplementary file 4 — Source Data [file 41467_2024_50620_MOESM4_ESM.zip › Source Data/supp_fig3/aspirin/rdf_gt.csv]

hr	loc	molecule
9.489268730092856e-06	0.6	aspirin
4.849306391323996e-05	0.6422110552763819	aspirin
0.00020775228549464562	0.6844221105527638	aspirin
0.0007521570157379143	0.7266331658291457	aspirin
0.002324638223887374	0.7688442211055276	aspirin
0.006204275790035385	0.8110552763819096	aspirin
0.01446023435079122	0.8532663316582915	aspirin
0.02967769823106435	0.8954773869346734	aspirin
0.053825294533210485	0.9376884422110553	aspirin
0.08616457125413109	0.9798994974874372	aspirin
0.12133165574681146	1.0221105527638192	aspirin
0.15002007154253133	1.064321608040201	aspirin
0.16361365157576274	1.106532663316583	aspirin
0.1602435194077366	1.1487437185929648	aspirin
0.14728750879595168	1.190954773869347	aspirin
0.13772768041232353	1.2331658291457286	aspirin
0.14229581725189236	1.2753768844221107	aspirin
0.16199816877379367	1.3175879396984924	aspirin
0.18613157486212178	1.3597989949748746	aspirin
0.19855853638634505	1.4020100502512562	aspirin
0.18862940588815344	1.4442211055276384	aspirin
0.15801775016860606	1.48643216080402	aspirin
0.11820928698919334	1.5286432160804022	aspirin
0.08226391203696316	1.570854271356784	aspirin
0.05824851646409706	1.613065326633166	aspirin
0.047715497752314276	1.6552763819095477	aspirin
0.047597962476671446	1.6974874371859299	aspirin
0.05287197825865883	1.7396984924623116	aspirin
0.058794492116272856	1.7819095477386937	aspirin
0.06257081725446967	1.8241206030150754	aspirin
0.06435436598789315	1.8663316582914575	aspirin
0.06726064495851068	1.9085427135678392	aspirin
0.07610651716415093	1.9507537688442214	aspirin
0.09501172637017566	1.992964824120603	aspirin
0.12475905947581	2.035175879396985	aspirin
0.16148801674812854	2.077386934673367	aspirin
0.19811166652690537	2.119597989949749	aspirin
0.22828046598320265	2.1618090452261307	aspirin
0.25048573118966444	2.204020100502513	aspirin
0.2689496881594982	2.2462311557788945	aspirin
0.28980795211625027	2.2884422110552767	aspirin
0.31492728445287166	2.3306532663316584	aspirin
0.33838984383320747	2.3728643216080405	aspirin
0.34925287392106025	2.415075376884422	aspirin
0.33904276302863673	2.4572864321608043	aspirin
0.30805199000605843	2.499497487437186	aspirin
0.26546274604977316	2.541708542713568	aspirin
0.22380778073403682	2.58391959798995	aspirin
0.19255716160100037	2.626130653266332	aspirin
0.1749067829460699	2.6683417085427137	aspirin
0.16830512990846436	2.710552763819096	aspirin
0.16703857525539573	2.752763819095478	aspirin
0.16525165926740792	2.7949748743718597	aspirin
0.15937151051190626	2.8371859296482413	aspirin
0.14912723248228532	2.8793969849246235	aspirin
0.13684576108826318	2.9216080402010056	aspirin
0.12569210471128775	2.9638190954773873	aspirin
0.11809848887783328	3.006030150753769	aspirin
0.11517710618228508	3.048241206030151	aspirin
0.1170299948967429	3.0904522613065333	aspirin
0.12342802773078328	3.132663316582915	aspirin
0.1343729428708476	3.1748743718592967	aspirin
0.15012879368924653	3.217085427135679	aspirin
0.170419615897426	3.259296482412061	aspirin
0.19308121656454091	3.3015075376884426	aspirin
0.21339249351753614	3.3437185929648243	aspirin
0.22546016441698422	3.3859296482412065	aspirin
0.22550703402702776	3.4281407035175886	aspirin
0.21476655386589724	3.4703517587939703	aspirin
0.19934660417563027	3.512562814070352	aspirin
0.1867880004151878	3.554773869346734	aspirin
0.18190876430102385	3.5969849246231163	aspirin
0.1849564819832904	3.639195979899498	aspirin
0.19280961657665316	3.6814070351758796	aspirin
0.20147310992092188	3.7236180904522618	aspirin
0.20772862822180385	3.765829145728644	aspirin
0.20937955061278882	3.8080402010050256	aspirin
0.20506071349531413	3.8502512562814073	aspirin
0.1945580604495577	3.8924623115577894	aspirin
0.17945511037858747	3.9346733668341716	aspirin
0.163204611733441	3.9768844221105533	aspirin
0.15013741101206599	4.0190954773869345	aspirin
0.1438510293332782	4.061306532663317	aspirin
0.14590172648245217	4.103517587939699	aspirin
0.1554408481494055	4.1457286432160805	aspirin
0.16978869884521589	4.187939698492462	aspirin
0.18549294122487286	4.230150753768845	aspirin
0.1994042184485642	4.272361809045226	aspirin
0.20951020226133188	4.314572864321608	aspirin
0.21537445024907698	4.35678391959799	aspirin
0.21800703203116217	4.398994974874372	aspirin
0.21912401147991656	4.441206030150754	aspirin
0.22012438637759563	4.483417085427136	aspirin
0.22138553467542085	4.5256281407035175	aspirin
0.2222923706155937	4.5678391959799	aspirin
0.22188664754193776	4.610050251256282	aspirin
0.2196166162714155	4.6522613065326635	aspirin
0.21569250197466652	4.694472361809045	aspirin
0.21091637285095963	4.736683417085427	aspirin
0.20622114328891225	4.778894472361809	aspirin
0.20225756887004656	4.821105527638191	aspirin
0.1992132006469962	4.863316582914573	aspirin
0.1968434338387605	4.905527638190955	aspirin
0.19461750847505394	4.947738693467337	aspirin
0.19191963115263008	4.989949748743719	aspirin
0.18827470469951066	5.0321608040201005	aspirin
0.18352881840946894	5.074371859296482	aspirin
0.17787402909966402	5.116582914572865	aspirin
0.1716701914006268	5.158793969849246	aspirin
0.16517923658266392	5.201005025125628	aspirin
0.15843052779589778	5.243216080402011	aspirin
0.1513324737421835	5.285427135678392	aspirin
0.14391685556480674	5.327638190954774	aspirin
0.13649400400511624	5.369849246231156	aspirin
0.12960961620341024	5.4120603015075375	aspirin
0.12387036222252748	5.45427135678392	aspirin
0.11976431577684786	5.496482412060302	aspirin
0.11754793129210853	5.538693467336683	aspirin
0.11720893047271969	5.580904522613066	aspirin
0.11848484737411301	5.623115577889448	aspirin
0.120907820170294	5.665326633165829	aspirin
0.12386266788085652	5.707537688442211	aspirin
0.12667465477674192	5.749748743718593	aspirin
0.12873870444084248	5.791959798994975	aspirin
0.12965720823848664	5.834170854271357	aspirin
0.12931966224499472	5.876381909547739	aspirin
0.12787691758846817	5.918592964824121	aspirin
0.12562903319707688	5.960804020100503	aspirin
0.1228999745137405	6.003015075376885	aspirin
0.11996158616206833	6.045226130653266	aspirin
0.11701923817846815	6.087437185929648	aspirin
0.11423831663382243	6.129648241206031	aspirin
0.1117764448169826	6.171859296482412	aspirin
0.10978638557319238	6.214070351758794	aspirin
0.10838550431233222	6.256281407035177	aspirin
0.10761316359237237	6.298492462311558	aspirin
0.10737832997759333	6.34070351758794	aspirin
0.1074007858015029	6.382914572864322	aspirin
0.10721323884357722	6.425125628140703	aspirin
0.10630212029417033	6.467336683417086	aspirin
0.10433884698036586	6.509547738693468	aspirin
0.1013336208812392	6.551758793969849	aspirin
0.09760103258686398	6.593969849246232	aspirin
0.09359170802126043	6.636180904522614	aspirin
0.08971752824369993	6.678391959798995	aspirin
0.08623908379963982	6.720603015075377	aspirin
0.08321903504910129	6.762814070351759	aspirin
0.08053757846300132	6.805025125628141	aspirin
0.07796342037516059	6.847236180904523	aspirin
0.07525074750728807	6.889447236180905	aspirin
0.07222267988528702	6.931658291457287	aspirin
0.0688131933847866	6.973869346733669	aspirin
0.06506147179232362	7.016080402010051	aspirin
0.06108153035368372	7.058291457286432	aspirin
0.05703975992250009	7.100502512562814	aspirin
0.05314377802363482	7.142713567839197	aspirin
0.04961902059961944	7.184924623115578	aspirin
0.046666192118175125	7.22713567839196	aspirin
0.04441925741005323	7.269346733668343	aspirin
0.04291452921294911	7.311557788944724	aspirin
0.042061129182876494	7.353768844221106	aspirin
0.041618315403318416	7.395979899497488	aspirin
0.041218547916324975	7.438190954773869	aspirin
0.040467182336490236	7.480402010050252	aspirin
0.0390882961052941	7.522613065326634	aspirin
0.03702987670263125	7.564824120603015	aspirin
0.03445454699782472	7.607035175879398	aspirin
0.03162488315782897	7.64924623115578	aspirin
0.028773325206937476	7.691457286432161	aspirin
0.02604553623182209	7.733668341708543	aspirin
0.023525006645226984	7.775879396984925	aspirin
0.021276229466526485	7.818090452261307	aspirin
0.019353469350516246	7.860301507537689	aspirin
0.017780024964178222	7.902512562814071	aspirin
0.016533521134509496	7.944723618090453	aspirin
0.015554451742844295	7.986934673366835	aspirin
0.014765956013009245	8.029145728643217	aspirin
0.014087905806259302	8.0713567839196	aspirin
0.01344233058746092	8.11356783919598	aspirin
0.01275641251322232	8.155778894472363	aspirin
0.01196803958491788	8.197989949748745	aspirin
0.011034835629302983	8.240201005025126	aspirin
0.009942764063900073	8.282412060301509	aspirin
0.008708153740770986	8.324623115577891	aspirin
0.007373249349592111	8.366834170854272	aspirin
0.006001253221478601	8.409045226130655	aspirin
0.0046704588810981594	8.451256281407035	aspirin
0.003460542161779766	8.493467336683418	aspirin
0.002432722585084759	8.5356783919598	aspirin
0.0016164013072089338	8.577889447236181	aspirin
0.0010098058549619462	8.620100502512564	aspirin
0.0005893825010438843	8.662311557788945	aspirin
0.00031957630082945934	8.704522613065327	aspirin
0.0001605176211340763	8.74673366834171	aspirin
7.4705691748123e-05	8.78894472361809	aspirin
3.223543654822489e-05	8.831155778894473	aspirin
1.2843234897543749e-05	8.873366834170854	aspirin
4.6660713336058956e-06	8.915577889447237	aspirin
1.5157068112022327e-06	8.95778894472362	aspirin
4.306331240617748e-07	9.0	aspirin
