# Supplementary material for: A Euclidean transformer for fast and stable machine learned force fields
Source: Nat Commun. 2024 Aug 6;15:6539. doi: 10.1038/s41467-024-50620-6 (PMC11303804; doi:10.1038/s41467-024-50620-6)
Supplement: Supplementary file 4 — Source Data [file 41467_2024_50620_MOESM4_ESM.zip › Source Data/supp_fig3/ethanol/rdf.csv]

hr	run	molecule	loc	model
3.806898319686904e-10	1	ethanol	0.6	so3krates
2.915069706118343e-09	1	ethanol	0.6195979899497487	so3krates
2.0005236761326132e-08	1	ethanol	0.6391959798994975	so3krates
1.2306222704324095e-07	1	ethanol	0.6587939698492462	so3krates
6.786627491640701e-07	1	ethanol	0.6783919597989949	so3krates
3.355740498033308e-06	1	ethanol	0.6979899497487437	so3krates
1.4879342091530816e-05	1	ethanol	0.7175879396984924	so3krates
5.916988542437043e-05	1	ethanol	0.7371859296482413	so3krates
0.00021106374667089758	1	ethanol	0.75678391959799	so3krates
0.0006754982989781628	1	ethanol	0.7763819095477387	so3krates
0.0019403677217717536	1	ethanol	0.7959798994974874	so3krates
0.00500530231654931	1	ethanol	0.8155778894472362	so3krates
0.01160503032748986	1	ethanol	0.8351758793969849	so3krates
0.024219284176382482	1	ethanol	0.8547738693467337	so3krates
0.04560553478556648	1	ethanol	0.8743718592964824	so3krates
0.07779285810345664	1	ethanol	0.8939698492462311	so3krates
0.12098858571332118	1	ethanol	0.9135678391959798	so3krates
0.1733314010620037	1	ethanol	0.9331658291457287	so3krates
0.23221530907417468	1	ethanol	0.9527638190954774	so3krates
0.2966958471651607	1	ethanol	0.9723618090452262	so3krates
0.36902722323053533	1	ethanol	0.9919597989949749	so3krates
0.45320601259490767	1	ethanol	1.0115577889447236	so3krates
0.5503392720924738	1	ethanol	1.0311557788944723	so3krates
0.6535452892721237	1	ethanol	1.050753768844221	so3krates
0.7464216261772378	1	ethanol	1.07035175879397	so3krates
0.8073237026334356	1	ethanol	1.0899497487437186	so3krates
0.8178507509504575	1	ethanol	1.1095477386934673	so3krates
0.7709396914100969	1	ethanol	1.129145728643216	so3krates
0.6740853477926713	1	ethanol	1.1487437185929648	so3krates
0.5462311371319617	1	ethanol	1.1683417085427137	so3krates
0.41049969301679856	1	ethanol	1.1879396984924622	so3krates
0.2867406376006394	1	ethanol	1.207537688442211	so3krates
0.18709958163637855	1	ethanol	1.2271356783919598	so3krates
0.1155347671271956	1	ethanol	1.2467336683417085	so3krates
0.07014514210366178	1	ethanol	1.2663316582914574	so3krates
0.04636813146730823	1	ethanol	1.285929648241206	so3krates
0.03949742091214234	1	ethanol	1.3055276381909549	so3krates
0.045874264368441484	1	ethanol	1.3251256281407036	so3krates
0.06288884339332797	1	ethanol	1.3447236180904523	so3krates
0.08833348949915815	1	ethanol	1.364321608040201	so3krates
0.1197071715126038	1	ethanol	1.3839195979899497	so3krates
0.1538956810496913	1	ethanol	1.4035175879396986	so3krates
0.1873552235057044	1	ethanol	1.423115577889447	so3krates
0.2166359899151877	1	ethanol	1.442713567839196	so3krates
0.23893938379763605	1	ethanol	1.4623115577889447	so3krates
0.2524788769673201	1	ethanol	1.4819095477386934	so3krates
0.2566250881271824	1	ethanol	1.5015075376884424	so3krates
0.2519672157840277	1	ethanol	1.5211055276381908	so3krates
0.2403841599164075	1	ethanol	1.5407035175879398	so3krates
0.225047906417051	1	ethanol	1.5603015075376885	so3krates
0.21016879057361657	1	ethanol	1.5798994974874372	so3krates
0.20036849978052196	1	ethanol	1.5994974874371861	so3krates
0.1997802779699813	1	ethanol	1.6190954773869346	so3krates
0.2111518295235132	1	ethanol	1.6386934673366835	so3krates
0.23523486107207367	1	ethanol	1.658291457286432	so3krates
0.27060475009215085	1	ethanol	1.677889447236181	so3krates
0.313888666322815	1	ethanol	1.6974874371859299	so3krates
0.3602968673841799	1	ethanol	1.7170854271356784	so3krates
0.4043580681454129	1	ethanol	1.7366834170854273	so3krates
0.4407870184090582	1	ethanol	1.7562814070351758	so3krates
0.4653957839626146	1	ethanol	1.7758793969849247	so3krates
0.47589780929672004	1	ethanol	1.7954773869346732	so3krates
0.472402388640884	1	ethanol	1.815075376884422	so3krates
0.45742288601342024	1	ethanol	1.834673366834171	so3krates
0.43534867463725696	1	ethanol	1.8542713567839195	so3krates
0.4115146718235198	1	ethanol	1.8738693467336685	so3krates
0.3911502030005876	1	ethanol	1.893467336683417	so3krates
0.37851615537681915	1	ethanol	1.9130653266331659	so3krates
0.3764314790710794	1	ethanol	1.9326633165829148	so3krates
0.3862127100171147	1	ethanol	1.9522613065326633	so3krates
0.407898385147544	1	ethanol	1.9718592964824122	so3krates
0.4405670189429804	1	ethanol	1.9914572864321607	so3krates
0.48258980298771975	1	ethanol	2.0110552763819096	so3krates
0.5317517359273588	1	ethanol	2.0306532663316585	so3krates
0.585274739168027	1	ethanol	2.050251256281407	so3krates
0.6398385269105018	1	ethanol	2.069849246231156	so3krates
0.6917002708560299	1	ethanol	2.0894472361809044	so3krates
0.7369700523450279	1	ethanol	2.1090452261306534	so3krates
0.7720278414755704	1	ethanol	2.128643216080402	so3krates
0.7939974012881451	1	ethanol	2.148241206030151	so3krates
0.8011557662365881	1	ethanol	2.1678391959798997	so3krates
0.793177051096705	1	ethanol	2.187437185929648	so3krates
0.7711733444401542	1	ethanol	2.207035175879397	so3krates
0.7375535685578767	1	ethanol	2.2266331658291456	so3krates
0.695733861544117	1	ethanol	2.2462311557788945	so3krates
0.6497169081023505	1	ethanol	2.2658291457286435	so3krates
0.6035660315087549	1	ethanol	2.285427135678392	so3krates
0.560852730936468	1	ethanol	2.305025125628141	so3krates
0.5242070364250841	1	ethanol	2.3246231155778894	so3krates
0.4950850811241373	1	ethanol	2.3442211055276383	so3krates
0.47378272026632867	1	ethanol	2.363819095477387	so3krates
0.45963212863075037	1	ethanol	2.3834170854271357	so3krates
0.4512866507542505	1	ethanol	2.4030150753768846	so3krates
0.44702943920088245	1	ethanol	2.422613065326633	so3krates
0.4450781260492167	1	ethanol	2.442211055276382	so3krates
0.44385736607527804	1	ethanol	2.4618090452261305	so3krates
0.442188830701653	1	ethanol	2.4814070351758795	so3krates
0.4393518179957932	1	ethanol	2.5010050251256284	so3krates
0.43501641037331484	1	ethanol	2.520603015075377	so3krates
0.429112854439331	1	ethanol	2.540201005025126	so3krates
0.4217246022636752	1	ethanol	2.5597989949748743	so3krates
0.4130562151030871	1	ethanol	2.579396984924623	so3krates
0.4034571037215154	1	ethanol	2.598994974874372	so3krates
0.3934316512651867	1	ethanol	2.6185929648241206	so3krates
0.3835748549433505	1	ethanol	2.6381909547738696	so3krates
0.3744325137722489	1	ethanol	2.6577889447236185	so3krates
0.36634727034629827	1	ethanol	2.677386934673367	so3krates
0.35936807950311395	1	ethanol	2.696984924623116	so3krates
0.35326349041771593	1	ethanol	2.7165829145728644	so3krates
0.3476236413590817	1	ethanol	2.7361809045226133	so3krates
0.3420033469141706	1	ethanol	2.755778894472362	so3krates
0.3360601063693375	1	ethanol	2.7753768844221107	so3krates
0.32965678071053384	1	ethanol	2.7949748743718597	so3krates
0.3229102633640561	1	ethanol	2.814572864321608	so3krates
0.316177769486246	1	ethanol	2.834170854271357	so3krates
0.30999093976500564	1	ethanol	2.8537688442211055	so3krates
0.3049655317321648	1	ethanol	2.8733668341708545	so3krates
0.3017108190381371	1	ethanol	2.8929648241206034	so3krates
0.3007393768355974	1	ethanol	2.912562814070352	so3krates
0.30236343237845054	1	ethanol	2.932160804020101	so3krates
0.30657852232984445	1	ethanol	2.9517587939698493	so3krates
0.3129635006400292	1	ethanol	2.9713567839195982	so3krates
0.32063905708809615	1	ethanol	2.9909547738693467	so3krates
0.32831852540257656	1	ethanol	3.0105527638190956	so3krates
0.33446781185663405	1	ethanol	3.0301507537688446	so3krates
0.3375677961088102	1	ethanol	3.049748743718593	so3krates
0.3364327797985266	1	ethanol	3.069346733668342	so3krates
0.33049267886809014	1	ethanol	3.0889447236180905	so3krates
0.31993281150797215	1	ethanol	3.1085427135678394	so3krates
0.30563066800552824	1	ethanol	3.1281407035175883	so3krates
0.2889144797598488	1	ethanol	3.147738693467337	so3krates
0.27124128942488057	1	ethanol	3.1673366834170857	so3krates
0.25391176022456186	1	ethanol	3.1869346733668342	so3krates
0.23790206409045941	1	ethanol	3.206532663316583	so3krates
0.22382688781931087	1	ethanol	3.226130653266332	so3krates
0.21198832898773806	1	ethanol	3.2457286432160806	so3krates
0.20244220971428956	1	ethanol	3.2653266331658295	so3krates
0.1950346485591802	1	ethanol	3.284924623115578	so3krates
0.1894084545251666	1	ethanol	3.304522613065327	so3krates
0.18501469388009975	1	ethanol	3.3241206030150754	so3krates
0.1811645889478055	1	ethanol	3.3437185929648243	so3krates
0.17712805137456306	1	ethanol	3.3633165829145732	so3krates
0.1722563572614138	1	ethanol	3.3829145728643217	so3krates
0.16609696754059736	1	ethanol	3.4025125628140707	so3krates
0.15847353196245764	1	ethanol	3.422110552763819	so3krates
0.1495105052975211	1	ethanol	3.441708542713568	so3krates
0.13958890020261572	1	ethanol	3.461306532663317	so3krates
0.12923775274364663	1	ethanol	3.4809045226130655	so3krates
0.11899536748696206	1	ethanol	3.5005025125628144	so3krates
0.10929506749561305	1	ethanol	3.520100502512563	so3krates
0.1004180870538967	1	ethanol	3.539698492462312	so3krates
0.09251317293004364	1	ethanol	3.5592964824120603	so3krates
0.0856418982166773	1	ethanol	3.5788944723618092	so3krates
0.07980549343506836	1	ethanol	3.598492462311558	so3krates
0.07494292735354628	1	ethanol	3.6180904522613067	so3krates
0.07092526035453478	1	ethanol	3.6376884422110556	so3krates
0.06757443490319358	1	ethanol	3.657286432160804	so3krates
0.06470786937637439	1	ethanol	3.676884422110553	so3krates
0.062184384517665336	1	ethanol	3.696482412060302	so3krates
0.05992630401622059	1	ethanol	3.7160804020100504	so3krates
0.057912333179763964	1	ethanol	3.7356783919597993	so3krates
0.05615398119395777	1	ethanol	3.755276381909548	so3krates
0.05467125473854948	1	ethanol	3.7748743718592968	so3krates
0.05347579896527508	1	ethanol	3.7944723618090457	so3krates
0.05256269888743713	1	ethanol	3.814070351758794	so3krates
0.051909301674207445	1	ethanol	3.833668341708543	so3krates
0.0514773145722865	1	ethanol	3.8532663316582916	so3krates
0.05121273094516711	1	ethanol	3.8728643216080405	so3krates
0.05104150005191218	1	ethanol	3.892462311557789	so3krates
0.05086731896837956	1	ethanol	3.912060301507538	so3krates
0.05058162463678356	1	ethanol	3.931658291457287	so3krates
0.05008639390897526	1	ethanol	3.9512562814070353	so3krates
0.04931529097207475	1	ethanol	3.9708542713567843	so3krates
0.04823599471174108	1	ethanol	3.9904522613065327	so3krates
0.046832081972075376	1	ethanol	4.010050251256281	so3krates
0.04508113986494947	1	ethanol	4.02964824120603	so3krates
0.04294801204088503	1	ethanol	4.049246231155779	so3krates
0.040397888936876805	1	ethanol	4.068844221105528	so3krates
0.037419150699452286	1	ethanol	4.088442211055276	so3krates
0.034042490435381	1	ethanol	4.108040201005025	so3krates
0.030348635956118777	1	ethanol	4.127638190954774	so3krates
0.026463399027947393	1	ethanol	4.147236180904523	so3krates
0.02254198542082806	1	ethanol	4.166834170854272	so3krates
0.018746260978077814	1	ethanol	4.18643216080402	so3krates
0.01522065503189589	1	ethanol	4.206030150753769	so3krates
0.012073292709257886	1	ethanol	4.225628140703518	so3krates
0.009366870301599602	1	ethanol	4.245226130653267	so3krates
0.007119461763701235	1	ethanol	4.2648241206030155	so3krates
0.005312017565802003	1	ethanol	4.284422110552764	so3krates
0.003898909411244265	1	ethanol	4.3040201005025125	so3krates
0.002819376440311282	1	ethanol	4.323618090452261	so3krates
0.0020086352545401506	1	ethanol	4.34321608040201	so3krates
0.0014070302917524153	1	ethanol	4.362814070351758	so3krates
0.000965391589784353	1	ethanol	4.382412060301507	so3krates
0.0006459518523111818	1	ethanol	4.402010050251256	so3krates
0.00042009184774493733	1	ethanol	4.421608040201005	so3krates
0.00026524045984515433	1	ethanol	4.441206030150754	so3krates
0.00016275114427681013	1	ethanol	4.460804020100502	so3krates
9.720011394041416e-05	1	ethanol	4.480402010050251	so3krates
5.6464620104880707e-05	1	ethanol	4.5	so3krates
2.758463766603228e-10	2	ethanol	0.6	so3krates
2.1656393156998357e-09	2	ethanol	0.6195979899497487	so3krates
1.523579334772571e-08	2	ethanol	0.6391959798994975	so3krates
9.606419197030183e-08	2	ethanol	0.6587939698492462	so3krates
5.428911692595221e-07	2	ethanol	0.6783919597989949	so3krates
2.7500310699155235e-06	2	ethanol	0.6979899497487437	so3krates
1.248648419430604e-05	2	ethanol	0.7175879396984924	so3krates
5.08178913228263e-05	2	ethanol	0.7371859296482413	so3krates
0.0001853811026841012	2	ethanol	0.75678391959799	so3krates
0.0006061820783766471	2	ethanol	0.7763819095477387	so3krates
0.001777002461376039	2	ethanol	0.7959798994974874	so3krates
0.004671523151746603	2	ethanol	0.8155778894472362	so3krates
0.011020296183633852	2	ethanol	0.8351758793969849	so3krates
0.02335670548054596	2	ethanol	0.8547738693467337	so3krates
0.0445696164992966	2	ethanol	0.8743718592964824	so3krates
0.0768558187330468	2	ethanol	0.8939698492462311	so3krates
0.12050904069502659	2	ethanol	0.9135678391959798	so3krates
0.1735483664881574	2	ethanol	0.9331658291457287	so3krates
0.23304413231998447	2	ethanol	0.9527638190954774	so3krates
0.297724890412501	2	ethanol	0.9723618090452262	so3krates
0.3698007210551251	2	ethanol	0.9919597989949749	so3krates
0.45362674010240067	2	ethanol	1.0115577889447236	so3krates
0.550862625544371	2	ethanol	1.0311557788944723	so3krates
0.6549520589342485	2	ethanol	1.050753768844221	so3krates
0.7492811147909092	2	ethanol	1.07035175879397	so3krates
0.8115161942706373	2	ethanol	1.0899497487437186	so3krates
0.8224908640399368	2	ethanol	1.1095477386934673	so3krates
0.7747605261692984	2	ethanol	1.129145728643216	so3krates
0.6760350112613351	2	ethanol	1.1487437185929648	so3krates
0.545920090486041	2	ethanol	1.1683417085427137	so3krates
0.4082727004222446	2	ethanol	1.1879396984924622	so3krates
0.28340238536650586	2	ethanol	1.207537688442211	so3krates
0.1835090509511389	2	ethanol	1.2271356783919598	so3krates
0.11229747065644227	2	ethanol	1.2467336683417085	so3krates
0.06751299343879279	2	ethanol	1.2663316582914574	so3krates
0.04431803957970224	2	ethanol	1.285929648241206	so3krates
0.037886780618326586	2	ethanol	1.3055276381909549	so3krates
0.04457512006734686	2	ethanol	1.3251256281407036	so3krates
0.061847509266026494	2	ethanol	1.3447236180904523	so3krates
0.08755336839773091	2	ethanol	1.364321608040201	so3krates
0.11919009667345797	2	ethanol	1.3839195979899497	so3krates
0.15359107342667358	2	ethanol	1.4035175879396986	so3krates
0.1871524583008293	2	ethanol	1.423115577889447	so3krates
0.21640231746819963	2	ethanol	1.442713567839196	so3krates
0.2385757062211	2	ethanol	1.4623115577889447	so3krates
0.2519585905905536	2	ethanol	1.4819095477386934	so3krates
0.25599746012062224	2	ethanol	1.5015075376884424	so3krates
0.25132891481309977	2	ethanol	1.5211055276381908	so3krates
0.23983503888726745	2	ethanol	1.5407035175879398	so3krates
0.22465035381167675	2	ethanol	1.5603015075376885	so3krates
0.20993173475399518	2	ethanol	1.5798994974874372	so3krates
0.20027440576183728	2	ethanol	1.5994974874371861	so3krates
0.19985268319125327	2	ethanol	1.6190954773869346	so3krates
0.2115223689577458	2	ethanol	1.6386934673366835	so3krates
0.23614306437047128	2	ethanol	1.658291457286432	so3krates
0.2722899796460814	2	ethanol	1.677889447236181	so3krates
0.316411542136265	2	ethanol	1.6974874371859299	so3krates
0.36340142849737916	2	ethanol	1.7170854271356784	so3krates
0.4074862098119166	2	ethanol	1.7366834170854273	so3krates
0.44326723485756564	2	ethanol	1.7562814070351758	so3krates
0.46670957855011674	2	ethanol	1.7758793969849247	so3krates
0.4758698539448078	2	ethanol	1.7954773869346732	so3krates
0.4712098437065038	2	ethanol	1.815075376884422	so3krates
0.4554382424977659	2	ethanol	1.834673366834171	so3krates
0.43293043660134295	2	ethanol	1.8542713567839195	so3krates
0.4088713531632788	2	ethanol	1.8738693467336685	so3krates
0.3883279275341322	2	ethanol	1.893467336683417	so3krates
0.375466916044375	2	ethanol	1.9130653266331659	so3krates
0.37308119489625896	2	ethanol	1.9326633165829148	so3krates
0.382483579786388	2	ethanol	1.9522613065326633	so3krates
0.4037051978052748	2	ethanol	1.9718592964824122	so3krates
0.43584300618408744	2	ethanol	1.9914572864321607	so3krates
0.47737731559056445	2	ethanol	2.0110552763819096	so3krates
0.5263341852920911	2	ethanol	2.0306532663316585	so3krates
0.5802730996214549	2	ethanol	2.050251256281407	so3krates
0.6361887138578843	2	ethanol	2.069849246231156	so3krates
0.6904759732327214	2	ethanol	2.0894472361809044	so3krates
0.7390900283595171	2	ethanol	2.1090452261306534	so3krates
0.7779444744780932	2	ethanol	2.128643216080402	so3krates
0.8034808282784953	2	ethanol	2.148241206030151	so3krates
0.813265597424354	2	ethanol	2.1678391959798997	so3krates
0.8064561752724108	2	ethanol	2.187437185929648	so3krates
0.7840113129450904	2	ethanol	2.207035175879397	so3krates
0.7485820375614971	2	ethanol	2.2266331658291456	so3krates
0.7040931172860633	2	ethanol	2.2462311557788945	so3krates
0.6551054678008533	2	ethanol	2.2658291457286435	so3krates
0.6061111086096159	2	ethanol	2.285427135678392	so3krates
0.5609215349198143	2	ethanol	2.305025125628141	so3krates
0.5222606610906264	2	ethanol	2.3246231155778894	so3krates
0.49159656443009675	2	ethanol	2.3442211055276383	so3krates
0.4691858607934994	2	ethanol	2.363819095477387	so3krates
0.45427982043343634	2	ethanol	2.3834170854271357	so3krates
0.4454376792963103	2	ethanol	2.4030150753768846	so3krates
0.4408859298484572	2	ethanol	2.422613065326633	so3krates
0.43885059906801827	2	ethanol	2.442211055276382	so3krates
0.43779596131327897	2	ethanol	2.4618090452261305	so3krates
0.43654354546173413	2	ethanol	2.4814070351758795	so3krates
0.4342974755069991	2	ethanol	2.5010050251256284	so3krates
0.4306236052674802	2	ethanol	2.520603015075377	so3krates
0.42540815548139044	2	ethanol	2.540201005025126	so3krates
0.41879150705360785	2	ethanol	2.5597989949748743	so3krates
0.411073797429995	2	ethanol	2.579396984924623	so3krates
0.4026164198771744	2	ethanol	2.598994974874372	so3krates
0.39377738729809	2	ethanol	2.6185929648241206	so3krates
0.38489497870818107	2	ethanol	2.6381909547738696	so3krates
0.3762935764176067	2	ethanol	2.6577889447236185	so3krates
0.36826765485153584	2	ethanol	2.677386934673367	so3krates
0.36102184087076966	2	ethanol	2.696984924623116	so3krates
0.35458937551022407	2	ethanol	2.7165829145728644	so3krates
0.34878399968691826	2	ethanol	2.7361809045226133	so3krates
0.34323530915767403	2	ethanol	2.755778894472362	so3krates
0.3375141421785804	2	ethanol	2.7753768844221107	so3krates
0.33130043995588326	2	ethanol	2.7949748743718597	so3krates
0.3245212343935523	2	ethanol	2.814572864321608	so3krates
0.31741003457675243	2	ethanol	2.834170854271357	so3krates
0.31048768512544456	2	ethanol	2.8537688442211055	so3krates
0.3044927505260639	2	ethanol	2.8733668341708545	so3krates
0.30027591564948775	2	ethanol	2.8929648241206034	so3krates
0.2986463687021383	2	ethanol	2.912562814070352	so3krates
0.30016418409220463	2	ethanol	2.932160804020101	so3krates
0.3049194942608355	2	ethanol	2.9517587939698493	so3krates
0.31238463291953567	2	ethanol	2.9713567839195982	so3krates
0.3214201419413676	2	ethanol	2.9909547738693467	so3krates
0.3304529085286085	2	ethanol	3.0105527638190956	so3krates
0.33776704513307715	2	ethanol	3.0301507537688446	so3krates
0.3418088762565174	2	ethanol	3.049748743718593	so3krates
0.3414269876707385	2	ethanol	3.069346733668342	so3krates
0.3360205503477037	2	ethanol	3.0889447236180905	so3krates
0.3256074879889836	2	ethanol	3.1085427135678394	so3krates
0.31082390093925577	2	ethanol	3.1281407035175883	so3krates
0.29284466895664635	2	ethanol	3.147738693467337	so3krates
0.27321012985194537	2	ethanol	3.1673366834170857	so3krates
0.2535729602663934	2	ethanol	3.1869346733668342	so3krates
0.23542190305685962	2	ethanol	3.206532663316583	so3krates
0.21985691680297828	2	ethanol	3.226130653266332	so3krates
0.20746722821850527	2	ethanol	3.2457286432160806	so3krates
0.19831875766212062	2	ethanol	3.2653266331658295	so3krates
0.19202316722715299	2	ethanol	3.284924623115578	so3krates
0.18785347062848906	2	ethanol	3.304522613065327	so3krates
0.1848825539275227	2	ethanol	3.3241206030150754	so3krates
0.18213303909782652	2	ethanol	3.3437185929648243	so3krates
0.17872788877652854	2	ethanol	3.3633165829145732	so3krates
0.1740217274630032	2	ethanol	3.3829145728643217	so3krates
0.16768438940592115	2	ethanol	3.4025125628140707	so3krates
0.15971419659371464	2	ethanol	3.422110552763819	so3krates
0.1503817307995191	2	ethanol	3.441708542713568	so3krates
0.14013154838494102	2	ethanol	3.461306532663317	so3krates
0.12947992039115055	2	ethanol	3.4809045226130655	so3krates
0.11893495287626271	2	ethanol	3.5005025125628144	so3krates
0.1089436697732268	2	ethanol	3.520100502512563	so3krates
0.09985634866820545	2	ethanol	3.539698492462312	so3krates
0.09189883173704458	2	ethanol	3.5592964824120603	so3krates
0.08515348267028502	2	ethanol	3.5788944723618092	so3krates
0.07955893617447778	2	ethanol	3.598492462311558	so3krates
0.07493959200823215	2	ethanol	3.6180904522613067	so3krates
0.07106487120999073	2	ethanol	3.6376884422110556	so3krates
0.06772051229544873	2	ethanol	3.657286432160804	so3krates
0.06476224490262969	2	ethanol	3.676884422110553	so3krates
0.062128245710989106	2	ethanol	3.696482412060302	so3krates
0.05981080207952432	2	ethanol	3.7160804020100504	so3krates
0.057813225487829904	2	ethanol	3.7356783919597993	so3krates
0.05612402469690479	2	ethanol	3.755276381909548	so3krates
0.05472045663513432	2	ethanol	3.7748743718592968	so3krates
0.05358555178775411	2	ethanol	3.7944723618090457	so3krates
0.05271299554719964	2	ethanol	3.814070351758794	so3krates
0.05209113863034389	2	ethanol	3.833668341708543	so3krates
0.05168188152877073	2	ethanol	3.8532663316582916	so3krates
0.05141621289463548	2	ethanol	3.8728643216080405	so3krates
0.05121059924895595	2	ethanol	3.892462311557789	so3krates
0.05098730420574685	2	ethanol	3.912060301507538	so3krates
0.050679534890454216	2	ethanol	3.931658291457287	so3krates
0.05022000530248512	2	ethanol	3.9512562814070353	so3krates
0.04952913016707909	2	ethanol	3.9708542713567843	so3krates
0.04851854494664481	2	ethanol	3.9904522613065327	so3krates
0.04710951040942531	2	ethanol	4.010050251256281	so3krates
0.045252030943883595	2	ethanol	4.02964824120603	so3krates
0.04293190982221071	2	ethanol	4.049246231155779	so3krates
0.04016512392278356	2	ethanol	4.068844221105528	so3krates
0.036988706467605624	2	ethanol	4.088442211055276	so3krates
0.03345754014423312	2	ethanol	4.108040201005025	so3krates
0.029649598345831953	2	ethanol	4.127638190954774	so3krates
0.025674355667635707	2	ethanol	4.147236180904523	so3krates
0.021674953701679194	2	ethanol	4.166834170854272	so3krates
0.017816580298530404	2	ethanol	4.18643216080402	so3krates
0.014260844700248649	2	ethanol	4.206030150753769	so3krates
0.011134616241604394	2	ethanol	4.225628140703518	so3krates
0.008506339171463852	2	ethanol	4.245226130653267	so3krates
0.006380139701116255	2	ethanol	4.2648241206030155	so3krates
0.004709377892592902	2	ethanol	4.284422110552764	so3krates
0.0034216349365549913	2	ethanol	4.3040201005025125	so3krates
0.0024424888188147734	2	ethanol	4.323618090452261	so3krates
0.0017087659498679411	2	ethanol	4.34321608040201	so3krates
0.0011702718835110077	2	ethanol	4.362814070351758	so3krates
0.0007856411395942461	2	ethanol	4.382412060301507	so3krates
0.0005186478114400227	2	ethanol	4.402010050251256	so3krates
0.00033755840316675764	2	ethanol	4.421608040201005	so3krates
0.00021636057314188868	2	ethanol	4.441206030150754	so3krates
0.00013567476842209943	2	ethanol	4.460804020100502	so3krates
8.228051804829365e-05	2	ethanol	4.480402010050251	so3krates
4.7577317059641876e-05	2	ethanol	4.5	so3krates
1.0659775451138198e-09	3	ethanol	0.6	so3krates
7.03204966852821e-09	3	ethanol	0.6195979899497487	so3krates
4.193591157596062e-08	3	ethanol	0.6391959798994975	so3krates
2.265642362672367e-07	3	ethanol	0.6587939698492462	so3krates
1.111005142489941e-06	3	ethanol	0.6783919597989949	so3krates
4.952056107888564e-06	3	ethanol	0.6979899497487437	so3krates
2.0080198140357536e-05	3	ethanol	0.7175879396984924	so3krates
7.408745797026335e-05	3	ethanol	0.7371859296482413	so3krates
0.0002486141026697226	3	ethanol	0.75678391959799	so3krates
0.0007580723864208111	3	ethanol	0.7763819095477387	so3krates
0.002097895468874344	3	ethanol	0.7959798994974874	so3krates
0.005262990219739737	3	ethanol	0.8155778894472362	so3krates
0.011958623458879596	3	ethanol	0.8351758793969849	so3krates
0.02460641852623168	3	ethanol	0.8547738693467337	so3krates
0.04589351342924882	3	ethanol	0.8743718592964824	so3krates
0.07780291181258751	3	ethanol	0.8939698492462311	so3krates
0.12055767770192524	3	ethanol	0.9135678391959798	so3krates
0.17238714569508365	3	ethanol	0.9331658291457287	so3krates
0.23082933364363145	3	ethanol	0.9527638190954774	so3krates
0.2950917978003357	3	ethanol	0.9723618090452262	so3krates
0.367535999097801	3	ethanol	0.9919597989949749	so3krates
0.4521715154163842	3	ethanol	1.0115577889447236	so3krates
0.5499930400557778	3	ethanol	1.0311557788944723	so3krates
0.6538958855878658	3	ethanol	1.050753768844221	so3krates
0.7472231490858738	3	ethanol	1.07035175879397	so3krates
0.8081641112459146	3	ethanol	1.0899497487437186	so3krates
0.8183343024444939	3	ethanol	1.1095477386934673	so3krates
0.7708723316961296	3	ethanol	1.129145728643216	so3krates
0.6735590887740307	3	ethanol	1.1487437185929648	so3krates
0.5455586335992763	3	ethanol	1.1683417085427137	so3krates
0.4100388432764433	3	ethanol	1.1879396984924622	so3krates
0.28671124149955	3	ethanol	1.207537688442211	so3krates
0.18748916430034485	3	ethanol	1.2271356783919598	so3krates
0.11612796715246239	3	ethanol	1.2467336683417085	so3krates
0.07064015628542282	3	ethanol	1.2663316582914574	so3krates
0.04651104560714247	3	ethanol	1.285929648241206	so3krates
0.03917844650508546	3	ethanol	1.3055276381909549	so3krates
0.04516224212462128	3	ethanol	1.3251256281407036	so3krates
0.06200441713978607	3	ethanol	1.3447236180904523	so3krates
0.08757281055445806	3	ethanol	1.364321608040201	so3krates
0.1193383291934436	3	ethanol	1.3839195979899497	so3krates
0.15406311452665752	3	ethanol	1.4035175879396986	so3krates
0.18803062180595306	3	ethanol	1.423115577889447	so3krates
0.2176349790584875	3	ethanol	1.442713567839196	so3krates
0.2399891768747077	3	ethanol	1.4623115577889447	so3krates
0.2532980498478047	3	ethanol	1.4819095477386934	so3krates
0.2569804172000415	3	ethanol	1.5015075376884424	so3krates
0.2516967958879152	3	ethanol	1.5211055276381908	so3krates
0.23939869149633888	3	ethanol	1.5407035175879398	so3krates
0.22332922378810333	3	ethanol	1.5603015075376885	so3krates
0.20777853905343002	3	ethanol	1.5798994974874372	so3krates
0.19746776450167708	3	ethanol	1.5994974874371861	so3krates
0.19664737915592884	3	ethanol	1.6190954773869346	so3krates
0.2081761401409765	3	ethanol	1.6386934673366835	so3krates
0.23286867414303494	3	ethanol	1.658291457286432	so3krates
0.26927573512308267	3	ethanol	1.677889447236181	so3krates
0.3138998529330111	3	ethanol	1.6974874371859299	so3krates
0.3617508484663295	3	ethanol	1.7170854271356784	so3krates
0.40713097406949134	3	ethanol	1.7366834170854273	so3krates
0.44455596213639836	3	ethanol	1.7562814070351758	so3krates
0.4697039430678393	3	ethanol	1.7758793969849247	so3krates
0.48022975148209185	3	ethanol	1.7954773869346732	so3krates
0.47624207189239853	3	ethanol	1.815075376884422	so3krates
0.460282873206331	3	ethanol	1.834673366834171	so3krates
0.43678570718919896	3	ethanol	1.8542713567839195	so3krates
0.41115977817276955	3	ethanol	1.8738693467336685	so3krates
0.3887612314228589	3	ethanol	1.893467336683417	so3krates
0.3740229279141921	3	ethanol	1.9130653266331659	so3krates
0.3699323685109302	3	ethanol	1.9326633165829148	so3krates
0.3779196545236307	3	ethanol	1.9522613065326633	so3krates
0.3980850449639811	3	ethanol	1.9718592964824122	so3krates
0.42959192455766515	3	ethanol	1.9914572864321607	so3krates
0.4710119960834432	3	ethanol	2.0110552763819096	so3krates
0.5204654019914964	3	ethanol	2.0306532663316585	so3krates
0.5755382323727546	3	ethanol	2.050251256281407	so3krates
0.6331120820726093	3	ethanol	2.069849246231156	so3krates
0.6893111781534695	3	ethanol	2.0894472361809044	so3krates
0.7397188824069203	3	ethanol	2.1090452261306534	so3krates
0.7798792039083968	3	ethanol	2.128643216080402	so3krates
0.805967468801208	3	ethanol	2.148241206030151	so3krates
0.8154498153769695	3	ethanol	2.1678391959798997	so3krates
0.8075604548072172	3	ethanol	2.187437185929648	so3krates
0.7834809635854769	3	ethanol	2.207035175879397	so3krates
0.7461787535419632	3	ethanol	2.2266331658291456	so3krates
0.6999359482298503	3	ethanol	2.2462311557788945	so3krates
0.6496650425559859	3	ethanol	2.2658291457286435	so3krates
0.6001529502246528	3	ethanol	2.285427135678392	so3krates
0.555388939284055	3	ethanol	2.305025125628141	so3krates
0.518107196650717	3	ethanol	2.3246231155778894	so3krates
0.4896131154509374	3	ethanol	2.3442211055276383	so3krates
0.46988060062631737	3	ethanol	2.363819095477387	so3krates
0.45783851505471657	3	ethanol	2.3834170854271357	so3krates
0.45174036449533544	3	ethanol	2.4030150753768846	so3krates
0.44953596515066635	3	ethanol	2.422613065326633	so3krates
0.4492036303439046	3	ethanol	2.442211055276382	so3krates
0.44901868891492863	3	ethanol	2.4618090452261305	so3krates
0.44772767712649136	3	ethanol	2.4814070351758795	so3krates
0.444600184944854	3	ethanol	2.5010050251256284	so3krates
0.43936543740560075	3	ethanol	2.520603015075377	so3krates
0.4320896021507476	3	ethanol	2.540201005025126	so3krates
0.42306746117756194	3	ethanol	2.5597989949748743	so3krates
0.4127647436091584	3	ethanol	2.579396984924623	so3krates
0.4017844122100556	3	ethanol	2.598994974874372	so3krates
0.39080204534207696	3	ethanol	2.6185929648241206	so3krates
0.38045153918774144	3	ethanol	2.6381909547738696	so3krates
0.3712037684956988	3	ethanol	2.6577889447236185	so3krates
0.36329939578216264	3	ethanol	2.677386934673367	so3krates
0.35675302038676737	3	ethanol	2.696984924623116	so3krates
0.3513913139308859	3	ethanol	2.7165829145728644	so3krates
0.34688388389514796	3	ethanol	2.7361809045226133	so3krates
0.34277116525983814	3	ethanol	2.755778894472362	so3krates
0.3385308921375179	3	ethanol	2.7753768844221107	so3krates
0.33370894158099257	3	ethanol	2.7949748743718597	so3krates
0.3280861861418887	3	ethanol	2.814572864321608	so3krates
0.32181095125492337	3	ethanol	2.834170854271357	so3krates
0.3154299917071306	3	ethanol	2.8537688442211055	so3krates
0.30979271807981423	3	ethanol	2.8733668341708545	so3krates
0.3058541335055693	3	ethanol	2.8929648241206034	so3krates
0.3044353567672428	3	ethanol	2.912562814070352	so3krates
0.30600576384123684	3	ethanol	2.932160804020101	so3krates
0.31053272249816233	3	ethanol	2.9517587939698493	so3krates
0.31742069484051844	3	ethanol	2.9713567839195982	so3krates
0.32554823472156585	3	ethanol	2.9909547738693467	so3krates
0.3334091701364204	3	ethanol	3.0105527638190956	so3krates
0.33935382086000043	3	ethanol	3.0301507537688446	so3krates
0.3418929730531597	3	ethanol	3.049748743718593	so3krates
0.339987453510494	3	ethanol	3.069346733668342	so3krates
0.3332363235485902	3	ethanol	3.0889447236180905	so3krates
0.32191434605232805	3	ethanol	3.1085427135678394	so3krates
0.3068701806211912	3	ethanol	3.1281407035175883	so3krates
0.2893393076389272	3	ethanol	3.147738693467337	so3krates
0.27073141936651707	3	ethanol	3.1673366834170857	so3krates
0.2524337460009564	3	ethanol	3.1869346733668342	so3krates
0.23565013677700586	3	ethanol	3.206532663316583	so3krates
0.22128013732904464	3	ethanol	3.226130653266332	so3krates
0.20983441038030973	3	ethanol	3.2457286432160806	so3krates
0.20138493501199173	3	ethanol	3.2653266331658295	so3krates
0.19555993160192575	3	ethanol	3.284924623115578	so3krates
0.19160360958256575	3	ethanol	3.304522613065327	so3krates
0.18851398829327876	3	ethanol	3.3241206030150754	so3krates
0.18524376570429665	3	ethanol	3.3437185929648243	so3krates
0.18091473138177566	3	ethanol	3.3633165829145732	so3krates
0.17498055538914015	3	ethanol	3.3829145728643217	so3krates
0.16729054379412342	3	ethanol	3.4025125628140707	so3krates
0.15804899160192484	3	ethanol	3.422110552763819	so3krates
0.1477041525999224	3	ethanol	3.441708542713568	so3krates
0.13681517221775613	3	ethanol	3.461306532663317	so3krates
0.12593468856689813	3	ethanol	3.4809045226130655	so3krates
0.11552615658309534	3	ethanol	3.5005025125628144	so3krates
0.10592116730058806	3	ethanol	3.520100502512563	so3krates
0.097312969607807	3	ethanol	3.539698492462312	so3krates
0.08977517548315189	3	ethanol	3.5592964824120603	so3krates
0.08329193608589434	3	ethanol	3.5788944723618092	so3krates
0.07778964459833053	3	ethanol	3.598492462311558	so3krates
0.07316543712510916	3	ethanol	3.6180904522613067	so3krates
0.0693091198268539	3	ethanol	3.6376884422110556	so3krates
0.06611478253410501	3	ethanol	3.657286432160804	so3krates
0.06348133319735308	3	ethanol	3.676884422110553	so3krates
0.0613069932861211	3	ethanol	3.696482412060302	so3krates
0.059486187992606465	3	ethanol	3.7160804020100504	so3krates
0.057915089890219706	3	ethanol	3.7356783919597993	so3krates
0.05650572682768584	3	ethanol	3.755276381909548	so3krates
0.05520192928865618	3	ethanol	3.7748743718592968	so3krates
0.053987746569730946	3	ethanol	3.7944723618090457	so3krates
0.05288242211827657	3	ethanol	3.814070351758794	so3krates
0.051923059456287564	3	ethanol	3.833668341708543	so3krates
0.051141625088981256	3	ethanol	3.8532663316582916	so3krates
0.050544455582439134	3	ethanol	3.8728643216080405	so3krates
0.05010099904291502	3	ethanol	3.892462311557789	so3krates
0.04974501398893029	3	ethanol	3.912060301507538	so3krates
0.04938600313418891	3	ethanol	3.931658291457287	so3krates
0.048923738356884225	3	ethanol	3.9512562814070353	so3krates
0.04825850795458991	3	ethanol	3.9708542713567843	so3krates
0.04729492141038204	3	ethanol	3.9904522613065327	so3krates
0.0459433387718762	3	ethanol	4.010050251256281	so3krates
0.04412527436351476	3	ethanol	4.02964824120603	so3krates
0.041786196942622096	3	ethanol	4.049246231155779	so3krates
0.038913208354079555	3	ethanol	4.068844221105528	so3krates
0.03554989371909089	3	ethanol	4.088442211055276	so3krates
0.03179998666539963	3	ethanol	4.108040201005025	so3krates
0.02781644354724885	3	ethanol	4.127638190954774	so3krates
0.023779341006827187	3	ethanol	4.147236180904523	so3krates
0.019869373210593018	3	ethanol	4.166834170854272	so3krates
0.016242647860923925	3	ethanol	4.18643216080402	so3krates
0.013010724524933156	3	ethanol	4.206030150753769	so3krates
0.010229895539887764	3	ethanol	4.225628140703518	so3krates
0.007903302823803743	3	ethanol	4.245226130653267	so3krates
0.005995571522704049	3	ethanol	4.2648241206030155	so3krates
0.004453677888013007	3	ethanol	4.284422110552764	so3krates
0.0032247562752146584	3	ethanol	4.3040201005025125	so3krates
0.0022644511753740814	3	ethanol	4.323618090452261	so3krates
0.0015359638912445924	3	ethanol	4.34321608040201	so3krates
0.0010049981650524082	3	ethanol	4.362814070351758	so3krates
0.0006361712993208232	3	ethanol	4.382412060301507	so3krates
0.0003931728304864262	3	ethanol	4.402010050251256	so3krates
0.00024149620962838223	3	ethanol	4.421608040201005	so3krates
0.00015137960917877864	3	ethanol	4.441206030150754	so3krates
9.948540279223608e-05	3	ethanol	4.460804020100502	so3krates
6.91782770610564e-05	3	ethanol	4.480402010050251	so3krates
4.9870463705133694e-05	3	ethanol	4.5	so3krates
4.118685368862188e-10	4	ethanol	0.6	so3krates
3.0948322696517964e-09	4	ethanol	0.6195979899497487	so3krates
2.0885052936630396e-08	4	ethanol	0.6391959798994975	so3krates
1.2661817778653315e-07	4	ethanol	0.6587939698492462	so3krates
6.898100442274142e-07	4	ethanol	0.6783919597989949	so3krates
3.3776366424386993e-06	4	ethanol	0.6979899497487437	so3krates
1.4865855536785144e-05	4	ethanol	0.7175879396984924	so3krates
5.881332954928989e-05	4	ethanol	0.7371859296482413	so3krates
0.00020915496298262075	4	ethanol	0.75678391959799	so3krates
0.0006685978401437582	4	ethanol	0.7763819095477387	so3krates
0.0019212849473236432	4	ethanol	0.7959798994974874	so3krates
0.004964143869701173	4	ethanol	0.8155778894472362	so3krates
0.011538636431918863	4	ethanol	0.8351758793969849	so3krates
0.02415432568635522	4	ethanol	0.8547738693467337	so3krates
0.04562979951242559	4	ethanol	0.8743718592964824	so3krates
0.07806894872009243	4	ethanol	0.8939698492462311	so3krates
0.12171260301682603	4	ethanol	0.9135678391959798	so3krates
0.174622933467797	4	ethanol	0.9331658291457287	so3krates
0.23398483608078072	4	ethanol	0.9527638190954774	so3krates
0.29858356540958136	4	ethanol	0.9723618090452262	so3krates
0.3704840599900745	4	ethanol	0.9919597989949749	so3krates
0.4536951305299876	4	ethanol	1.0115577889447236	so3krates
0.5495518058429744	4	ethanol	1.0311557788944723	so3krates
0.6515205179240782	4	ethanol	1.050753768844221	so3krates
0.7435303977547761	4	ethanol	1.07035175879397	so3krates
0.804145453003512	4	ethanol	1.0899497487437186	so3krates
0.815002595196567	4	ethanol	1.1095477386934673	so3krates
0.7689113750497687	4	ethanol	1.129145728643216	so3krates
0.6731236533781734	4	ethanol	1.1487437185929648	so3krates
0.5463050762863654	4	ethanol	1.1683417085427137	so3krates
0.41135244825638434	4	ethanol	1.1879396984924622	so3krates
0.28800009363072054	4	ethanol	1.207537688442211	so3krates
0.18839844545762796	4	ethanol	1.2271356783919598	so3krates
0.11659866725567836	4	ethanol	1.2467336683417085	so3krates
0.07083400602336092	4	ethanol	1.2663316582914574	so3krates
0.046680032785729256	4	ethanol	1.285929648241206	so3krates
0.03954973820702828	4	ethanol	1.3055276381909549	so3krates
0.04586737112145271	4	ethanol	1.3251256281407036	so3krates
0.06304867328310997	4	ethanol	1.3447236180904523	so3krates
0.08883542451630724	4	ethanol	1.364321608040201	so3krates
0.1206030757538597	4	ethanol	1.3839195979899497	so3krates
0.15507988154266425	4	ethanol	1.4035175879396986	so3krates
0.18859515364620832	4	ethanol	1.423115577889447	so3krates
0.2176606405626999	4	ethanol	1.442713567839196	so3krates
0.2395461795155976	4	ethanol	1.4623115577889447	so3krates
0.25260985939837727	4	ethanol	1.4819095477386934	so3krates
0.25638057153247673	4	ethanol	1.5015075376884424	so3krates
0.2515564133654824	4	ethanol	1.5211055276381908	so3krates
0.24004086795163943	4	ethanol	1.5407035175879398	so3krates
0.224953053795413	4	ethanol	1.5603015075376885	so3krates
0.21041442111402	4	ethanol	1.5798994974874372	so3krates
0.20097146679187172	4	ethanol	1.5994974874371861	so3krates
0.2007214840133507	4	ethanol	1.6190954773869346	so3krates
0.21239857773574194	4	ethanol	1.6386934673366835	so3krates
0.23671533980599524	4	ethanol	1.658291457286432	so3krates
0.2721424945305711	4	ethanol	1.677889447236181	so3krates
0.3151474959395422	4	ethanol	1.6974874371859299	so3krates
0.3608008525623258	4	ethanol	1.7170854271356784	so3krates
0.403618633495499	4	ethanol	1.7366834170854273	so3krates
0.4385045189819991	4	ethanol	1.7562814070351758	so3krates
0.46164552860674085	4	ethanol	1.7758793969849247	so3krates
0.47119827482387794	4	ethanol	1.7954773869346732	so3krates
0.4676076056388387	4	ethanol	1.815075376884422	so3krates
0.4534620893155615	4	ethanol	1.834673366834171	so3krates
0.43291435208331747	4	ethanol	1.8542713567839195	so3krates
0.41083292915722114	4	ethanol	1.8738693467336685	so3krates
0.39193364288454413	4	ethanol	1.893467336683417	so3krates
0.38011492164224103	4	ethanol	1.9130653266331659	so3krates
0.3781073269593289	4	ethanol	1.9326633165829148	so3krates
0.3874098555154616	4	ethanol	1.9522613065326633	so3krates
0.40839644294142063	4	ethanol	1.9718592964824122	so3krates
0.4404672284255163	4	ethanol	1.9914572864321607	so3krates
0.48217118120389946	4	ethanol	2.0110552763819096	so3krates
0.5312935189058442	4	ethanol	2.0306532663316585	so3krates
0.5849442624882256	4	ethanol	2.050251256281407	so3krates
0.6396914676082764	4	ethanol	2.069849246231156	so3krates
0.6917658734857091	4	ethanol	2.0894472361809044	so3krates
0.7373406869120263	4	ethanol	2.1090452261306534	so3krates
0.7728707452613971	4	ethanol	2.128643216080402	so3krates
0.7954608737179752	4	ethanol	2.148241206030151	so3krates
0.8032226867035704	4	ethanol	2.1678391959798997	so3krates
0.7955692386642439	4	ethanol	2.187437185929648	so3krates
0.7733847272737052	4	ethanol	2.207035175879397	so3krates
0.7390000394009689	4	ethanol	2.2266331658291456	so3krates
0.6959274548043096	4	ethanol	2.2462311557788945	so3krates
0.6483734313237056	4	ethanol	2.2658291457286435	so3krates
0.6006308804292645	4	ethanol	2.285427135678392	so3krates
0.5564951046379996	4	ethanol	2.305025125628141	so3krates
0.5188197494568303	4	ethanol	2.3246231155778894	so3krates
0.4892627513439412	4	ethanol	2.3442211055276383	so3krates
0.46822568934659503	4	ethanol	2.363819095477387	so3krates
0.45497903376702914	4	ethanol	2.3834170854271357	so3krates
0.44795429795437514	4	ethanol	2.4030150753768846	so3krates
0.44514492517748466	4	ethanol	2.422613065326633	so3krates
0.4445162517586642	4	ethanol	2.442211055276382	so3krates
0.4443251469497617	4	ethanol	2.4618090452261305	so3krates
0.4432975742189706	4	ethanol	2.4814070351758795	so3krates
0.44067181431361807	4	ethanol	2.5010050251256284	so3krates
0.4361512380518458	4	ethanol	2.520603015075377	so3krates
0.42981373351795915	4	ethanol	2.540201005025126	so3krates
0.4220062987304768	4	ethanol	2.5597989949748743	so3krates
0.4132337443403773	4	ethanol	2.579396984924623	so3krates
0.4040470463871696	4	ethanol	2.598994974874372	so3krates
0.3949463497840683	4	ethanol	2.6185929648241206	so3krates
0.3863160304652159	4	ethanol	2.6381909547738696	so3krates
0.3783961805618518	4	ethanol	2.6577889447236185	so3krates
0.371280871051691	4	ethanol	2.677386934673367	so3krates
0.36493208084383794	4	ethanol	2.696984924623116	so3krates
0.35920341022237956	4	ethanol	2.7165829145728644	so3krates
0.35386967184808193	4	ethanol	2.7361809045226133	so3krates
0.3486602151831195	4	ethanol	2.755778894472362	so3krates
0.34330066766486755	4	ethanol	2.7753768844221107	so3krates
0.33757220957362777	4	ethanol	2.7949748743718597	so3krates
0.3313886703514263	4	ethanol	2.814572864321608	so3krates
0.324872827979751	4	ethanol	2.834170854271357	so3krates
0.318399440539817	4	ethanol	2.8537688442211055	so3krates
0.3125745347464763	4	ethanol	2.8733668341708545	so3krates
0.30813703861379266	4	ethanol	2.8929648241206034	so3krates
0.30579278903933643	4	ethanol	2.912562814070352	so3krates
0.30601649938149483	4	ethanol	2.932160804020101	so3krates
0.3088781034093742	4	ethanol	2.9517587939698493	so3krates
0.3139536016267753	4	ethanol	2.9713567839195982	so3krates
0.3203553123512664	4	ethanol	2.9909547738693467	so3krates
0.3268694729041725	4	ethanol	3.0105527638190956	so3krates
0.3321506685288383	4	ethanol	3.0301507537688446	so3krates
0.33491945306912363	4	ethanol	3.049748743718593	so3krates
0.3341358693043211	4	ethanol	3.069346733668342	so3krates
0.3291450188559521	4	ethanol	3.0889447236180905	so3krates
0.31978874858749967	4	ethanol	3.1085427135678394	so3krates
0.3064595492849885	4	ethanol	3.1281407035175883	so3krates
0.2900661952035814	4	ethanol	3.147738693467337	so3krates
0.27189990820316995	4	ethanol	3.1673366834170857	so3krates
0.25342359055056324	4	ethanol	3.1869346733668342	so3krates
0.23603174339491892	4	ethanol	3.206532663316583	so3krates
0.2208324462838524	4	ethanol	3.226130653266332	so3krates
0.20849123075705853	4	ethanol	3.2457286432160806	so3krates
0.19916241598835688	4	ethanol	3.2653266331658295	so3krates
0.19251935200220638	4	ethanol	3.284924623115578	so3krates
0.18787435963088644	4	ethanol	3.304522613065327	so3krates
0.18435243274710983	4	ethanol	3.3241206030150754	so3krates
0.18106647493560973	4	ethanol	3.3437185929648243	so3krates
0.17725218691757272	4	ethanol	3.3633165829145732	so3krates
0.17235070175450654	4	ethanol	3.3829145728643217	so3krates
0.1660501957847096	4	ethanol	3.4025125628140707	so3krates
0.15829740656598598	4	ethanol	3.422110552763819	so3krates
0.14927726984301332	4	ethanol	3.441708542713568	so3krates
0.13935624490132156	4	ethanol	3.461306532663317	so3krates
0.12899871285102765	4	ethanol	3.4809045226130655	so3krates
0.11868082780326238	4	ethanol	3.5005025125628144	so3krates
0.10882513571019906	4	ethanol	3.520100502512563	so3krates
0.0997627929412034	4	ethanol	3.539698492462312	so3krates
0.09171510102144273	4	ethanol	3.5592964824120603	so3krates
0.08478549648681083	4	ethanol	3.5788944723618092	so3krates
0.07896247860699622	4	ethanol	3.598492462311558	so3krates
0.07413869061389064	4	ethanol	3.6180904522613067	so3krates
0.0701456508730252	4	ethanol	3.6376884422110556	so3krates
0.06679530040041394	4	ethanol	3.657286432160804	so3krates
0.06391733452682884	4	ethanol	3.676884422110553	so3krates
0.061384343063719926	4	ethanol	3.696482412060302	so3krates
0.05911997200497644	4	ethanol	3.7160804020100504	so3krates
0.05708911757020896	4	ethanol	3.7356783919597993	so3krates
0.0552771054527694	4	ethanol	3.755276381909548	so3krates
0.053672903811587465	4	ethanol	3.7748743718592968	so3krates
0.05226876041368937	4	ethanol	3.7944723618090457	so3krates
0.051072701131438344	4	ethanol	3.814070351758794	so3krates
0.050115463120841544	4	ethanol	3.833668341708543	so3krates
0.04943652461205633	4	ethanol	3.8532663316582916	so3krates
0.04905300140112213	4	ethanol	3.8728643216080405	so3krates
0.04893062683546191	4	ethanol	3.892462311557789	so3krates
0.0489737125734718	4	ethanol	3.912060301507538	so3krates
0.04903704512590427	4	ethanol	3.931658291457287	so3krates
0.04895187750270853	4	ethanol	3.9512562814070353	so3krates
0.04855575516563607	4	ethanol	3.9708542713567843	so3krates
0.047717554038466926	4	ethanol	3.9904522613065327	so3krates
0.046352269377664616	4	ethanol	4.010050251256281	so3krates
0.0444253720316807	4	ethanol	4.02964824120603	so3krates
0.041950861545950416	4	ethanol	4.049246231155779	so3krates
0.03898599275030379	4	ethanol	4.068844221105528	so3krates
0.03562181321867014	4	ethanol	4.088442211055276	so3krates
0.031969441151211864	4	ethanol	4.108040201005025	so3krates
0.02814722183448788	4	ethanol	4.127638190954774	so3krates
0.02427495389009959	4	ethanol	4.147236180904523	so3krates
0.020474446580601338	4	ethanol	4.166834170854272	so3krates
0.016868278238849753	4	ethanol	4.18643216080402	so3krates
0.013569839344314105	4	ethanol	4.206030150753769	so3krates
0.010666593109306139	4	ethanol	4.225628140703518	so3krates
0.008205739562320798	4	ethanol	4.245226130653267	so3krates
0.0061904992869790025	4	ethanol	4.2648241206030155	so3krates
0.004588102925963348	4	ethanol	4.284422110552764	so3krates
0.003344164167992655	4	ethanol	4.3040201005025125	so3krates
0.002396792253083201	4	ethanol	4.323618090452261	so3krates
0.0016865704883701495	4	ethanol	4.34321608040201	so3krates
0.0011618365838811818	4	ethanol	4.362814070351758	so3krates
0.0007803520404601437	4	ethanol	4.382412060301507	so3krates
0.0005086690880642857	4	ethanol	4.402010050251256	so3krates
0.0003203677759247736	4	ethanol	4.421608040201005	so3krates
0.00019421816850106398	4	ethanol	4.441206030150754	so3krates
0.00011296618691566708	4	ethanol	4.460804020100502	so3krates
6.281906941535253e-05	4	ethanol	4.480402010050251	so3krates
3.3235049352860675e-05	4	ethanol	4.5	so3krates
1.4151389379002837e-09	5	ethanol	0.6	so3krates
8.821815804487224e-09	5	ethanol	0.6195979899497487	so3krates
5.014866731583683e-08	5	ethanol	0.6391959798994975	so3krates
2.6044555561256735e-07	5	ethanol	0.6587939698492462	so3krates
1.2373100926260698e-06	5	ethanol	0.6783919597989949	so3krates
5.379711066482009e-06	5	ethanol	0.6979899497487437	so3krates
2.1400203062802862e-05	5	ethanol	0.7175879396984924	so3krates
7.78024114511895e-05	5	ethanol	0.7371859296482413	so3krates
0.00025809582941368467	5	ethanol	0.75678391959799	so3krates
0.0007797364187638158	5	ethanol	0.7763819095477387	so3krates
0.002141163043089019	5	ethanol	0.7959798994974874	so3krates
0.0053352055532865416	5	ethanol	0.8155778894472362	so3krates
0.012048761678814591	5	ethanol	0.8351758793969849	so3krates
0.024653265400858295	5	ethanol	0.8547738693467337	so3krates
0.04574499335164381	5	ethanol	0.8743718592964824	so3krates
0.07719214265629566	5	ethanol	0.8939698492462311	so3krates
0.11913482312345178	5	ethanol	0.9135678391959798	so3krates
0.1698360481653376	5	ethanol	0.9331658291457287	so3krates
0.22706020576295194	5	ethanol	0.9527638190954774	so3krates
0.29045336695816487	5	ethanol	0.9723618090452262	so3krates
0.36295324549120683	5	ethanol	0.9919597989949749	so3krates
0.449097993684212	5	ethanol	1.0115577889447236	so3krates
0.5500872568197251	5	ethanol	1.0311557788944723	so3krates
0.6584291232720993	5	ethanol	1.050753768844221	so3krates
0.7564083093233323	5	ethanol	1.07035175879397	so3krates
0.8207571792986821	5	ethanol	1.0899497487437186	so3krates
0.8318269700749388	5	ethanol	1.1095477386934673	so3krates
0.7823013969387475	5	ethanol	1.129145728643216	so3krates
0.680575727899209	5	ethanol	1.1487437185929648	so3krates
0.5472198663201585	5	ethanol	1.1683417085427137	so3krates
0.40695332662083294	5	ethanol	1.1879396984924622	so3krates
0.2805600075352932	5	ethanol	1.207537688442211	so3krates
0.18026208886416678	5	ethanol	1.2271356783919598	so3krates
0.10947449704913843	5	ethanol	1.2467336683417085	so3krates
0.06555626595928961	5	ethanol	1.2663316582914574	so3krates
0.0433486596701273	5	ethanol	1.285929648241206	so3krates
0.03782515507601539	5	ethanol	1.3055276381909549	so3krates
0.04523785927932452	5	ethanol	1.3251256281407036	so3krates
0.06299920383686423	5	ethanol	1.3447236180904523	so3krates
0.08893040828172677	5	ethanol	1.364321608040201	so3krates
0.12051865250837868	5	ethanol	1.3839195979899497	so3krates
0.1546065642223926	5	ethanol	1.4035175879396986	so3krates
0.18761558313649468	5	ethanol	1.423115577889447	so3krates
0.2161102101566298	5	ethanol	1.442713567839196	so3krates
0.2373817571897048	5	ethanol	1.4623115577889447	so3krates
0.2498212017584141	5	ethanol	1.4819095477386934	so3krates
0.2530575655682478	5	ethanol	1.5015075376884424	so3krates
0.2479750317210532	5	ethanol	1.5211055276381908	so3krates
0.23669022484880906	5	ethanol	1.5407035175879398	so3krates
0.22244297974834307	5	ethanol	1.5603015075376885	so3krates
0.20928145837125622	5	ethanol	1.5798994974874372	so3krates
0.20148213322547515	5	ethanol	1.5994974874371861	so3krates
0.2027838883435316	5	ethanol	1.6190954773869346	so3krates
0.21562535284455503	5	ethanol	1.6386934673366835	so3krates
0.24059079287297014	5	ethanol	1.658291457286432	so3krates
0.27620226513233254	5	ethanol	1.677889447236181	so3krates
0.3190967351608797	5	ethanol	1.6974874371859299	so3krates
0.36454459488395496	5	ethanol	1.7170854271356784	so3krates
0.40721660320818776	5	ethanol	1.7366834170854273	so3krates
0.4420774004280299	5	ethanol	1.7562814070351758	so3krates
0.46526073598892687	5	ethanol	1.7758793969849247	so3krates
0.47476778297816	5	ethanol	1.7954773869346732	so3krates
0.4708414896342042	5	ethanol	1.815075376884422	so3krates
0.4559185583491665	5	ethanol	1.834673366834171	so3krates
0.4341475122410475	5	ethanol	1.8542713567839195	so3krates
0.4105756703296887	5	ethanol	1.8738693467336685	so3krates
0.3902160946429486	5	ethanol	1.893467336683417	so3krates
0.3772497680761752	5	ethanol	1.9130653266331659	so3krates
0.3745536845702832	5	ethanol	1.9326633165829148	so3krates
0.38359415413295866	5	ethanol	1.9522613065326633	so3krates
0.4045772097630796	5	ethanol	1.9718592964824122	so3krates
0.4366923430108815	5	ethanol	1.9914572864321607	so3krates
0.4783304187443441	5	ethanol	2.0110552763819096	so3krates
0.5272355190259156	5	ethanol	2.0306532663316585	so3krates
0.5806013750085077	5	ethanol	2.050251256281407	so3krates
0.6351437364273778	5	ethanol	2.069849246231156	so3krates
0.6872003360045387	5	ethanol	2.0894472361809044	so3krates
0.7329293249558397	5	ethanol	2.1090452261306534	so3krates
0.7686572440564888	5	ethanol	2.128643216080402	so3krates
0.7913511417570636	5	ethanol	2.148241206030151	so3krates
0.7990994790743021	5	ethanol	2.1678391959798997	so3krates
0.791451724683878	5	ethanol	2.187437185929648	so3krates
0.7695121764502791	5	ethanol	2.207035175879397	so3krates
0.7357707391760789	5	ethanol	2.2266331658291456	so3krates
0.693725642822851	5	ethanol	2.2462311557788945	so3krates
0.6473869411640869	5	ethanol	2.2658291457286435	so3krates
0.6007552829162276	5	ethanol	2.285427135678392	so3krates
0.5573598555450925	5	ethanol	2.305025125628141	so3krates
0.519913326741688	5	ethanol	2.3246231155778894	so3krates
0.490105551494116	5	ethanol	2.3442211055276383	so3krates
0.46853087339046035	5	ethanol	2.363819095477387	so3krates
0.45474015292174164	5	ethanol	2.3834170854271357	so3krates
0.44741712194946975	5	ethanol	2.4030150753768846	so3krates
0.4446725217036712	5	ethanol	2.422613065326633	so3krates
0.4444171064908362	5	ethanol	2.442211055276382	so3krates
0.4447354864474264	5	ethanol	2.4618090452261305	so3krates
0.44417042911279175	5	ethanol	2.4814070351758795	so3krates
0.4418575266823733	5	ethanol	2.5010050251256284	so3krates
0.4375071579786428	5	ethanol	2.520603015075377	so3krates
0.43128108867862724	5	ethanol	2.540201005025126	so3krates
0.42362975657961044	5	ethanol	2.5597989949748743	so3krates
0.4151408038706777	5	ethanol	2.579396984924623	so3krates
0.40641730010406213	5	ethanol	2.598994974874372	so3krates
0.3979802098840672	5	ethanol	2.6185929648241206	so3krates
0.39018919457881085	5	ethanol	2.6381909547738696	so3krates
0.3831916469260823	5	ethanol	2.6577889447236185	so3krates
0.37691852894368955	5	ethanol	2.677386934673367	so3krates
0.37113237011378664	5	ethanol	2.696984924623116	so3krates
0.3655086893379407	5	ethanol	2.7165829145728644	so3krates
0.35972062638470115	5	ethanol	2.7361809045226133	so3krates
0.35350636861508683	5	ethanol	2.755778894472362	so3krates
0.34671708881249064	5	ethanol	2.7753768844221107	so3krates
0.3393532020813931	5	ethanol	2.7949748743718597	so3krates
0.33159443916849224	5	ethanol	2.814572864321608	so3krates
0.32381906151151696	5	ethanol	2.834170854271357	so3krates
0.31659561561831395	5	ethanol	2.8537688442211055	so3krates
0.3106257000610263	5	ethanol	2.8733668341708545	so3krates
0.30662807839844597	5	ethanol	2.8929648241206034	so3krates
0.3051808628231821	5	ethanol	2.912562814070352	so3krates
0.3065601462808589	5	ethanol	2.932160804020101	so3krates
0.31061478056815545	5	ethanol	2.9517587939698493	so3krates
0.3167069893922387	5	ethanol	2.9713567839195982	so3krates
0.32374480043851395	5	ethanol	2.9909547738693467	so3krates
0.3303275509934076	5	ethanol	3.0105527638190956	so3krates
0.3349940818550528	5	ethanol	3.0301507537688446	so3krates
0.33650707393452334	5	ethanol	3.049748743718593	so3krates
0.334073134275618	5	ethanol	3.069346733668342	so3krates
0.3274283394198878	5	ethanol	3.0889447236180905	so3krates
0.31679574713059216	5	ethanol	3.1085427135678394	so3krates
0.302782461085783	5	ethanol	3.1281407035175883	so3krates
0.28628430503534524	5	ethanol	3.147738693467337	so3krates
0.2684163974027954	5	ethanol	3.1673366834170857	so3krates
0.25043537334813004	5	ethanol	3.1869346733668342	so3krates
0.233606456593713	5	ethanol	3.206532663316583	so3krates
0.21900613518073425	5	ethanol	3.226130653266332	so3krates
0.20731165803901813	5	ethanol	3.2457286432160806	so3krates
0.19866456536251587	5	ethanol	3.2653266331658295	so3krates
0.19267391646174778	5	ethanol	3.284924623115578	so3krates
0.18855726733622027	5	ethanol	3.304522613065327	so3krates
0.1853539815751459	5	ethanol	3.3241206030150754	so3krates
0.18213058515923708	5	ethanol	3.3437185929648243	so3krates
0.17813011739610599	5	ethanol	3.3633165829145732	so3krates
0.17285739280288914	5	ethanol	3.3829145728643217	so3krates
0.16610818836844707	5	ethanol	3.4025125628140707	so3krates
0.15794771232425298	5	ethanol	3.422110552763819	so3krates
0.1486459390376733	5	ethanol	3.441708542713568	so3krates
0.1385913746774084	5	ethanol	3.461306532663317	so3krates
0.1282139968798154	5	ethanol	3.4809045226130655	so3krates
0.11793720552130273	5	ethanol	3.5005025125628144	so3krates
0.10815395675123238	5	ethanol	3.520100502512563	so3krates
0.09920501382019839	5	ethanol	3.539698492462312	so3krates
0.09134235331743486	5	ethanol	3.5592964824120603	so3krates
0.08468416922679643	5	ethanol	3.5788944723618092	so3krates
0.07918984851175273	5	ethanol	3.598492462311558	so3krates
0.0746828092818497	5	ethanol	3.6180904522613067	so3krates
0.0709218681049962	5	ethanol	3.6376884422110556	so3krates
0.06768760490582619	5	ethanol	3.657286432160804	so3krates
0.06483829409001322	5	ethanol	3.676884422110553	so3krates
0.06231184745402898	5	ethanol	3.696482412060302	so3krates
0.060087592748206034	5	ethanol	3.7160804020100504	so3krates
0.058144020527926756	5	ethanol	3.7356783919597993	so3krates
0.05644121016963435	5	ethanol	3.755276381909548	so3krates
0.05493101385320793	5	ethanol	3.7748743718592968	so3krates
0.05357755404835026	5	ethanol	3.7944723618090457	so3krates
0.05236876129345911	5	ethanol	3.814070351758794	so3krates
0.051311840244881925	5	ethanol	3.833668341708543	so3krates
0.05041783627623482	5	ethanol	3.8532663316582916	so3krates
0.049684552688590226	5	ethanol	3.8728643216080405	so3krates
0.049084974431869904	5	ethanol	3.892462311557789	so3krates
0.0485651766191976	5	ethanol	3.912060301507538	so3krates
0.04805220278485327	5	ethanol	3.931658291457287	so3krates
0.047467152412285094	5	ethanol	3.9512562814070353	so3krates
0.04673436298763961	5	ethanol	3.9708542713567843	so3krates
0.04578009753233644	5	ethanol	3.9904522613065327	so3krates
0.044524603846125256	5	ethanol	4.010050251256281	so3krates
0.04288114693522598	5	ethanol	4.02964824120603	so3krates
0.040773225249163575	5	ethanol	4.049246231155779	so3krates
0.03816554606861998	5	ethanol	4.068844221105528	so3krates
0.035089090223519824	5	ethanol	4.088442211055276	so3krates
0.03164189813161628	5	ethanol	4.108040201005025	so3krates
0.027965450906497297	5	ethanol	4.127638190954774	so3krates
0.02421379271277135	5	ethanol	4.147236180904523	so3krates
0.02053212360328123	5	ethanol	4.166834170854272	so3krates
0.01704706753313506	5	ethanol	4.18643216080402	so3krates
0.013860329070262214	5	ethanol	4.206030150753769	so3krates
0.01104089509952109	5	ethanol	4.225628140703518	so3krates
0.008620037837614792	5	ethanol	4.245226130653267	so3krates
0.00659511203359117	5	ethanol	4.2648241206030155	so3krates
0.004941120022922181	5	ethanol	4.284422110552764	so3krates
0.003622647648770512	5	ethanol	4.3040201005025125	so3krates
0.0026001352956709777	5	ethanol	4.323618090452261	so3krates
0.0018308782773972566	5	ethanol	4.34321608040201	so3krates
0.0012693030159530655	5	ethanol	4.362814070351758	so3krates
0.0008696738041817655	5	ethanol	4.382412060301507	so3krates
0.0005904615596969823	5	ethanol	4.402010050251256	so3krates
0.0003976591833059637	5	ethanol	4.421608040201005	so3krates
0.00026552533779377257	5	ethanol	4.441206030150754	so3krates
0.00017539223406853172	5	ethanol	4.460804020100502	so3krates
0.00011400665885262393	5	ethanol	4.480402010050251	so3krates
7.222012144002441e-05	5	ethanol	4.5	so3krates
