# Supplementary material for: A Euclidean transformer for fast and stable machine learned force fields
Source: Nat Commun. 2024 Aug 6;15:6539. doi: 10.1038/s41467-024-50620-6 (PMC11303804; doi:10.1038/s41467-024-50620-6)
Supplement: Supplementary file 4 — Source Data [file 41467_2024_50620_MOESM4_ESM.zip › Source Data/supp_fig3/ethanol/rdf_gt.csv]

hr	loc	molecule
3.548254889487025e-09	0.6	ethanol
2.2676688728406617e-08	0.6195979899497487	ethanol
1.3012589909473758e-07	0.6391959798994975	ethanol
6.708601111067103e-07	0.6587939698492462	ethanol
3.109326309177425e-06	0.6783919597989949	ethanol
1.2965030050953086e-05	0.6979899497487437	ethanol
4.867378960094562e-05	0.7175879396984924	ethanol
0.00016467218063065164	0.7371859296482413	ethanol
0.0005025765187469568	0.75678391959799	ethanol
0.0013854218520799213	0.7763819095477387	ethanol
0.003454790658893363	0.7959798994974874	ethanol
0.007808268611936799	0.8155778894472362	ethanol
0.01603483704626709	0.8351758793969849	ethanol
0.030019795473812463	0.8547738693467337	ethanol
0.05147560588933308	0.8743718592964824	ethanol
0.08137460256657375	0.8939698492462311	ethanol
0.11968957020115303	0.9135678391959798	ethanol
0.16583243319417135	0.9331658291457287	ethanol
0.21974044509264995	0.9527638190954774	ethanol
0.2828650712295659	0.9723618090452262	ethanol
0.35792807744406474	0.9919597989949749	ethanol
0.4467789794117759	1.0115577889447236	ethanol
0.5470006433822815	1.0311557788944723	ethanol
0.6492491540081441	1.050753768844221	ethanol
0.7375485923173681	1.07035175879397	ethanol
0.7933802254692095	1.0899497487437186	ethanol
0.8021204187855077	1.1095477386934673	ethanol
0.7587437678607329	1.129145728643216	ethanol
0.6699269559194079	1.1487437185929648	ethanol
0.551645384948188	1.1683417085427137	ethanol
0.42370581707164556	1.1879396984924622	ethanol
0.303924010116721	1.207537688442211	ethanol
0.20428700585526946	1.2271356783919598	ethanol
0.13000408901986338	1.2467336683417085	ethanol
0.08088844412195538	1.2663316582914574	ethanol
0.05375746738565572	1.285929648241206	ethanol
0.044603543670172247	1.3055276381909549	ethanol
0.04983816927701631	1.3251256281407036	ethanol
0.06653779106221147	1.3447236180904523	ethanol
0.09205347593185337	1.364321608040201	ethanol
0.12349828689963321	1.3839195979899497	ethanol
0.15752031527856689	1.4035175879396986	ethanol
0.19050213405133173	1.423115577889447	ethanol
0.2190495686245476	1.442713567839196	ethanol
0.24049779214808134	1.4623115577889447	ethanol
0.25323294757647385	1.4819095477386934	ethanol
0.2568142874475235	1.5015075376884424	ethanol
0.2520090316397322	1.5211055276381908	ethanol
0.24081194621987043	1.5407035175879398	ethanol
0.22637630555875696	1.5603015075376885	ethanol
0.21270010526152028	1.5798994974874372	ethanol
0.20399496442750856	1.5994974874371861	ethanol
0.20385632137727352	1.6190954773869346	ethanol
0.21449592897902048	1.6386934673366835	ethanol
0.2362850488054942	1.658291457286432	ethanol
0.2677148087627467	1.677889447236181	ethanol
0.3057221513489747	1.6974874371859299	ethanol
0.34624919091991746	1.7170854271356784	ethanol
0.38490777397672343	1.7366834170854273	ethanol
0.4176529189660172	1.7562814070351758	ethanol
0.4413817065776717	1.7758793969849247	ethanol
0.45437412271544736	1.7954773869346732	ethanol
0.4565113282141851	1.815075376884422	ethanol
0.4492510290337867	1.834673366834171	ethanol
0.43538241470569605	1.8542713567839195	ethanol
0.41860469908583725	1.8738693467336685	ethanol
0.4029853720565722	1.893467336683417	ethanol
0.3923766577556563	1.9130653266331659	ethanol
0.38989447110187997	1.9326633165829148	ethanol
0.39756248858052395	1.9522613065326633	ethanol
0.416176382656305	1.9718592964824122	ethanol
0.4453688037007761	1.9914572864321607	ethanol
0.48379563392956537	2.0110552763819096	ethanol
0.5293468616478391	2.0306532663316585	ethanol
0.5793119414126995	2.050251256281407	ethanol
0.6304857003473789	2.069849246231156	ethanol
0.6792675507473747	2.0894472361809044	ethanol
0.7218515977389687	2.1090452261306534	ethanol
0.7545865930563073	2.128643216080402	ethanol
0.774489886147498	2.148241206030151	ethanol
0.779779413868362	2.1678391959798997	ethanol
0.7702311413682433	2.187437185929648	ethanol
0.7472261550356045	2.207035175879397	ethanol
0.7134841290666198	2.2266331658291456	ethanol
0.6725968603814516	2.2462311557788945	ethanol
0.6285107287342498	2.2658291457286435	ethanol
0.5850626068126531	2.285427135678392	ethanol
0.545602321009422	2.305025125628141	ethanol
0.5126923296801102	2.3246231155778894	ethanol
0.4878838699298906	2.3442211055276383	ethanol
0.47160387001167997	2.363819095477387	ethanol
0.4631999500649346	2.3834170854271357	ethanol
0.4611563403731059	2.4030150753768846	ethanol
0.46343492317632573	2.422613065326633	ethanol
0.4678578490057687	2.442211055276382	ethanol
0.47244972480218944	2.4618090452261305	ethanol
0.4756809081426979	2.4814070351758795	ethanol
0.4765803712176219	2.5010050251256284	ethanol
0.4747192248376751	2.520603015075377	ethanol
0.4701058100778948	2.540201005025126	ethanol
0.4630570912534335	2.5597989949748743	ethanol
0.4540935664402657	2.579396984924623	ethanol
0.44385935739690063	2.598994974874372	ethanol
0.43304033698795025	2.6185929648241206	ethanol
0.42226487436938126	2.6381909547738696	ethanol
0.4120020428085105	2.6577889447236185	ethanol
0.4024875876274216	2.677386934673367	ethanol
0.3937022386715803	2.696984924623116	ethanol
0.38541251519446923	2.7165829145728644	ethanol
0.37726545515597987	2.7361809045226133	ethanol
0.36890555411096526	2.755778894472362	ethanol
0.3600698346370671	2.7753768844221107	ethanol
0.35063568588485555	2.7949748743718597	ethanol
0.34063694023785196	2.814572864321608	ethanol
0.33028556945882626	2.834170854271357	ethanol
0.3200112198364399	2.8537688442211055	ethanol
0.31048050430629803	2.8733668341708545	ethanol
0.3025345039512198	2.8929648241206034	ethanol
0.29701519318776254	2.912562814070352	ethanol
0.2945194205826915	2.932160804020101	ethanol
0.29517421122342596	2.9517587939698493	ethanol
0.29853054833461606	2.9713567839195982	ethanol
0.3036200252033341	2.9909547738693467	ethanol
0.3091426821973625	3.0105527638190956	ethanol
0.31370417866581474	3.0301507537688446	ethanol
0.3160254917235487	3.049748743718593	ethanol
0.31509402993120983	3.069346733668342	ethanol
0.31026750448031853	3.0889447236180905	ethanol
0.30134917886958335	3.1085427135678394	ethanol
0.288631203219082	3.1281407035175883	ethanol
0.272882302056599	3.147738693467337	ethanol
0.2552595497328384	3.1673366834170857	ethanol
0.23714775601775523	3.1869346733668342	ethanol
0.21995421892740594	3.206532663316583	ethanol
0.20489687658441041	3.226130653266332	ethanol
0.19282243127899432	3.2457286432160806	ethanol
0.1840876929766463	3.2653266331658295	ethanol
0.17853273464949357	3.284924623115578	ethanol
0.1755576834252546	3.304522613065327	ethanol
0.1742822677903158	3.3241206030150754	ethanol
0.1737357579119548	3.3437185929648243	ethanol
0.1730192403459238	3.3633165829145732	ethanol
0.1714072472844705	3.3829145728643217	ethanol
0.16839123514678384	3.4025125628140707	ethanol
0.16368887904837	3.422110552763819	ethanol
0.15724223256605088	3.441708542713568	ethanol
0.1492117977115195	3.461306532663317	ethanol
0.1399557784746705	3.4809045226130655	ethanol
0.12997762828665624	3.5005025125628144	ethanol
0.11983764925222978	3.520100502512563	ethanol
0.11004869458765994	3.539698492462312	ethanol
0.10099247723105007	3.5592964824120603	ethanol
0.09288631038956431	3.5788944723618092	ethanol
0.08580353901816075	3.598492462311558	ethanol
0.07972307530591091	3.6180904522613067	ethanol
0.07457324812022213	3.6376884422110556	ethanol
0.07024888691061446	3.657286432160804	ethanol
0.06660744456079451	3.676884422110553	ethanol
0.06346873199051785	3.696482412060302	ethanol
0.06063814720151624	3.7160804020100504	ethanol
0.05795009461057009	3.7356783919597993	ethanol
0.05530795188143984	3.755276381909548	ethanol
0.05269690002899476	3.7748743718592968	ethanol
0.05016433249533088	3.7944723618090457	ethanol
0.04778272709322158	3.814070351758794	ethanol
0.04561688811891936	3.833668341708543	ethanol
0.043709078938002105	3.8532663316582916	ethanol
0.04208048552479447	3.8728643216080405	ethanol
0.04073717972719104	3.892462311557789	ethanol
0.0396697881667322	3.912060301507538	ethanol
0.03884582780314237	3.931658291457287	ethanol
0.038202773625438946	3.9512562814070353	ethanol
0.03765052374811438	3.9708542713567843	ethanol
0.037084576456951505	3.9904522613065327	ethanol
0.036403278339009484	4.010050251256281	ethanol
0.03552050523094433	4.02964824120603	ethanol
0.03436970509961359	4.049246231155779	ethanol
0.03290194187170558	4.068844221105528	ethanol
0.031084260785572162	4.088442211055276	ethanol
0.028903204825132908	4.108040201005025	ethanol
0.02637351488880713	4.127638190954774	ethanol
0.023547573835132365	4.147236180904523	ethanol
0.02051932003189128	4.166834170854272	ethanol
0.01741753088570209	4.18643216080402	ethanol
0.014387317917798906	4.206030150753769	ethanol
0.011564452866240922	4.225628140703518	ethanol
0.009051797850302731	4.245226130653267	ethanol
0.006906826919597084	4.2648241206030155	ethanol
0.00514328920487561	4.284422110552764	ethanol
0.0037425879203299693	4.3040201005025125	ethanol
0.00266694335298256	4.323618090452261	ethanol
0.0018687725981193215	4.34321608040201	ethanol
0.0012959051886505502	4.362814070351758	ethanol
0.0008955109083484957	4.382412060301507	ethanol
0.0006188488634430795	4.402010050251256	ethanol
0.000426097512697299	4.421608040201005	ethanol
0.0002889840998341778	4.441206030150754	ethanol
0.00019000082086405214	4.460804020100502	ethanol
0.00011914863784558439	4.480402010050251	ethanol
7.026980986373392e-05	4.5	ethanol
