# Supplementary material for: A Euclidean transformer for fast and stable machine learned force fields
Source: Nat Commun. 2024 Aug 6;15:6539. doi: 10.1038/s41467-024-50620-6 (PMC11303804; doi:10.1038/s41467-024-50620-6)
Supplement: Supplementary file 4 — Source Data [file 41467_2024_50620_MOESM4_ESM.zip › Source Data/supp_fig3/salicylic_acid/rdf.csv]

hr	run	molecule	loc	model
5.089035910404804e-06	1	salicylic_acid	0.6	so3krates
2.9102167387998218e-05	1	salicylic_acid	0.6371859296482412	so3krates
0.0001402602225389487	1	salicylic_acid	0.6743718592964824	so3krates
0.0005702822285797055	1	salicylic_acid	0.7115577889447235	so3krates
0.00195990082135925	1	salicylic_acid	0.7487437185929648	so3krates
0.00571176345066129	1	salicylic_acid	0.785929648241206	so3krates
0.014185171472454398	1	salicylic_acid	0.8231155778894472	so3krates
0.030231407837389226	1	salicylic_acid	0.8603015075376885	so3krates
0.05579740897962145	1	salicylic_acid	0.8974874371859296	so3krates
0.09015388283979632	1	salicylic_acid	0.9346733668341709	so3krates
0.12892357161353027	1	salicylic_acid	0.9718592964824121	so3krates
0.16467520278742404	1	salicylic_acid	1.0090452261306533	so3krates
0.1890476582660445	1	salicylic_acid	1.0462311557788944	so3krates
0.19608755127275418	1	salicylic_acid	1.0834170854271357	so3krates
0.18588988177646368	1	salicylic_acid	1.120603015075377	so3krates
0.16629425962070812	1	salicylic_acid	1.157788944723618	so3krates
0.15060380534387288	1	salicylic_acid	1.1949748743718593	so3krates
0.1520417128109324	1	salicylic_acid	1.2321608040201006	so3krates
0.1776628787457995	1	salicylic_acid	1.2693467336683417	so3krates
0.22387402651272692	1	salicylic_acid	1.306532663316583	so3krates
0.27544305609476843	1	salicylic_acid	1.3437185929648243	so3krates
0.310512164454376	1	salicylic_acid	1.3809045226130654	so3krates
0.3113904161246547	1	salicylic_acid	1.4180904522613065	so3krates
0.2747562920139143	1	salicylic_acid	1.4552763819095478	so3krates
0.2131557863392882	1	salicylic_acid	1.492462311557789	so3krates
0.14660687037887113	1	salicylic_acid	1.5296482412060302	so3krates
0.09154491609452149	1	salicylic_acid	1.5668341708542715	so3krates
0.05508222251180484	1	salicylic_acid	1.6040201005025128	so3krates
0.036294445956601876	1	salicylic_acid	1.6412060301507538	so3krates
0.030739979925945255	1	salicylic_acid	1.678391959798995	so3krates
0.034019434709534876	1	salicylic_acid	1.7155778894472364	so3krates
0.04289451457294173	1	salicylic_acid	1.7527638190954775	so3krates
0.054816638786053244	1	salicylic_acid	1.7899497487437186	so3krates
0.06739299649333294	1	salicylic_acid	1.8271356783919601	so3krates
0.07878511367746019	1	salicylic_acid	1.8643216080402012	so3krates
0.08896166426329523	1	salicylic_acid	1.9015075376884423	so3krates
0.10072289123607818	1	salicylic_acid	1.9386934673366834	so3krates
0.11915975312428558	1	salicylic_acid	1.9758793969849249	so3krates
0.14907680933855147	1	salicylic_acid	2.013065326633166	so3krates
0.19148998630079728	1	salicylic_acid	2.050251256281407	so3krates
0.24153421979296522	1	salicylic_acid	2.0874371859296486	so3krates
0.2898613724340833	1	salicylic_acid	2.1246231155778896	so3krates
0.32755889330948107	1	salicylic_acid	2.1618090452261307	so3krates
0.35187906459411555	1	salicylic_acid	2.1989949748743722	so3krates
0.36873081896846	1	salicylic_acid	2.2361809045226133	so3krates
0.38940038621216594	1	salicylic_acid	2.2733668341708544	so3krates
0.42272671960976754	1	salicylic_acid	2.3105527638190955	so3krates
0.4675406312385138	1	salicylic_acid	2.347738693467337	so3krates
0.5108827989584955	1	salicylic_acid	2.384924623115578	so3krates
0.5341511047666498	1	salicylic_acid	2.422110552763819	so3krates
0.5236613995766394	1	salicylic_acid	2.4592964824120607	so3krates
0.47853681157731054	1	salicylic_acid	2.4964824120603017	so3krates
0.4108139400046223	1	salicylic_acid	2.533668341708543	so3krates
0.33863754748382147	1	salicylic_acid	2.570854271356784	so3krates
0.27792498380024516	1	salicylic_acid	2.6080402010050254	so3krates
0.23732671783743953	1	salicylic_acid	2.6452261306532665	so3krates
0.21751420804398527	1	salicylic_acid	2.682412060301508	so3krates
0.2130619749915924	1	salicylic_acid	2.719597989949749	so3krates
0.2151952980070308	1	salicylic_acid	2.75678391959799	so3krates
0.21480437940318192	1	salicylic_acid	2.7939698492462317	so3krates
0.2054047417456569	1	salicylic_acid	2.831155778894473	so3krates
0.18516917623159543	1	salicylic_acid	2.868341708542714	so3krates
0.1570589414170816	1	salicylic_acid	2.905527638190955	so3krates
0.12700566492459842	1	salicylic_acid	2.9427135678391965	so3krates
0.10121764936298445	1	salicylic_acid	2.9798994974874375	so3krates
0.08396000720116753	1	salicylic_acid	3.0170854271356786	so3krates
0.0765705816035784	1	salicylic_acid	3.05427135678392	so3krates
0.07779149721001555	1	salicylic_acid	3.0914572864321612	so3krates
0.08515266806848909	1	salicylic_acid	3.1286432160804023	so3krates
0.09688482797914882	1	salicylic_acid	3.1658291457286434	so3krates
0.11340959022992055	1	salicylic_acid	3.203015075376885	so3krates
0.1372108050818877	1	salicylic_acid	3.240201005025126	so3krates
0.17053809689949279	1	salicylic_acid	3.277386934673367	so3krates
0.21203506692775217	1	salicylic_acid	3.3145728643216086	so3krates
0.2548815172479131	1	salicylic_acid	3.3517587939698497	so3krates
0.2886850053402598	1	salicylic_acid	3.3889447236180907	so3krates
0.30472592304150625	1	salicylic_acid	3.4261306532663323	so3krates
0.3011872312464273	1	salicylic_acid	3.4633165829145733	so3krates
0.2845017385803044	1	salicylic_acid	3.5005025125628144	so3krates
0.2657038700867463	1	salicylic_acid	3.5376884422110555	so3krates
0.25437859913843247	1	salicylic_acid	3.574874371859297	so3krates
0.2542950236570876	1	salicylic_acid	3.612060301507538	so3krates
0.2630889756726255	1	salicylic_acid	3.649246231155779	so3krates
0.27521765999207554	1	salicylic_acid	3.6864321608040207	so3krates
0.2854748920438836	1	salicylic_acid	3.7236180904522618	so3krates
0.2907819300958595	1	salicylic_acid	3.760804020100503	so3krates
0.28987181531584333	1	salicylic_acid	3.7979899497487444	so3krates
0.28212618520691485	1	salicylic_acid	3.8351758793969855	so3krates
0.26708805889448706	1	salicylic_acid	3.8723618090452265	so3krates
0.2451602604281963	1	salicylic_acid	3.9095477386934676	so3krates
0.21870293849027028	1	salicylic_acid	3.946733668341709	so3krates
0.1922713901227543	1	salicylic_acid	3.98391959798995	so3krates
0.1714274153787212	1	salicylic_acid	4.021105527638191	so3krates
0.16070640314021087	1	salicylic_acid	4.058291457286432	so3krates
0.16190760597414552	1	salicylic_acid	4.0954773869346734	so3krates
0.17354604648245625	1	salicylic_acid	4.1326633165829145	so3krates
0.1915271239524561	1	salicylic_acid	4.169849246231156	so3krates
0.210534292469295	1	salicylic_acid	4.207035175879398	so3krates
0.22554097168661422	1	salicylic_acid	4.244221105527639	so3krates
0.23309000843540456	1	salicylic_acid	4.28140703517588	so3krates
0.23215042816538783	1	salicylic_acid	4.318592964824121	so3krates
0.22431846295585064	1	salicylic_acid	4.355778894472362	so3krates
0.21313803749871	1	salicylic_acid	4.392964824120603	so3krates
0.2026470184392426	1	salicylic_acid	4.430150753768845	so3krates
0.19574226648124032	1	salicylic_acid	4.467336683417086	so3krates
0.19315235132476252	1	salicylic_acid	4.504522613065327	so3krates
0.19350200395526831	1	salicylic_acid	4.541708542713568	so3krates
0.19435063402724256	1	salicylic_acid	4.578894472361809	so3krates
0.1935720103472491	1	salicylic_acid	4.61608040201005	so3krates
0.19031183592253798	1	salicylic_acid	4.653266331658291	so3krates
0.18508448865379562	1	salicylic_acid	4.6904522613065325	so3krates
0.1791353910400811	1	salicylic_acid	4.727638190954774	so3krates
0.17360659107908005	1	salicylic_acid	4.7648241206030155	so3krates
0.16902338512018245	1	salicylic_acid	4.802010050251257	so3krates
0.1652587830650454	1	salicylic_acid	4.839195979899498	so3krates
0.16178706188915512	1	salicylic_acid	4.876381909547739	so3krates
0.15796865014927128	1	salicylic_acid	4.91356783919598	so3krates
0.15326317661359531	1	salicylic_acid	4.950753768844221	so3krates
0.14740957173330818	1	salicylic_acid	4.987939698492463	so3krates
0.14059229852817892	1	salicylic_acid	5.025125628140704	so3krates
0.13349145285182962	1	salicylic_acid	5.062311557788945	so3krates
0.12706932592404685	1	salicylic_acid	5.099497487437186	so3krates
0.12208427950389183	1	salicylic_acid	5.136683417085427	so3krates
0.11856605747399013	1	salicylic_acid	5.173869346733668	so3krates
0.1156211785705868	1	salicylic_acid	5.211055276381909	so3krates
0.11179550788835203	1	salicylic_acid	5.248241206030151	so3krates
0.10585891800092843	1	salicylic_acid	5.285427135678392	so3krates
0.09756480424881887	1	salicylic_acid	5.3226130653266335	so3krates
0.08792996346200357	1	salicylic_acid	5.3597989949748746	so3krates
0.07888133654005652	1	salicylic_acid	5.396984924623116	so3krates
0.07248765917419359	1	salicylic_acid	5.434170854271357	so3krates
0.07018519327196418	1	salicylic_acid	5.471356783919598	so3krates
0.07234256760109871	1	salicylic_acid	5.50854271356784	so3krates
0.07828354557128961	1	salicylic_acid	5.545728643216081	so3krates
0.08664535886377198	1	salicylic_acid	5.582914572864322	so3krates
0.0958209774164155	1	salicylic_acid	5.620100502512563	so3krates
0.1042792562162965	1	salicylic_acid	5.657286432160804	so3krates
0.11072193961812887	1	salicylic_acid	5.694472361809045	so3krates
0.11417246716130311	1	salicylic_acid	5.731658291457286	so3krates
0.11409474671743516	1	salicylic_acid	5.768844221105528	so3krates
0.1105381570224468	1	salicylic_acid	5.806030150753769	so3krates
0.10419892525148165	1	salicylic_acid	5.84321608040201	so3krates
0.09627059419118855	1	salicylic_acid	5.880402010050251	so3krates
0.08806843669116482	1	salicylic_acid	5.9175879396984925	so3krates
0.08058592956621795	1	salicylic_acid	5.954773869346734	so3krates
0.07421486397874898	1	salicylic_acid	5.9919597989949756	so3krates
0.06875292863451751	1	salicylic_acid	6.029145728643217	so3krates
0.06364393548967741	1	salicylic_acid	6.066331658291458	so3krates
0.05830501278180514	1	salicylic_acid	6.103517587939699	so3krates
0.052411528455265144	1	salicylic_acid	6.14070351758794	so3krates
0.04605349712591884	1	salicylic_acid	6.177889447236181	so3krates
0.039713548385472246	1	salicylic_acid	6.215075376884422	so3krates
0.034073147152683295	1	salicylic_acid	6.252261306532664	so3krates
0.02973011106427626	1	salicylic_acid	6.289447236180905	so3krates
0.026955972395838967	1	salicylic_acid	6.326633165829146	so3krates
0.025596153243818576	1	salicylic_acid	6.363819095477387	so3krates
0.025138298580690704	1	salicylic_acid	6.401005025125628	so3krates
0.024901293547289708	1	salicylic_acid	6.438190954773869	so3krates
0.024265336586077577	1	salicylic_acid	6.4753768844221105	so3krates
0.022865339832189985	1	salicylic_acid	6.512562814070352	so3krates
0.020687891680084208	1	salicylic_acid	6.5497487437185935	so3krates
0.01804412482277909	1	salicylic_acid	6.586934673366835	so3krates
0.015438136742522842	1	salicylic_acid	6.624120603015076	so3krates
0.013392864206412763	1	salicylic_acid	6.661306532663317	so3krates
0.01230196130142399	1	salicylic_acid	6.698492462311558	so3krates
0.012344204968253048	1	salicylic_acid	6.735678391959799	so3krates
0.013458378416337773	1	salicylic_acid	6.772864321608041	so3krates
0.015361547333084789	1	salicylic_acid	6.810050251256282	so3krates
0.017601182045369024	1	salicylic_acid	6.847236180904523	so3krates
0.019641600240441707	1	salicylic_acid	6.884422110552764	so3krates
0.020981401868760633	1	salicylic_acid	6.921608040201005	so3krates
0.021276886329649202	1	salicylic_acid	6.958793969849246	so3krates
0.020422706687395133	1	salicylic_acid	6.995979899497488	so3krates
0.018548966954413354	1	salicylic_acid	7.033165829145729	so3krates
0.015943887178493724	1	salicylic_acid	7.07035175879397	so3krates
0.01295704762929203	1	salicylic_acid	7.1075376884422115	so3krates
0.009929426638878313	1	salicylic_acid	7.1447236180904525	so3krates
0.00715136201348909	1	salicylic_acid	7.181909547738694	so3krates
0.004828884197006818	1	salicylic_acid	7.219095477386935	so3krates
0.0030579053111549595	1	salicylic_acid	7.256281407035177	so3krates
0.0018238690256520698	1	salicylic_acid	7.293467336683418	so3krates
0.0010335597933887662	1	salicylic_acid	7.330653266331659	so3krates
0.0005630332407331926	1	salicylic_acid	7.3678391959799	so3krates
0.00029806727432253805	1	salicylic_acid	7.405025125628141	so3krates
0.00015415219241979802	1	salicylic_acid	7.442211055276382	so3krates
7.772933752638544e-05	1	salicylic_acid	7.479396984924623	so3krates
3.801872917624274e-05	1	salicylic_acid	7.516582914572865	so3krates
1.798239189384695e-05	1	salicylic_acid	7.553768844221106	so3krates
8.207193089186114e-06	1	salicylic_acid	7.590954773869347	so3krates
3.580934466633238e-06	1	salicylic_acid	7.628140703517588	so3krates
1.460906282950607e-06	1	salicylic_acid	7.665326633165829	so3krates
5.403849346965706e-07	1	salicylic_acid	7.7025125628140705	so3krates
1.758731356028611e-07	1	salicylic_acid	7.739698492462312	so3krates
4.920327405853511e-08	1	salicylic_acid	7.7768844221105535	so3krates
1.1648108475732e-08	1	salicylic_acid	7.814070351758795	so3krates
2.310535084360455e-09	1	salicylic_acid	7.851256281407036	so3krates
3.817627772092028e-10	1	salicylic_acid	7.888442211055277	so3krates
5.2356697821380506e-11	1	salicylic_acid	7.925628140703518	so3krates
5.9476419205860465e-12	1	salicylic_acid	7.962814070351759	so3krates
5.589511703507087e-13	1	salicylic_acid	8.0	so3krates
5.3558521873267295e-06	2	salicylic_acid	0.6	so3krates
3.054754359922862e-05	2	salicylic_acid	0.6371859296482412	so3krates
0.00014647385427418605	2	salicylic_acid	0.6743718592964824	so3krates
0.0005916370082350246	2	salicylic_acid	0.7115577889447235	so3krates
0.0020187611273032183	2	salicylic_acid	0.7487437185929648	so3krates
0.005842037357622528	2	salicylic_acid	0.785929648241206	so3krates
0.014416883168623076	2	salicylic_acid	0.8231155778894472	so3krates
0.030563082359699106	2	salicylic_acid	0.8603015075376885	so3krates
0.05617930597324305	2	salicylic_acid	0.8974874371859296	so3krates
0.09049955727138527	2	salicylic_acid	0.9346733668341709	so3krates
0.1291327426245687	2	salicylic_acid	0.9718592964824121	so3krates
0.16464924047952453	2	salicylic_acid	1.0090452261306533	so3krates
0.18872193356537043	2	salicylic_acid	1.0462311557788944	so3krates
0.19549067906370587	2	salicylic_acid	1.0834170854271357	so3krates
0.1851566203045343	2	salicylic_acid	1.120603015075377	so3krates
0.16557499130955297	2	salicylic_acid	1.157788944723618	so3krates
0.14996499559860182	2	salicylic_acid	1.1949748743718593	so3krates
0.1515031123403159	2	salicylic_acid	1.2321608040201006	so3krates
0.17734094236501272	2	salicylic_acid	1.2693467336683417	so3krates
0.22401969448497536	2	salicylic_acid	1.306532663316583	so3krates
0.2762464054498108	2	salicylic_acid	1.3437185929648243	so3krates
0.31183877196433907	2	salicylic_acid	1.3809045226130654	so3krates
0.3127595297230785	2	salicylic_acid	1.4180904522613065	so3krates
0.2756411133359142	2	salicylic_acid	1.4552763819095478	so3krates
0.21332648221481473	2	salicylic_acid	1.492462311557789	so3krates
0.14619540365012762	2	salicylic_acid	1.5296482412060302	so3krates
0.09082738909575659	2	salicylic_acid	1.5668341708542715	so3krates
0.05424001924993895	2	salicylic_acid	1.6040201005025128	so3krates
0.03535739870697538	2	salicylic_acid	1.6412060301507538	so3krates
0.029690882229553402	2	salicylic_acid	1.678391959798995	so3krates
0.03291469115950675	2	salicylic_acid	1.7155778894472364	so3krates
0.04188743875042609	2	salicylic_acid	1.7527638190954775	so3krates
0.054067976197563344	2	salicylic_acid	1.7899497487437186	so3krates
0.06693913975979439	2	salicylic_acid	1.8271356783919601	so3krates
0.07846979288917344	2	salicylic_acid	1.8643216080402012	so3krates
0.08850619286495452	2	salicylic_acid	1.9015075376884423	so3krates
0.09992300603646867	2	salicylic_acid	1.9386934673366834	so3krates
0.1180920689695062	2	salicylic_acid	1.9758793969849249	so3krates
0.14814833330647692	2	salicylic_acid	2.013065326633166	so3krates
0.19124518054074835	2	salicylic_acid	2.050251256281407	so3krates
0.24232296200380524	2	salicylic_acid	2.0874371859296486	so3krates
0.29160882102331465	2	salicylic_acid	2.1246231155778896	so3krates
0.3298114509625858	2	salicylic_acid	2.1618090452261307	so3krates
0.3540719659969796	2	salicylic_acid	2.1989949748743722	so3krates
0.3704529405691206	2	salicylic_acid	2.2361809045226133	so3krates
0.39047999985825393	2	salicylic_acid	2.2733668341708544	so3krates
0.42315439399121335	2	salicylic_acid	2.3105527638190955	so3krates
0.46737414306886005	2	salicylic_acid	2.347738693467337	so3krates
0.5102338735225639	2	salicylic_acid	2.384924623115578	so3krates
0.533223153870322	2	salicylic_acid	2.422110552763819	so3krates
0.5227480873553256	2	salicylic_acid	2.4592964824120607	so3krates
0.477945315756816	2	salicylic_acid	2.4964824120603017	so3krates
0.41075979909878446	2	salicylic_acid	2.533668341708543	so3krates
0.3391805386731008	2	salicylic_acid	2.570854271356784	so3krates
0.2789631847336302	2	salicylic_acid	2.6080402010050254	so3krates
0.23860799743646485	2	salicylic_acid	2.6452261306532665	so3krates
0.2186444382966932	2	salicylic_acid	2.682412060301508	so3krates
0.21356300398143488	2	salicylic_acid	2.719597989949749	so3krates
0.21467195190539065	2	salicylic_acid	2.75678391959799	so3krates
0.2131715213081042	2	salicylic_acid	2.7939698492462317	so3krates
0.20301293232202536	2	salicylic_acid	2.831155778894473	so3krates
0.18269643741529487	2	salicylic_acid	2.868341708542714	so3krates
0.15520946536508215	2	salicylic_acid	2.905527638190955	so3krates
0.12620823945148107	2	salicylic_acid	2.9427135678391965	so3krates
0.10149913035356037	2	salicylic_acid	2.9798994974874375	so3krates
0.08502255140406856	2	salicylic_acid	3.0170854271356786	so3krates
0.07797630091506748	2	salicylic_acid	3.05427135678392	so3krates
0.07913693908424584	2	salicylic_acid	3.0914572864321612	so3krates
0.08617290881094347	2	salicylic_acid	3.1286432160804023	so3krates
0.0974941825183183	2	salicylic_acid	3.1658291457286434	so3krates
0.11370591341867936	2	salicylic_acid	3.203015075376885	so3krates
0.13744208199453328	2	salicylic_acid	3.240201005025126	so3krates
0.17101028209113253	2	salicylic_acid	3.277386934673367	so3krates
0.21297131705379116	2	salicylic_acid	3.3145728643216086	so3krates
0.25629934937571336	2	salicylic_acid	3.3517587939698497	so3krates
0.2903790998869183	2	salicylic_acid	3.3889447236180907	so3krates
0.3063884445445073	2	salicylic_acid	3.4261306532663323	so3krates
0.30258126223637266	2	salicylic_acid	3.4633165829145733	so3krates
0.2855338407790589	2	salicylic_acid	3.5005025125628144	so3krates
0.2663324038113062	2	salicylic_acid	3.5376884422110555	so3krates
0.25448013778602774	2	salicylic_acid	3.574874371859297	so3krates
0.25366819564423293	2	salicylic_acid	3.612060301507538	so3krates
0.2616169053174384	2	salicylic_acid	3.649246231155779	so3krates
0.27302816582241335	2	salicylic_acid	3.6864321608040207	so3krates
0.28294162326330935	2	salicylic_acid	3.7236180904522618	so3krates
0.2883658638111918	2	salicylic_acid	3.760804020100503	so3krates
0.28793381047922967	2	salicylic_acid	3.7979899497487444	so3krates
0.28084683443642255	2	salicylic_acid	3.8351758793969855	so3krates
0.2665255220726387	2	salicylic_acid	3.8723618090452265	so3krates
0.2453499012481242	2	salicylic_acid	3.9095477386934676	so3krates
0.2196720373666521	2	salicylic_acid	3.946733668341709	so3krates
0.19393967518517113	2	salicylic_acid	3.98391959798995	so3krates
0.1734905662937415	2	salicylic_acid	4.021105527638191	so3krates
0.16263719554971628	2	salicylic_acid	4.058291457286432	so3krates
0.16312524957031194	2	salicylic_acid	4.0954773869346734	so3krates
0.17366418420579827	2	salicylic_acid	4.1326633165829145	so3krates
0.19052148042064454	2	salicylic_acid	4.169849246231156	so3krates
0.2087430962991798	2	salicylic_acid	4.207035175879398	so3krates
0.22353532564840328	2	salicylic_acid	4.244221105527639	so3krates
0.23148908243937313	2	salicylic_acid	4.28140703517588	so3krates
0.23142474636182492	2	salicylic_acid	4.318592964824121	so3krates
0.22463554275521197	2	salicylic_acid	4.355778894472362	so3krates
0.21433722130317018	2	salicylic_acid	4.392964824120603	so3krates
0.20437162370466722	2	salicylic_acid	4.430150753768845	so3krates
0.19763767823372153	2	salicylic_acid	4.467336683417086	so3krates
0.1950023478206468	2	salicylic_acid	4.504522613065327	so3krates
0.19524796459423663	2	salicylic_acid	4.541708542713568	so3krates
0.19601957188110375	2	salicylic_acid	4.578894472361809	so3krates
0.19517616801349075	2	salicylic_acid	4.61608040201005	so3krates
0.1917874436593509	2	salicylic_acid	4.653266331658291	so3krates
0.1863076158359989	2	salicylic_acid	4.6904522613065325	so3krates
0.17999455914781073	2	salicylic_acid	4.727638190954774	so3krates
0.17407319859427436	2	salicylic_acid	4.7648241206030155	so3krates
0.16917000251799827	2	salicylic_acid	4.802010050251257	so3krates
0.16520978877154718	2	salicylic_acid	4.839195979899498	so3krates
0.16162329524899569	2	salicylic_acid	4.876381909547739	so3krates
0.15764296314150497	2	salicylic_acid	4.91356783919598	so3krates
0.15259891538328826	2	salicylic_acid	4.950753768844221	so3krates
0.14621399390583753	2	salicylic_acid	4.987939698492463	so3krates
0.13882348659744503	2	salicylic_acid	5.025125628140704	so3krates
0.13134997485725433	2	salicylic_acid	5.062311557788945	so3krates
0.12493100819570817	2	salicylic_acid	5.099497487437186	so3krates
0.12032101676158909	2	salicylic_acid	5.136683417085427	so3krates
0.11738885146710022	2	salicylic_acid	5.173869346733668	so3krates
0.11504215045993076	2	salicylic_acid	5.211055276381909	so3krates
0.11170036360724024	2	salicylic_acid	5.248241206030151	so3krates
0.10611738655133299	2	salicylic_acid	5.285427135678392	so3krates
0.09811106694698991	2	salicylic_acid	5.3226130653266335	so3krates
0.0887743692939815	2	salicylic_acid	5.3597989949748746	so3krates
0.08005325416212933	2	salicylic_acid	5.396984924623116	so3krates
0.07396051228597256	2	salicylic_acid	5.434170854271357	so3krates
0.07185413938723241	2	salicylic_acid	5.471356783919598	so3krates
0.07407161881375966	2	salicylic_acid	5.50854271356784	so3krates
0.07996274846929297	2	salicylic_acid	5.545728643216081	so3krates
0.08819210937477881	2	salicylic_acid	5.582914572864322	so3krates
0.0971312173962197	2	salicylic_acid	5.620100502512563	so3krates
0.1051961196188815	2	salicylic_acid	5.657286432160804	so3krates
0.11107251632335337	2	salicylic_acid	5.694472361809045	so3krates
0.11385735808131789	2	salicylic_acid	5.731658291457286	so3krates
0.11316968062053959	2	salicylic_acid	5.768844221105528	so3krates
0.10922698668740591	2	salicylic_acid	5.806030150753769	so3krates
0.10281356473061841	2	salicylic_acid	5.84321608040201	so3krates
0.0950745178397997	2	salicylic_acid	5.880402010050251	so3krates
0.08716724435820551	2	salicylic_acid	5.9175879396984925	so3krates
0.0799083048719354	2	salicylic_acid	5.954773869346734	so3krates
0.07357673462876987	2	salicylic_acid	5.9919597989949756	so3krates
0.06795655392418982	2	salicylic_acid	6.029145728643217	so3krates
0.06257535738576533	2	salicylic_acid	6.066331658291458	so3krates
0.057002630974195334	2	salicylic_acid	6.103517587939699	so3krates
0.051068092160676155	2	salicylic_acid	6.14070351758794	so3krates
0.0449341839230554	2	salicylic_acid	6.177889447236181	so3krates
0.03903357263052069	2	salicylic_acid	6.215075376884422	so3krates
0.033912948915423714	2	salicylic_acid	6.252261306532664	so3krates
0.030031918324670667	2	salicylic_acid	6.289447236180905	so3krates
0.027580788083591653	2	salicylic_acid	6.326633165829146	so3krates
0.026386395710014252	2	salicylic_acid	6.363819095477387	so3krates
0.025948669315918618	2	salicylic_acid	6.401005025125628	so3krates
0.025603845687221315	2	salicylic_acid	6.438190954773869	so3krates
0.024759561680590438	2	salicylic_acid	6.4753768844221105	so3krates
0.023105048813612642	2	salicylic_acid	6.512562814070352	so3krates
0.020701551662233267	2	salicylic_acid	6.5497487437185935	so3krates
0.017924811924840852	2	salicylic_acid	6.586934673366835	so3krates
0.015311146710525294	2	salicylic_acid	6.624120603015076	so3krates
0.013381439677606044	2	salicylic_acid	6.661306532663317	so3krates
0.012491880616586598	2	salicylic_acid	6.698492462311558	so3krates
0.012741998112040558	2	salicylic_acid	6.735678391959799	so3krates
0.013964998358000703	2	salicylic_acid	6.772864321608041	so3krates
0.015797693416268143	2	salicylic_acid	6.810050251256282	so3krates
0.017785039848013055	2	salicylic_acid	6.847236180904523	so3krates
0.019469410408963557	2	salicylic_acid	6.884422110552764	so3krates
0.0204567021638988	2	salicylic_acid	6.921608040201005	so3krates
0.0204805202759999	2	salicylic_acid	6.958793969849246	so3krates
0.019461828264145303	2	salicylic_acid	6.995979899497488	so3krates
0.017527246673915732	2	salicylic_acid	7.033165829145729	so3krates
0.014961561605683764	2	salicylic_acid	7.07035175879397	so3krates
0.012115414700109873	2	salicylic_acid	7.1075376884422115	so3krates
0.009314049586672691	2	salicylic_acid	7.1447236180904525	so3krates
0.006799735404380049	2	salicylic_acid	7.181909547738694	so3krates
0.004712930255498911	2	salicylic_acid	7.219095477386935	so3krates
0.0031001367914526307	2	salicylic_acid	7.256281407035177	so3krates
0.0019351840999360234	2	salicylic_acid	7.293467336683418	so3krates
0.0011462627748967623	2	salicylic_acid	7.330653266331659	so3krates
0.0006435027934214875	2	salicylic_acid	7.3678391959799	so3krates
0.0003410773865425979	2	salicylic_acid	7.405025125628141	so3krates
0.00016942687536092434	2	salicylic_acid	7.442211055276382	so3krates
7.805198027946303e-05	2	salicylic_acid	7.479396984924623	so3krates
3.294647010386849e-05	2	salicylic_acid	7.516582914572865	so3krates
1.2589217725115077e-05	2	salicylic_acid	7.553768844221106	so3krates
4.3060240858185235e-06	2	salicylic_acid	7.590954773869347	so3krates
1.3049783654531192e-06	2	salicylic_acid	7.628140703517588	so3krates
3.4710578253695207e-07	2	salicylic_acid	7.665326633165829	so3krates
8.030573169141985e-08	2	salicylic_acid	7.7025125628140705	so3krates
1.602331290203736e-08	2	salicylic_acid	7.739698492462312	so3krates
2.735572787612092e-09	2	salicylic_acid	7.7768844221105535	so3krates
3.968031609288807e-10	2	salicylic_acid	7.814070351758795	so3krates
4.8608537241812606e-11	2	salicylic_acid	7.851256281407036	so3krates
5.00375280095595e-12	2	salicylic_acid	7.888442211055277	so3krates
4.3110991412698376e-13	2	salicylic_acid	7.925628140703518	so3krates
3.099025532709414e-14	2	salicylic_acid	7.962814070351759	so3krates
1.85418124671608e-15	2	salicylic_acid	8.0	so3krates
5.43770217966107e-06	3	salicylic_acid	0.6	so3krates
3.091534092513049e-05	3	salicylic_acid	0.6371859296482412	so3krates
0.0001479531958074739	3	salicylic_acid	0.6743718592964824	so3krates
0.0005969482577733847	3	salicylic_acid	0.7115577889447235	so3krates
0.002035504643459913	3	salicylic_acid	0.7487437185929648	so3krates
0.0058873386701856515	3	salicylic_acid	0.785929648241206	so3krates
0.014519659812365682	3	salicylic_acid	0.8231155778894472	so3krates
0.030754038556304326	3	salicylic_acid	0.8603015075376885	so3krates
0.056461031960785904	3	salicylic_acid	0.8974874371859296	so3krates
0.09081097569447111	3	salicylic_acid	0.9346733668341709	so3krates
0.12935088420208407	3	salicylic_acid	0.9718592964824121	so3krates
0.1646625326107318	3	salicylic_acid	1.0090452261306533	so3krates
0.18853969570966445	3	salicylic_acid	1.0462311557788944	so3krates
0.19528448677386143	3	salicylic_acid	1.0834170854271357	so3krates
0.18516153046394937	3	salicylic_acid	1.120603015075377	so3krates
0.16591064687777443	3	salicylic_acid	1.157788944723618	so3krates
0.15052450190650213	3	salicylic_acid	1.1949748743718593	so3krates
0.1519909345389573	3	salicylic_acid	1.2321608040201006	so3krates
0.17740745673100453	3	salicylic_acid	1.2693467336683417	so3krates
0.2234026011049531	3	salicylic_acid	1.306532663316583	so3krates
0.274884600727493	3	salicylic_acid	1.3437185929648243	so3krates
0.3099390837335889	3	salicylic_acid	1.3809045226130654	so3krates
0.3107565612673177	3	salicylic_acid	1.4180904522613065	so3krates
0.2740179208774557	3	salicylic_acid	1.4552763819095478	so3krates
0.21238396776186158	3	salicylic_acid	1.492462311557789	so3krates
0.14593122286407365	3	salicylic_acid	1.5296482412060302	so3krates
0.09100569885031261	3	salicylic_acid	1.5668341708542715	so3krates
0.05457546731849679	3	salicylic_acid	1.6040201005025128	so3krates
0.03565968808188862	3	salicylic_acid	1.6412060301507538	so3krates
0.029882820075950306	3	salicylic_acid	1.678391959798995	so3krates
0.03296221609432468	3	salicylic_acid	1.7155778894472364	so3krates
0.041743843606852155	3	salicylic_acid	1.7527638190954775	so3krates
0.05369662666658622	3	salicylic_acid	1.7899497487437186	so3krates
0.0663898724393817	3	salicylic_acid	1.8271356783919601	so3krates
0.07792335132632201	3	salicylic_acid	1.8643216080402012	so3krates
0.08821569309602396	3	salicylic_acid	1.9015075376884423	so3krates
0.10005794565585385	3	salicylic_acid	1.9386934673366834	so3krates
0.11857543156207492	3	salicylic_acid	1.9758793969849249	so3krates
0.14861754410798458	3	salicylic_acid	2.013065326633166	so3krates
0.19121917588786025	3	salicylic_acid	2.050251256281407	so3krates
0.24150845222013473	3	salicylic_acid	2.0874371859296486	so3krates
0.2901249560613468	3	salicylic_acid	2.1246231155778896	so3krates
0.3281308069235364	3	salicylic_acid	2.1618090452261307	so3krates
0.352702834144575	3	salicylic_acid	2.1989949748743722	so3krates
0.36960869903010385	3	salicylic_acid	2.2361809045226133	so3krates
0.3899771602791061	3	salicylic_acid	2.2733668341708544	so3krates
0.4225858900975659	3	salicylic_acid	2.3105527638190955	so3krates
0.4664121016167673	3	salicylic_acid	2.347738693467337	so3krates
0.5088510176717983	3	salicylic_acid	2.384924623115578	so3krates
0.531690898353722	3	salicylic_acid	2.422110552763819	so3krates
0.5214243002168466	3	salicylic_acid	2.4592964824120607	so3krates
0.47701752330305586	3	salicylic_acid	2.4964824120603017	so3krates
0.41014113613338227	3	salicylic_acid	2.533668341708543	so3krates
0.338620503823289	3	salicylic_acid	2.570854271356784	so3krates
0.27825858685389543	3	salicylic_acid	2.6080402010050254	so3krates
0.2377539546884445	3	salicylic_acid	2.6452261306532665	so3krates
0.2178516165172819	3	salicylic_acid	2.682412060301508	so3krates
0.21315379747772467	3	salicylic_acid	2.719597989949749	so3krates
0.2149067412468455	3	salicylic_acid	2.75678391959799	so3krates
0.21409121665688757	3	salicylic_acid	2.7939698492462317	so3krates
0.2044000727317672	3	salicylic_acid	2.831155778894473	so3krates
0.18419012074639562	3	salicylic_acid	2.868341708542714	so3krates
0.1564910533050398	3	salicylic_acid	2.905527638190955	so3krates
0.12712373412060135	3	salicylic_acid	2.9427135678391965	so3krates
0.1020511444344344	3	salicylic_acid	2.9798994974874375	so3krates
0.08527797622223879	3	salicylic_acid	3.0170854271356786	so3krates
0.07799307981471199	3	salicylic_acid	3.05427135678392	so3krates
0.07897373169732677	3	salicylic_acid	3.0914572864321612	so3krates
0.0859491226068089	3	salicylic_acid	3.1286432160804023	so3krates
0.09740431701309347	3	salicylic_acid	3.1658291457286434	so3krates
0.11392838158611643	3	salicylic_acid	3.203015075376885	so3krates
0.13799468656176575	3	salicylic_acid	3.240201005025126	so3krates
0.17168455174752184	3	salicylic_acid	3.277386934673367	so3krates
0.21343224439062927	3	salicylic_acid	3.3145728643216086	so3krates
0.2562911437043718	3	salicylic_acid	3.3517587939698497	so3krates
0.28987127382191213	3	salicylic_acid	3.3889447236180907	so3krates
0.30554798548196227	3	salicylic_acid	3.4261306532663323	so3krates
0.3016223480077763	3	salicylic_acid	3.4633165829145733	so3krates
0.28460023558445496	3	salicylic_acid	3.5005025125628144	so3krates
0.2655004917081157	3	salicylic_acid	3.5376884422110555	so3krates
0.25382547825724966	3	salicylic_acid	3.574874371859297	so3krates
0.25328982763023067	3	salicylic_acid	3.612060301507538	so3krates
0.2615979872803402	3	salicylic_acid	3.649246231155779	so3krates
0.273399482411898	3	salicylic_acid	3.6864321608040207	so3krates
0.2836929804087379	3	salicylic_acid	3.7236180904522618	so3krates
0.28946591861767385	3	salicylic_acid	3.760804020100503	so3krates
0.2892998024791116	3	salicylic_acid	3.7979899497487444	so3krates
0.2822816379631925	3	salicylic_acid	3.8351758793969855	so3krates
0.26770584395404556	3	salicylic_acid	3.8723618090452265	so3krates
0.24591687097434214	3	salicylic_acid	3.9095477386934676	so3krates
0.21938827997554194	3	salicylic_acid	3.946733668341709	so3krates
0.19282932163155775	3	salicylic_acid	3.98391959798995	so3krates
0.17187901121331656	3	salicylic_acid	4.021105527638191	so3krates
0.16103160464677935	3	salicylic_acid	4.058291457286432	so3krates
0.1619617061598119	3	salicylic_acid	4.0954773869346734	so3krates
0.1730773468950339	3	salicylic_acid	4.1326633165829145	so3krates
0.19031436227594828	3	salicylic_acid	4.169849246231156	so3krates
0.20856978194338985	3	salicylic_acid	4.207035175879398	so3krates
0.2231302406306097	3	salicylic_acid	4.244221105527639	so3krates
0.23078367204651262	3	salicylic_acid	4.28140703517588	so3krates
0.23053230637021374	3	salicylic_acid	4.318592964824121	so3krates
0.22376686498054657	3	salicylic_acid	4.355778894472362	so3krates
0.21369513959090194	3	salicylic_acid	4.392964824120603	so3krates
0.20405446482165496	3	salicylic_acid	4.430150753768845	so3krates
0.19758574904043189	3	salicylic_acid	4.467336683417086	so3krates
0.19501451017855093	3	salicylic_acid	4.504522613065327	so3krates
0.195078796233779	3	salicylic_acid	4.541708542713568	so3krates
0.19553339497965033	3	salicylic_acid	4.578894472361809	so3krates
0.19446557197283146	3	salicylic_acid	4.61608040201005	so3krates
0.19113984663842828	3	salicylic_acid	4.653266331658291	so3krates
0.1860147274717605	3	salicylic_acid	4.6904522613065325	so3krates
0.18015032082725746	3	salicylic_acid	4.727638190954774	so3krates
0.1745119103174822	3	salicylic_acid	4.7648241206030155	so3krates
0.16956377657566668	3	salicylic_acid	4.802010050251257	so3krates
0.16524132441026027	3	salicylic_acid	4.839195979899498	so3krates
0.16114769365916276	3	salicylic_acid	4.876381909547739	so3krates
0.15678027791455612	3	salicylic_acid	4.91356783919598	so3krates
0.15171249408656115	3	salicylic_acid	4.950753768844221	so3krates
0.14576566838661564	3	salicylic_acid	4.987939698492463	so3krates
0.13916965992590596	3	salicylic_acid	5.025125628140704	so3krates
0.1325914313516773	3	salicylic_acid	5.062311557788945	so3krates
0.12689753413834667	3	salicylic_acid	5.099497487437186	so3krates
0.12268259102055824	3	salicylic_acid	5.136683417085427	so3krates
0.1198110411676967	3	salicylic_acid	5.173869346733668	so3krates
0.11729633737138397	3	salicylic_acid	5.211055276381909	so3krates
0.11369104640271854	3	salicylic_acid	5.248241206030151	so3krates
0.10784519491599774	3	salicylic_acid	5.285427135678392	so3krates
0.09961295018597952	3	salicylic_acid	5.3226130653266335	so3krates
0.09007805833369932	3	salicylic_acid	5.3597989949748746	so3krates
0.08116658974211627	3	salicylic_acid	5.396984924623116	so3krates
0.07489273066593209	3	salicylic_acid	5.434170854271357	so3krates
0.07264684858942651	3	salicylic_acid	5.471356783919598	so3krates
0.0748112799900926	3	salicylic_acid	5.50854271356784	so3krates
0.08075434244012158	3	salicylic_acid	5.545728643216081	so3krates
0.08909995914312818	3	salicylic_acid	5.582914572864322	so3krates
0.09812986203461795	3	salicylic_acid	5.620100502512563	so3krates
0.10618126455615738	3	salicylic_acid	5.657286432160804	so3krates
0.11193327941502859	3	salicylic_acid	5.694472361809045	so3krates
0.11455041685768455	3	salicylic_acid	5.731658291457286	so3krates
0.11373368266529744	3	salicylic_acid	5.768844221105528	so3krates
0.10973340198421687	3	salicylic_acid	5.806030150753769	so3krates
0.10330291856953543	3	salicylic_acid	5.84321608040201	so3krates
0.09552950915994406	3	salicylic_acid	5.880402010050251	so3krates
0.08753707973713289	3	salicylic_acid	5.9175879396984925	so3krates
0.08015675034462112	3	salicylic_acid	5.954773869346734	so3krates
0.0737126313906508	3	salicylic_acid	5.9919597989949756	so3krates
0.0680279320135944	3	salicylic_acid	6.029145728643217	so3krates
0.06263931600492961	3	salicylic_acid	6.066331658291458	so3krates
0.05709486218763607	3	salicylic_acid	6.103517587939699	so3krates
0.05118991909942474	3	salicylic_acid	6.14070351758794	so3krates
0.04506136435179281	3	salicylic_acid	6.177889447236181	so3krates
0.03913458694541926	3	salicylic_acid	6.215075376884422	so3krates
0.03395745811398565	3	salicylic_acid	6.252261306532664	so3krates
0.029982832021461896	3	salicylic_acid	6.289447236180905	so3krates
0.02738518721160178	3	salicylic_acid	6.326633165829146	so3krates
0.025989500700107384	3	salicylic_acid	6.363819095477387	so3krates
0.025337056367544065	3	salicylic_acid	6.401005025125628	so3krates
0.024847739261299163	3	salicylic_acid	6.438190954773869	so3krates
0.02400777751344707	3	salicylic_acid	6.4753768844221105	so3krates
0.022521740224566225	3	salicylic_acid	6.512562814070352	so3krates
0.020389691830483402	3	salicylic_acid	6.5497487437185935	so3krates
0.017890125650706374	3	salicylic_acid	6.586934673366835	so3krates
0.015475685727335873	3	salicylic_acid	6.624120603015076	so3krates
0.013621520163452845	3	salicylic_acid	6.661306532663317	so3krates
0.012683890281129102	3	salicylic_acid	6.698492462311558	so3krates
0.012812721556369875	3	salicylic_acid	6.735678391959799	so3krates
0.013927250121370765	3	salicylic_acid	6.772864321608041	so3krates
0.015738490321456754	3	salicylic_acid	6.810050251256282	so3krates
0.017803779923410805	3	salicylic_acid	6.847236180904523	so3krates
0.019613489119546856	3	salicylic_acid	6.884422110552764	so3krates
0.020707477654208196	3	salicylic_acid	6.921608040201005	so3krates
0.020790883507468817	3	salicylic_acid	6.958793969849246	so3krates
0.019798042650420934	3	salicylic_acid	6.995979899497488	so3krates
0.017875445034263825	3	salicylic_acid	7.033165829145729	so3krates
0.015305332098313515	3	salicylic_acid	7.07035175879397	so3krates
0.012418995875970855	3	salicylic_acid	7.1075376884422115	so3krates
0.009531689455126703	3	salicylic_acid	7.1447236180904525	so3krates
0.006900905374265585	3	salicylic_acid	7.181909547738694	so3krates
0.004699843990129372	3	salicylic_acid	7.219095477386935	so3krates
0.003005147863879192	3	salicylic_acid	7.256281407035177	so3krates
0.0018035149666881056	3	salicylic_acid	7.293467336683418	so3krates
0.0010176270663672443	3	salicylic_acid	7.330653266331659	so3krates
0.000542174684304695	3	salicylic_acid	7.3678391959799	so3krates
0.00027531989644104086	3	salicylic_acid	7.405025125628141	so3krates
0.000135979321600493	3	salicylic_acid	7.442211055276382	so3krates
6.765505983333183e-05	3	salicylic_acid	7.479396984924623	so3krates
3.512793229048014e-05	3	salicylic_acid	7.516582914572865	so3krates
1.9014753012593467e-05	3	salicylic_acid	7.553768844221106	so3krates
1.02119117037966e-05	3	salicylic_acid	7.590954773869347	so3krates
5.1009653250721116e-06	3	salicylic_acid	7.628140703517588	so3krates
2.256248875644041e-06	3	salicylic_acid	7.665326633165829	so3krates
8.58215879125487e-07	3	salicylic_acid	7.7025125628140705	so3krates
2.7628130513472123e-07	3	salicylic_acid	7.739698492462312	so3krates
7.462569684806065e-08	3	salicylic_acid	7.7768844221105535	so3krates
1.6829935558277128e-08	3	salicylic_acid	7.814070351758795	so3krates
3.159842928451494e-09	3	salicylic_acid	7.851256281407036	so3krates
4.929865332543857e-10	3	salicylic_acid	7.888442211055277	so3krates
6.383438022762463e-11	3	salicylic_acid	7.925628140703518	so3krates
6.8540523702349065e-12	3	salicylic_acid	7.962814070351759	so3krates
6.098693564676884e-13	3	salicylic_acid	8.0	so3krates
4.809140903196603e-06	4	salicylic_acid	0.6	so3krates
2.7839374712966146e-05	4	salicylic_acid	0.6371859296482412	so3krates
0.00013560940624161215	4	salicylic_acid	0.6743718592964824	so3krates
0.0005565324445859375	4	salicylic_acid	0.7115577889447235	so3krates
0.0019281886344499144	4	salicylic_acid	0.7487437185929648	so3krates
0.005658040001833935	4	salicylic_acid	0.785929648241206	so3krates
0.014129767665706165	4	salicylic_acid	0.8231155778894472	so3krates
0.030235938687047218	4	salicylic_acid	0.8603015075376885	so3krates
0.0559423388377126	4	salicylic_acid	0.8974874371859296	so3krates
0.09045789484935654	4	salicylic_acid	0.9346733668341709	so3krates
0.12926196384230673	4	salicylic_acid	0.9718592964824121	so3krates
0.16480659017035443	4	salicylic_acid	1.0090452261306533	so3krates
0.18878020252549613	4	salicylic_acid	1.0462311557788944	so3krates
0.19545647245902364	4	salicylic_acid	1.0834170854271357	so3krates
0.1851672795109312	4	salicylic_acid	1.120603015075377	so3krates
0.16579860827110174	4	salicylic_acid	1.157788944723618	so3krates
0.15047553614091094	4	salicylic_acid	1.1949748743718593	so3krates
0.15218891724036088	4	salicylic_acid	1.2321608040201006	so3krates
0.17791164466084983	4	salicylic_acid	1.2693467336683417	so3krates
0.22415263939528154	4	salicylic_acid	1.306532663316583	so3krates
0.27580612995044623	4	salicylic_acid	1.3437185929648243	so3krates
0.3110025842379449	4	salicylic_acid	1.3809045226130654	so3krates
0.3119261230877369	4	salicylic_acid	1.4180904522613065	so3krates
0.2751826145556734	4	salicylic_acid	1.4552763819095478	so3krates
0.2133855833701698	4	salicylic_acid	1.492462311557789	so3krates
0.1466727911886605	4	salicylic_acid	1.5296482412060302	so3krates
0.09152185418602758	4	salicylic_acid	1.5668341708542715	so3krates
0.05499608015578641	4	salicylic_acid	1.6040201005025128	so3krates
0.03612060466526469	4	salicylic_acid	1.6412060301507538	so3krates
0.03047368419628066	4	salicylic_acid	1.678391959798995	so3krates
0.03373222459555124	4	salicylic_acid	1.7155778894472364	so3krates
0.0427196737476322	4	salicylic_acid	1.7527638190954775	so3krates
0.054869774804433086	4	salicylic_acid	1.7899497487437186	so3krates
0.06767588108650711	4	salicylic_acid	1.8271356783919601	so3krates
0.07913385013540115	4	salicylic_acid	1.8643216080402012	so3krates
0.08908952048847936	4	salicylic_acid	1.9015075376884423	so3krates
0.10036408114055109	4	salicylic_acid	1.9386934673366834	so3krates
0.11824813819154734	4	salicylic_acid	1.9758793969849249	so3krates
0.1478476413150567	4	salicylic_acid	2.013065326633166	so3krates
0.19042664709899557	4	salicylic_acid	2.050251256281407	so3krates
0.24117066748926794	4	salicylic_acid	2.0874371859296486	so3krates
0.29052468422428984	4	salicylic_acid	2.1246231155778896	so3krates
0.3291689769378056	4	salicylic_acid	2.1618090452261307	so3krates
0.3539234778568059	4	salicylic_acid	2.1989949748743722	so3krates
0.3704743856222024	4	salicylic_acid	2.2361809045226133	so3krates
0.3902448688600423	4	salicylic_acid	2.2733668341708544	so3krates
0.4224965445556145	4	salicylic_acid	2.3105527638190955	so3krates
0.4665022090270623	4	salicylic_acid	2.347738693467337	so3krates
0.5095188726020677	4	salicylic_acid	2.384924623115578	so3krates
0.5328952905410751	4	salicylic_acid	2.422110552763819	so3krates
0.5227664100567808	4	salicylic_acid	2.4592964824120607	so3krates
0.4780788739157407	4	salicylic_acid	2.4964824120603017	so3krates
0.4107447725060073	4	salicylic_acid	2.533668341708543	so3krates
0.3388459883578646	4	salicylic_acid	2.570854271356784	so3krates
0.27831811809271784	4	salicylic_acid	2.6080402010050254	so3krates
0.23789396806528681	4	salicylic_acid	2.6452261306532665	so3krates
0.21830253236295533	4	salicylic_acid	2.682412060301508	so3krates
0.21406688550900185	4	salicylic_acid	2.719597989949749	so3krates
0.2162752028265573	4	salicylic_acid	2.75678391959799	so3krates
0.2157139107258834	4	salicylic_acid	2.7939698492462317	so3krates
0.20592581204298324	4	salicylic_acid	2.831155778894473	so3krates
0.18523340670477342	4	salicylic_acid	2.868341708542714	so3krates
0.15677893046645505	4	salicylic_acid	2.905527638190955	so3krates
0.12660569840003214	4	salicylic_acid	2.9427135678391965	so3krates
0.10090411283773551	4	salicylic_acid	2.9798994974874375	so3krates
0.08380138038952861	4	salicylic_acid	3.0170854271356786	so3krates
0.0764635177584933	4	salicylic_acid	3.05427135678392	so3krates
0.0775338408445727	4	salicylic_acid	3.0914572864321612	so3krates
0.08455947498978686	4	salicylic_acid	3.1286432160804023	so3krates
0.09586796875306991	4	salicylic_acid	3.1658291457286434	so3krates
0.11200683579259835	4	salicylic_acid	3.203015075376885	so3krates
0.13559911996028973	4	salicylic_acid	3.240201005025126	so3krates
0.16903583174109213	4	salicylic_acid	3.277386934673367	so3krates
0.21104135986150668	4	salicylic_acid	3.3145728643216086	so3krates
0.2547168863456258	4	salicylic_acid	3.3517587939698497	so3krates
0.2894049318654294	4	salicylic_acid	3.3889447236180907	so3krates
0.30606156163891646	4	salicylic_acid	3.4261306532663323	so3krates
0.3026875604402844	4	salicylic_acid	3.4633165829145733	so3krates
0.2857640417396862	4	salicylic_acid	3.5005025125628144	so3krates
0.26650409636614864	4	salicylic_acid	3.5376884422110555	so3krates
0.2546397838268535	4	salicylic_acid	3.574874371859297	so3krates
0.25399703576515714	4	salicylic_acid	3.612060301507538	so3krates
0.2622434960457686	4	salicylic_acid	3.649246231155779	so3krates
0.27392384659470814	4	salicylic_acid	3.6864321608040207	so3krates
0.28397390428113733	4	salicylic_acid	3.7236180904522618	so3krates
0.28942952310037845	4	salicylic_acid	3.760804020100503	so3krates
0.289026724421574	4	salicylic_acid	3.7979899497487444	so3krates
0.28202511621770676	4	salicylic_acid	3.8351758793969855	so3krates
0.2677784076643489	4	salicylic_acid	3.8723618090452265	so3krates
0.24650879127806669	4	salicylic_acid	3.9095477386934676	so3krates
0.22046242839403873	4	salicylic_acid	3.946733668341709	so3krates
0.19417521739854152	4	salicylic_acid	3.98391959798995	so3krates
0.1732598567265139	4	salicylic_acid	4.021105527638191	so3krates
0.1622992904859935	4	salicylic_acid	4.058291457286432	so3krates
0.1630883530565965	4	salicylic_acid	4.0954773869346734	so3krates
0.17412844563425892	4	salicylic_acid	4.1326633165829145	so3krates
0.19138743079661222	4	salicylic_acid	4.169849246231156	so3krates
0.20970847911618087	4	salicylic_acid	4.207035175879398	so3krates
0.22425424452074727	4	salicylic_acid	4.244221105527639	so3krates
0.23169363776550714	4	salicylic_acid	4.28140703517588	so3krates
0.2309988330575458	4	salicylic_acid	4.318592964824121	so3krates
0.22364000540342654	4	salicylic_acid	4.355778894472362	so3krates
0.21296140543914716	4	salicylic_acid	4.392964824120603	so3krates
0.2028303995843574	4	salicylic_acid	4.430150753768845	so3krates
0.1960927260477133	4	salicylic_acid	4.467336683417086	so3krates
0.19355572778612248	4	salicylic_acid	4.504522613065327	so3krates
0.19397743014733534	4	salicylic_acid	4.541708542713568	so3krates
0.19500789636597032	4	salicylic_acid	4.578894472361809	so3krates
0.19451903041695998	4	salicylic_acid	4.61608040201005	so3krates
0.19157391038906812	4	salicylic_acid	4.653266331658291	so3krates
0.18656792805819705	4	salicylic_acid	4.6904522613065325	so3krates
0.18064383861407185	4	salicylic_acid	4.727638190954774	so3krates
0.1749087119329431	4	salicylic_acid	4.7648241206030155	so3krates
0.16994778341942315	4	salicylic_acid	4.802010050251257	so3krates
0.16575823316325353	4	salicylic_acid	4.839195979899498	so3krates
0.16192030146876532	4	salicylic_acid	4.876381909547739	so3krates
0.1578166209743223	4	salicylic_acid	4.91356783919598	so3krates
0.15286214230644407	4	salicylic_acid	4.950753768844221	so3krates
0.14676327712364037	4	salicylic_acid	4.987939698492463	so3krates
0.13973846208486188	4	salicylic_acid	5.025125628140704	so3krates
0.13254537631941146	4	salicylic_acid	5.062311557788945	so3krates
0.1261965297194799	4	salicylic_acid	5.099497487437186	so3krates
0.1214178058419302	4	salicylic_acid	5.136683417085427	so3krates
0.11812576973695325	4	salicylic_acid	5.173869346733668	so3krates
0.11529485338431524	4	salicylic_acid	5.211055276381909	so3krates
0.11140487525872343	4	salicylic_acid	5.248241206030151	so3krates
0.10527349219321719	4	salicylic_acid	5.285427135678392	so3krates
0.09678737979483866	4	salicylic_acid	5.3226130653266335	so3krates
0.08709829831056444	4	salicylic_acid	5.3597989949748746	so3krates
0.0781929751212912	4	salicylic_acid	5.396984924623116	so3krates
0.07210490651978882	4	salicylic_acid	5.434170854271357	so3krates
0.07018252204113654	4	salicylic_acid	5.471356783919598	so3krates
0.07272247276299158	4	salicylic_acid	5.50854271356784	so3krates
0.07903099046768187	4	salicylic_acid	5.545728643216081	so3krates
0.0877555650907937	4	salicylic_acid	5.582914572864322	so3krates
0.09726072380174787	4	salicylic_acid	5.620100502512563	so3krates
0.10591454552843581	4	salicylic_acid	5.657286432160804	so3krates
0.11229329280127269	4	salicylic_acid	5.694472361809045	so3krates
0.11537181409663019	4	salicylic_acid	5.731658291457286	so3krates
0.11471586691761407	4	salicylic_acid	5.768844221105528	so3krates
0.11059965455904225	4	salicylic_acid	5.806030150753769	so3krates
0.10393651559042362	4	salicylic_acid	5.84321608040201	so3krates
0.0959841594055631	4	salicylic_acid	5.880402010050251	so3krates
0.08792600737333338	4	salicylic_acid	5.9175879396984925	so3krates
0.08052278555789057	4	salicylic_acid	5.954773869346734	so3krates
0.07398816398179264	4	salicylic_acid	5.9919597989949756	so3krates
0.06810194458628828	4	salicylic_acid	6.029145728643217	so3krates
0.06245229272767601	4	salicylic_acid	6.066331658291458	so3krates
0.05667626147987775	4	salicylic_acid	6.103517587939699	so3krates
0.05062350780489736	4	salicylic_acid	6.14070351758794	so3krates
0.04442622871555461	4	salicylic_acid	6.177889447236181	so3krates
0.0384762421166461	4	salicylic_acid	6.215075376884422	so3krates
0.03330753863320381	4	salicylic_acid	6.252261306532664	so3krates
0.0294018729674928	4	salicylic_acid	6.289447236180905	so3krates
0.026981490259881863	4	salicylic_acid	6.326633165829146	so3krates
0.02588419008695415	4	salicylic_acid	6.363819095477387	so3krates
0.025591833808330543	4	salicylic_acid	6.401005025125628	so3krates
0.02541081114350069	4	salicylic_acid	6.438190954773869	so3krates
0.024724810110574768	4	salicylic_acid	6.4753768844221105	so3krates
0.02320468119076886	4	salicylic_acid	6.512562814070352	so3krates
0.020891725121396656	4	salicylic_acid	6.5497487437185935	so3krates
0.018145020906998023	4	salicylic_acid	6.586934673366835	so3krates
0.015501521044515014	4	salicylic_acid	6.624120603015076	so3krates
0.013506310426325236	4	salicylic_acid	6.661306532663317	so3krates
0.01255458367737183	4	salicylic_acid	6.698492462311558	so3krates
0.012782315537890977	4	salicylic_acid	6.735678391959799	so3krates
0.014039663827290867	4	salicylic_acid	6.772864321608041	so3krates
0.015951714916219637	4	salicylic_acid	6.810050251256282	so3krates
0.018029218273179343	4	salicylic_acid	6.847236180904523	so3krates
0.01978007320444363	4	salicylic_acid	6.884422110552764	so3krates
0.02079698291594679	4	salicylic_acid	6.921608040201005	so3krates
0.020820583804275702	4	salicylic_acid	6.958793969849246	so3krates
0.01977775396124849	4	salicylic_acid	6.995979899497488	so3krates
0.017787381469861894	4	salicylic_acid	7.033165829145729	so3krates
0.015126645630539918	4	salicylic_acid	7.07035175879397	so3krates
0.012159308262307015	4	salicylic_acid	7.1075376884422115	so3krates
0.009243624287407553	4	salicylic_acid	7.1447236180904525	so3krates
0.006653446720285889	4	salicylic_acid	7.181909547738694	so3krates
0.004541063519821888	4	salicylic_acid	7.219095477386935	so3krates
0.0029439669827009463	4	salicylic_acid	7.256281407035177	so3krates
0.0018170766427383844	4	salicylic_acid	7.293467336683418	so3krates
0.001071077662768534	4	salicylic_acid	7.330653266331659	so3krates
0.0006052790338599668	4	salicylic_acid	7.3678391959799	so3krates
0.0003293935187040636	4	salicylic_acid	7.405025125628141	so3krates
0.00017338527581448976	4	salicylic_acid	7.442211055276382	so3krates
8.847702961619677e-05	4	salicylic_acid	7.479396984924623	so3krates
4.360930201537919e-05	4	salicylic_acid	7.516582914572865	so3krates
2.049608986778024e-05	4	salicylic_acid	7.553768844221106	so3krates
8.989943905360543e-06	4	salicylic_acid	7.590954773869347	so3krates
3.5868261801786793e-06	4	salicylic_acid	7.628140703517588	so3krates
1.2703405492012857e-06	4	salicylic_acid	7.665326633165829	so3krates
3.914250209790055e-07	4	salicylic_acid	7.7025125628140705	so3krates
1.0335431590444027e-07	4	salicylic_acid	7.739698492462312	so3krates
2.3135156216012313e-08	4	salicylic_acid	7.7768844221105535	so3krates
4.357268059287257e-09	4	salicylic_acid	7.814070351758795	so3krates
6.869021607603524e-10	4	salicylic_acid	7.851256281407036	so3krates
9.031199116475608e-11	4	salicylic_acid	7.888442211055277	so3krates
9.877918857752907e-12	4	salicylic_acid	7.925628140703518	so3krates
8.971655649503226e-13	4	salicylic_acid	7.962814070351759	so3krates
6.757749583620128e-14	4	salicylic_acid	8.0	so3krates
5.5517605232410385e-06	5	salicylic_acid	0.6	so3krates
3.132568040035909e-05	5	salicylic_acid	0.6371859296482412	so3krates
0.00014880277008802697	5	salicylic_acid	0.6743718592964824	so3krates
0.0005962966716340648	5	salicylic_acid	0.7115577889447235	so3krates
0.002021678525430532	5	salicylic_acid	0.7487437185929648	so3krates
0.005822539251448555	5	salicylic_acid	0.785929648241206	so3krates
0.01432407849333644	5	salicylic_acid	0.8231155778894472	so3krates
0.030321980178998665	5	salicylic_acid	0.8603015075376885	so3krates
0.055737596711672076	5	salicylic_acid	0.8974874371859296	so3krates
0.08989160346905507	5	salicylic_acid	0.9346733668341709	so3krates
0.12848977368226494	5	salicylic_acid	0.9718592964824121	so3krates
0.16412490966468957	5	salicylic_acid	1.0090452261306533	so3krates
0.188411011496843	5	salicylic_acid	1.0462311557788944	so3krates
0.1954337306773142	5	salicylic_acid	1.0834170854271357	so3krates
0.1853985407766482	5	salicylic_acid	1.120603015075377	so3krates
0.1661680078449978	5	salicylic_acid	1.157788944723618	so3krates
0.15089450839740126	5	salicylic_acid	1.1949748743718593	so3krates
0.1526207331451817	5	salicylic_acid	1.2321608040201006	so3krates
0.17837400637195244	5	salicylic_acid	1.2693467336683417	so3krates
0.2246614261767555	5	salicylic_acid	1.306532663316583	so3krates
0.27629929130634634	5	salicylic_acid	1.3437185929648243	so3krates
0.3113465062615428	5	salicylic_acid	1.3809045226130654	so3krates
0.31202407602833204	5	salicylic_acid	1.4180904522613065	so3krates
0.2750800640321034	5	salicylic_acid	1.4552763819095478	so3krates
0.21326797049696072	5	salicylic_acid	1.492462311557789	so3krates
0.14676313207683672	5	salicylic_acid	1.5296482412060302	so3krates
0.0919644708237507	5	salicylic_acid	1.5668341708542715	so3krates
0.055794939645784025	5	salicylic_acid	1.6040201005025128	so3krates
0.0371444109505973	5	salicylic_acid	1.6412060301507538	so3krates
0.03150854234728946	5	salicylic_acid	1.678391959798995	so3krates
0.034558343472381146	5	salicylic_acid	1.7155778894472364	so3krates
0.043187869027885205	5	salicylic_acid	1.7527638190954775	so3krates
0.054951543934367485	5	salicylic_acid	1.7899497487437186	so3krates
0.06746802258545569	5	salicylic_acid	1.8271356783919601	so3krates
0.07881750663854066	5	salicylic_acid	1.8643216080402012	so3krates
0.08886153530186636	5	salicylic_acid	1.9015075376884423	so3krates
0.10036216832787132	5	salicylic_acid	1.9386934673366834	so3krates
0.11848413180140764	5	salicylic_acid	1.9758793969849249	so3krates
0.14816544182190142	5	salicylic_acid	2.013065326633166	so3krates
0.19052214507494886	5	salicylic_acid	2.050251256281407	so3krates
0.24071634235822853	5	salicylic_acid	2.0874371859296486	so3krates
0.28938212562778026	5	salicylic_acid	2.1246231155778896	so3krates
0.3275679030353399	5	salicylic_acid	2.1618090452261307	so3krates
0.35245000818510364	5	salicylic_acid	2.1989949748743722	so3krates
0.36982733336871865	5	salicylic_acid	2.2361809045226133	so3krates
0.39090263044718887	5	salicylic_acid	2.2733668341708544	so3krates
0.42450762300869516	5	salicylic_acid	2.3105527638190955	so3krates
0.4695025394030756	5	salicylic_acid	2.347738693467337	so3krates
0.5129091400081647	5	salicylic_acid	2.384924623115578	so3krates
0.536041729011868	5	salicylic_acid	2.422110552763819	so3krates
0.5251500067220696	5	salicylic_acid	2.4592964824120607	so3krates
0.4794023652527791	5	salicylic_acid	2.4964824120603017	so3krates
0.41100840828159085	5	salicylic_acid	2.533668341708543	so3krates
0.3383489410141736	5	salicylic_acid	2.570854271356784	so3krates
0.2775471118097967	5	salicylic_acid	2.6080402010050254	so3krates
0.23734742687014412	5	salicylic_acid	2.6452261306532665	so3krates
0.21835005156060242	5	salicylic_acid	2.682412060301508	so3krates
0.21488086589678607	5	salicylic_acid	2.719597989949749	so3krates
0.21778788657341713	5	salicylic_acid	2.75678391959799	so3krates
0.2175803220628597	5	salicylic_acid	2.7939698492462317	so3krates
0.20756941895882078	5	salicylic_acid	2.831155778894473	so3krates
0.18604494079632045	5	salicylic_acid	2.868341708542714	so3krates
0.15638893915487084	5	salicylic_acid	2.905527638190955	so3krates
0.12504038148751767	5	salicylic_acid	2.9427135678391965	so3krates
0.09851964180097243	5	salicylic_acid	2.9798994974874375	so3krates
0.08107805921838533	5	salicylic_acid	3.0170854271356786	so3krates
0.07381959918463159	5	salicylic_acid	3.05427135678392	so3krates
0.07524729420636238	5	salicylic_acid	3.0914572864321612	so3krates
0.08278437475861858	5	salicylic_acid	3.1286432160804023	so3krates
0.09468424344657282	5	salicylic_acid	3.1658291457286434	so3krates
0.11144323605746938	5	salicylic_acid	3.203015075376885	so3krates
0.13560541295727205	5	salicylic_acid	3.240201005025126	so3krates
0.1694370021699189	5	salicylic_acid	3.277386934673367	so3krates
0.21153989727143718	5	salicylic_acid	3.3145728643216086	so3krates
0.2549818380082707	5	salicylic_acid	3.3517587939698497	so3krates
0.28921375516152903	5	salicylic_acid	3.3889447236180907	so3krates
0.30540341492707307	5	salicylic_acid	3.4261306532663323	so3krates
0.3017546402370867	5	salicylic_acid	3.4633165829145733	so3krates
0.28484501836992837	5	salicylic_acid	3.5005025125628144	so3krates
0.26586347129485566	5	salicylic_acid	3.5376884422110555	so3krates
0.2544505586665692	5	salicylic_acid	3.574874371859297	so3krates
0.2543302597927923	5	salicylic_acid	3.612060301507538	so3krates
0.26308533077484697	5	salicylic_acid	3.649246231155779	so3krates
0.27519746697187336	5	salicylic_acid	3.6864321608040207	so3krates
0.28555086529106927	5	salicylic_acid	3.7236180904522618	so3krates
0.29111900643803074	5	salicylic_acid	3.760804020100503	so3krates
0.2905564067979338	5	salicylic_acid	3.7979899497487444	so3krates
0.28306223320108315	5	salicylic_acid	3.8351758793969855	so3krates
0.26802890483728725	5	salicylic_acid	3.8723618090452265	so3krates
0.2458580243550374	5	salicylic_acid	3.9095477386934676	so3krates
0.2190569016258855	5	salicylic_acid	3.946733668341709	so3krates
0.19237877697885422	5	salicylic_acid	3.98391959798995	so3krates
0.17152232293915465	5	salicylic_acid	4.021105527638191	so3krates
0.16103159483117274	5	salicylic_acid	4.058291457286432	so3krates
0.16259081014421914	5	salicylic_acid	4.0954773869346734	so3krates
0.17454280426338967	5	salicylic_acid	4.1326633165829145	so3krates
0.19263964693932747	5	salicylic_acid	4.169849246231156	so3krates
0.2114770049271051	5	salicylic_acid	4.207035175879398	so3krates
0.2260375880588281	5	salicylic_acid	4.244221105527639	so3krates
0.23299011213393017	5	salicylic_acid	4.28140703517588	so3krates
0.2315096539363053	5	salicylic_acid	4.318592964824121	so3krates
0.22338024588141472	5	salicylic_acid	4.355778894472362	so3krates
0.21223054324995938	5	salicylic_acid	4.392964824120603	so3krates
0.20206958041238637	5	salicylic_acid	4.430150753768845	so3krates
0.19568751771623893	5	salicylic_acid	4.467336683417086	so3krates
0.19366107495001705	5	salicylic_acid	4.504522613065327	so3krates
0.1944567935867075	5	salicylic_acid	4.541708542713568	so3krates
0.1955377490199764	5	salicylic_acid	4.578894472361809	so3krates
0.19479859842501437	5	salicylic_acid	4.61608040201005	so3krates
0.19149493387917674	5	salicylic_acid	4.653266331658291	so3krates
0.18623892563026037	5	salicylic_acid	4.6904522613065325	so3krates
0.1802882099039157	5	salicylic_acid	4.727638190954774	so3krates
0.17473668015865954	5	salicylic_acid	4.7648241206030155	so3krates
0.17008196455013877	5	salicylic_acid	4.802010050251257	so3krates
0.16622637892702458	5	salicylic_acid	4.839195979899498	so3krates
0.16268287220227215	5	salicylic_acid	4.876381909547739	so3krates
0.15878717154130684	5	salicylic_acid	4.91356783919598	so3krates
0.1539013573343245	5	salicylic_acid	4.950753768844221	so3krates
0.14767328547498096	5	salicylic_acid	4.987939698492463	so3krates
0.14030764033640908	5	salicylic_acid	5.025125628140704	so3krates
0.13264830261982313	5	salicylic_acid	5.062311557788945	so3krates
0.12587632199185741	5	salicylic_acid	5.099497487437186	so3krates
0.12086855165807571	5	salicylic_acid	5.136683417085427	so3krates
0.11757690568629342	5	salicylic_acid	5.173869346733668	so3krates
0.11488313708592288	5	salicylic_acid	5.211055276381909	so3krates
0.1111160345258278	5	salicylic_acid	5.248241206030151	so3krates
0.10497084766786646	5	salicylic_acid	5.285427135678392	so3krates
0.09629419006855196	5	salicylic_acid	5.3226130653266335	so3krates
0.08628720830732922	5	salicylic_acid	5.3597989949748746	so3krates
0.07704203174541382	5	salicylic_acid	5.396984924623116	so3krates
0.07069953542725584	5	salicylic_acid	5.434170854271357	so3krates
0.06867374719570431	5	salicylic_acid	5.471356783919598	so3krates
0.0712731496222798	5	salicylic_acid	5.50854271356784	so3krates
0.07777914643669523	5	salicylic_acid	5.545728643216081	so3krates
0.0868036873812638	5	salicylic_acid	5.582914572864322	so3krates
0.09667644338705822	5	salicylic_acid	5.620100502512563	so3krates
0.10572061025448626	5	salicylic_acid	5.657286432160804	so3krates
0.11244614038673932	5	salicylic_acid	5.694472361809045	so3krates
0.11575366364547154	5	salicylic_acid	5.731658291457286	so3krates
0.11515591917169292	5	salicylic_acid	5.768844221105528	so3krates
0.11091226409317141	5	salicylic_acid	5.806030150753769	so3krates
0.1039662219228636	5	salicylic_acid	5.84321608040201	so3krates
0.09566534689991571	5	salicylic_acid	5.880402010050251	so3krates
0.08734522897397637	5	salicylic_acid	5.9175879396984925	so3krates
0.07992991989676115	5	salicylic_acid	5.954773869346734	so3krates
0.07371031051189078	5	salicylic_acid	5.9919597989949756	so3krates
0.06838438837602867	5	salicylic_acid	6.029145728643217	so3krates
0.06331832997404922	5	salicylic_acid	6.066331658291458	so3krates
0.05790069697220617	5	salicylic_acid	6.103517587939699	so3krates
0.05184567503437877	5	salicylic_acid	6.14070351758794	so3krates
0.0453309626167974	5	salicylic_acid	6.177889447236181	so3krates
0.03892202535182101	5	salicylic_acid	6.215075376884422	so3krates
0.03332996190137801	5	salicylic_acid	6.252261306532664	so3krates
0.02912393607527339	5	salicylic_acid	6.289447236180905	so3krates
0.026521044870717957	5	salicylic_acid	6.326633165829146	so3krates
0.02532087426687821	5	salicylic_acid	6.363819095477387	so3krates
0.024987687652811202	5	salicylic_acid	6.401005025125628	so3krates
0.024836391827371414	5	salicylic_acid	6.438190954773869	so3krates
0.024252215717305514	5	salicylic_acid	6.4753768844221105	so3krates
0.022871348486536165	5	salicylic_acid	6.512562814070352	so3krates
0.020671516856072207	5	salicylic_acid	6.5497487437185935	so3krates
0.017955425532331617	5	salicylic_acid	6.586934673366835	so3krates
0.015240094336081495	5	salicylic_acid	6.624120603015076	so3krates
0.013088139444385877	5	salicylic_acid	6.661306532663317	so3krates
0.011935101445765279	5	salicylic_acid	6.698492462311558	so3krates
0.011969679488218933	5	salicylic_acid	6.735678391959799	so3krates
0.013099604589181569	5	salicylic_acid	6.772864321608041	so3krates
0.014997094260512732	5	salicylic_acid	6.810050251256282	so3krates
0.017190773240249604	5	salicylic_acid	6.847236180904523	so3krates
0.019167698323026516	5	salicylic_acid	6.884422110552764	so3krates
0.020465112405328598	5	salicylic_acid	6.921608040201005	so3krates
0.020751547150322243	5	salicylic_acid	6.958793969849246	so3krates
0.019896634167445998	5	salicylic_acid	6.995979899497488	so3krates
0.01800514589767241	5	salicylic_acid	7.033165829145729	so3krates
0.015381600124141913	5	salicylic_acid	7.07035175879397	so3krates
0.012426910813343768	5	salicylic_acid	7.1075376884422115	so3krates
0.00951724300778842	5	salicylic_acid	7.1447236180904525	so3krates
0.00692310511473013	5	salicylic_acid	7.181909547738694	so3krates
0.004788338325318247	5	salicylic_acid	7.219095477386935	so3krates
0.0031495258352952707	5	salicylic_acid	7.256281407035177	so3krates
0.0019692696612666973	5	salicylic_acid	7.293467336683418	so3krates
0.0011693424245748797	5	salicylic_acid	7.330653266331659	so3krates
0.0006583434930852084	5	salicylic_acid	7.3678391959799	so3krates
0.00035067183771367186	5	salicylic_acid	7.405025125628141	so3krates
0.00017624673478851743	5	salicylic_acid	7.442211055276382	so3krates
8.325303905180146e-05	5	salicylic_acid	7.479396984924623	so3krates
3.6713467273707025e-05	5	salicylic_acid	7.516582914572865	so3krates
1.4954622203900979e-05	5	salicylic_acid	7.553768844221106	so3krates
5.547188443804936e-06	5	salicylic_acid	7.590954773869347	so3krates
1.8440832710851031e-06	5	salicylic_acid	7.628140703517588	so3krates
5.409257096517124e-07	5	salicylic_acid	7.665326633165829	so3krates
1.3810005306189538e-07	5	salicylic_acid	7.7025125628140705	so3krates
3.034182200387443e-08	5	salicylic_acid	7.739698492462312	so3krates
5.685606096778131e-09	5	salicylic_acid	7.7768844221105535	so3krates
9.022838129740225e-10	5	salicylic_acid	7.814070351758795	so3krates
1.2060357817954326e-10	5	salicylic_acid	7.851256281407036	so3krates
1.351985235198794e-11	5	salicylic_acid	7.888442211055277	so3krates
1.266857501324993e-12	5	salicylic_acid	7.925628140703518	so3krates
9.896700714483949e-14	5	salicylic_acid	7.962814070351759	so3krates
6.43229798015421e-15	5	salicylic_acid	8.0	so3krates
