# Supplementary material for: A Euclidean transformer for fast and stable machine learned force fields
Source: Nat Commun. 2024 Aug 6;15:6539. doi: 10.1038/s41467-024-50620-6 (PMC11303804; doi:10.1038/s41467-024-50620-6)
Supplement: Supplementary file 4 — Source Data [file 41467_2024_50620_MOESM4_ESM.zip › Source Data/supp_fig3/salicylic_acid/rdf_gt.csv]

hr	loc	molecule
7.170588695555177e-06	0.6	salicylic_acid
3.8423717084877305e-05	0.6371859296482412	salicylic_acid
0.00017410309268042813	0.6743718592964824	salicylic_acid
0.000668769815881223	0.7115577889447235	salicylic_acid
0.002185097046914771	0.7487437185929648	salicylic_acid
0.006100203774073943	0.785929648241206	salicylic_acid
0.014638249175559552	0.8231155778894472	salicylic_acid
0.030424452459699384	0.8603015075376885	salicylic_acid
0.05527398190383843	0.8974874371859296	salicylic_acid
0.08864724351231253	0.9346733668341709	salicylic_acid
0.1266464710451584	0.9718592964824121	salicylic_acid
0.1622613443433804	1.0090452261306533	salicylic_acid
0.18720056483458372	1.0462311557788944	salicylic_acid
0.19528812774680612	1.0834170854271357	salicylic_acid
0.18631947423825124	1.120603015075377	salicylic_acid
0.16784534567824233	1.157788944723618	salicylic_acid
0.15290258134355525	1.1949748743718593	salicylic_acid
0.15453434561590848	1.2321608040201006	salicylic_acid
0.1797549233572429	1.2693467336683417	salicylic_acid
0.22506842551466574	1.306532663316583	salicylic_acid
0.2754900176541806	1.3437185929648243	salicylic_acid
0.3095480154738027	1.3809045226130654	salicylic_acid
0.3099211259062634	1.4180904522613065	salicylic_acid
0.273413372624361	1.4552763819095478	salicylic_acid
0.21239450572589424	1.492462311557789	salicylic_acid
0.14658427934130017	1.5296482412060302	salicylic_acid
0.09220960466573211	1.5668341708542715	salicylic_acid
0.05631561821859153	1.6040201005025128	salicylic_acid
0.03797234509850203	1.6412060301507538	salicylic_acid
0.03271588171162738	1.678391959798995	salicylic_acid
0.0360911056883643	1.7155778894472364	salicylic_acid
0.04479998357862856	1.7527638190954775	salicylic_acid
0.05628697981844965	1.7899497487437186	salicylic_acid
0.06826100544211544	1.8271356783919601	salicylic_acid
0.07908428912362778	1.8643216080402012	salicylic_acid
0.08890905633029553	1.9015075376884423	salicylic_acid
0.100543561889859	1.9386934673366834	salicylic_acid
0.11884796228011595	1.9758793969849249	salicylic_acid
0.1482832650161842	2.013065326633166	salicylic_acid
0.1896913232434005	2.050251256281407	salicylic_acid
0.23846111408959977	2.0874371859296486	salicylic_acid
0.2859116552242536	2.1246231155778896	salicylic_acid
0.32382151551294486	2.1618090452261307	salicylic_acid
0.3496394007584866	2.1989949748743722	salicylic_acid
0.36877157788510084	2.2361809045226133	salicylic_acid
0.3916116736741568	2.2733668341708544	salicylic_acid
0.4262654512808134	2.3105527638190955	salicylic_acid
0.47132721566950536	2.347738693467337	salicylic_acid
0.5140415918634041	2.384924623115578	salicylic_acid
0.5361797415585643	2.422110552763819	salicylic_acid
0.524384105608838	2.4592964824120607	salicylic_acid
0.4780067024533565	2.4964824120603017	salicylic_acid
0.40926562545896844	2.533668341708543	salicylic_acid
0.3364911347072239	2.570854271356784	salicylic_acid
0.27579733613930524	2.6080402010050254	salicylic_acid
0.2359961609164039	2.6452261306532665	salicylic_acid
0.21778044049612047	2.682412060301508	salicylic_acid
0.2154769557659799	2.719597989949749	salicylic_acid
0.21974630281925364	2.75678391959799	salicylic_acid
0.22074346660224353	2.7939698492462317	salicylic_acid
0.21140306398164657	2.831155778894473	salicylic_acid
0.1897812324302164	2.868341708542714	salicylic_acid
0.15925328860597837	2.905527638190955	salicylic_acid
0.12646371472571716	2.9427135678391965	salicylic_acid
0.0982789818546308	2.9798994974874375	salicylic_acid
0.07934291473763182	3.0170854271356786	salicylic_acid
0.07109524554806677	3.05427135678392	salicylic_acid
0.0722212544920833	3.0914572864321612	salicylic_acid
0.08011157595012453	3.1286432160804023	salicylic_acid
0.09277624934305605	3.1658291457286434	salicylic_acid
0.11032940041980825	3.203015075376885	salicylic_acid
0.13491115813658408	3.240201005025126	salicylic_acid
0.16851574509876022	3.277386934673367	salicylic_acid
0.20977572471618305	3.3145728643216086	salicylic_acid
0.2521602798496325	3.3517587939698497	salicylic_acid
0.2857042437610234	3.3889447236180907	salicylic_acid
0.3019642255398149	3.4261306532663323	salicylic_acid
0.2991023463548595	3.4633165829145733	salicylic_acid
0.2833573235767867	3.5005025125628144	salicylic_acid
0.26561026950758093	3.5376884422110555	salicylic_acid
0.2553963119257123	3.574874371859297	salicylic_acid
0.25643887447023844	3.612060301507538	salicylic_acid
0.2662465963211251	3.649246231155779	salicylic_acid
0.2791080024518487	3.6864321608040207	salicylic_acid
0.2897091921268835	3.7236180904522618	salicylic_acid
0.2949584434189677	3.760804020100503	salicylic_acid
0.2936023948357724	3.7979899497487444	salicylic_acid
0.28499647380254406	3.8351758793969855	salicylic_acid
0.26866017827629807	3.8723618090452265	salicylic_acid
0.24509825874595373	3.9095477386934676	salicylic_acid
0.21697252032835748	3.946733668341709	salicylic_acid
0.18928014476844734	3.98391959798995	salicylic_acid
0.16799855639952685	4.021105527638191	salicylic_acid
0.1578734076041541	4.058291457286432	salicylic_acid
0.16060024468514242	4.0954773869346734	salicylic_acid
0.17426958420011676	4.1326633165829145	salicylic_acid
0.1941412180402122	4.169849246231156	salicylic_acid
0.21424619069366743	4.207035175879398	salicylic_acid
0.22918239597991188	4.244221105527639	salicylic_acid
0.2355833351289632	4.28140703517588	salicylic_acid
0.23290176277090152	4.318592964824121	salicylic_acid
0.22331883465779612	4.355778894472362	salicylic_acid
0.21079480078366133	4.392964824120603	salicylic_acid
0.19953401438180163	4.430150753768845	salicylic_acid
0.1924063302898585	4.467336683417086	salicylic_acid
0.1899973577623331	4.504522613065327	salicylic_acid
0.19074613484629996	4.541708542713568	salicylic_acid
0.19207105164885022	4.578894472361809	salicylic_acid
0.1918190221761431	4.61608040201005	salicylic_acid
0.18921164599424914	4.653266331658291	salicylic_acid
0.1848345039050764	4.6904522613065325	salicylic_acid
0.17986658611404938	4.727638190954774	salicylic_acid
0.17520957787808478	4.7648241206030155	salicylic_acid
0.17110642233866485	4.802010050251257	salicylic_acid
0.16732618244529587	4.839195979899498	salicylic_acid
0.16352823833064628	4.876381909547739	salicylic_acid
0.15941954234182906	4.91356783919598	salicylic_acid
0.15469397197035709	4.950753768844221	salicylic_acid
0.14902933576007235	4.987939698492463	salicylic_acid
0.14231544293561932	5.025125628140704	salicylic_acid
0.13494990486518488	5.062311557788945	salicylic_acid
0.1278495591185587	5.099497487437186	salicylic_acid
0.12199981525882107	5.136683417085427	salicylic_acid
0.11776882315537675	5.173869346733668	salicylic_acid
0.11449062530119863	5.211055276381909	salicylic_acid
0.11070192950997708	5.248241206030151	salicylic_acid
0.10496552004489777	5.285427135678392	salicylic_acid
0.0967810265432445	5.3226130653266335	salicylic_acid
0.08701148986626026	5.3597989949748746	salicylic_acid
0.07758652614322137	5.396984924623116	salicylic_acid
0.07070085118065818	5.434170854271357	salicylic_acid
0.06796951639374003	5.471356783919598	salicylic_acid
0.06992037855689948	5.50854271356784	salicylic_acid
0.07595263752847893	5.545728643216081	salicylic_acid
0.0846646833488822	5.582914572864322	salicylic_acid
0.09433576968651305	5.620100502512563	salicylic_acid
0.10333788779462423	5.657286432160804	salicylic_acid
0.11035356397960941	5.694472361809045	salicylic_acid
0.11443597330212656	5.731658291457286	salicylic_acid
0.1150500737849986	5.768844221105528	salicylic_acid
0.11217817173723864	5.806030150753769	salicylic_acid
0.10640978826788851	5.84321608040201	salicylic_acid
0.09884653542892814	5.880402010050251	salicylic_acid
0.09076255327558433	5.9175879396984925	salicylic_acid
0.08317232688216906	5.954773869346734	salicylic_acid
0.07654432749804733	5.9919597989949756	salicylic_acid
0.07077818864958413	6.029145728643217	salicylic_acid
0.06538999899936741	6.066331658291458	salicylic_acid
0.05979378505405329	6.103517587939699	salicylic_acid
0.053597026103366294	6.14070351758794	salicylic_acid
0.04682512574624226	6.177889447236181	salicylic_acid
0.03996641941266599	6.215075376884422	salicylic_acid
0.03378683746729807	6.252261306532664	salicylic_acid
0.028997811189654516	6.289447236180905	salicylic_acid
0.0259539955818525	6.326633165829146	salicylic_acid
0.02452740706389755	6.363819095477387	salicylic_acid
0.02418572491361905	6.401005025125628	salicylic_acid
0.02419774616394021	6.438190954773869	salicylic_acid
0.023868568279369236	6.4753768844221105	salicylic_acid
0.022741826948382587	6.512562814070352	salicylic_acid
0.02072496431167252	6.5497487437185935	salicylic_acid
0.01809384394980361	6.586934673366835	salicylic_acid
0.015368545651612326	6.624120603015076	salicylic_acid
0.013120870659503417	6.661306532663317	salicylic_acid
0.01180586927061019	6.698492462311558	salicylic_acid
0.011669382188069986	6.735678391959799	salicylic_acid
0.012719688838144833	6.772864321608041	salicylic_acid
0.014729669096306436	6.810050251256282	salicylic_acid
0.017263212880752582	6.847236180904523	salicylic_acid
0.019746466973114583	6.884422110552764	salicylic_acid
0.021590019478168507	6.921608040201005	salicylic_acid
0.02232877129564338	6.958793969849246	salicylic_acid
0.021729563009195253	6.995979899497488	salicylic_acid
0.0198361169532327	7.033165829145729	salicylic_acid
0.0169459700867554	7.07035175879397	salicylic_acid
0.01352481326108866	7.1075376884422115	salicylic_acid
0.01007626406423924	7.1447236180904525	salicylic_acid
0.007009616786979714	7.181909547738694	salicylic_acid
0.004558423093836548	7.219095477386935	salicylic_acid
0.002775350387890833	7.256281407035177	salicylic_acid
0.0015843168569253149	7.293467336683418	salicylic_acid
0.0008490663427796357	7.330653266331659	salicylic_acid
0.000427532366317748	7.3678391959799	salicylic_acid
0.0002021313893969135	7.405025125628141	salicylic_acid
8.938106154261365e-05	7.442211055276382	salicylic_acid
3.665295094087719e-05	7.479396984924623	salicylic_acid
1.3759666985170362e-05	7.516582914572865	salicylic_acid
4.6558476036586955e-06	7.553768844221106	salicylic_acid
1.3977203285556793e-06	7.590954773869347	salicylic_acid
3.669787982996205e-07	7.628140703517588	salicylic_acid
8.325325093976559e-08	7.665326633165829	salicylic_acid
1.616049677179121e-08	7.7025125628140705	salicylic_acid
2.663548034137622e-09	7.739698492462312	salicylic_acid
3.7053408892753674e-10	7.7768844221105535	salicylic_acid
4.3307727599974096e-11	7.814070351758795	salicylic_acid
4.237860037208469e-12	7.851256281407036	salicylic_acid
3.4626222571210926e-13	7.888442211055277	salicylic_acid
2.35747810538529e-14	7.925628140703518	salicylic_acid
1.3353278242932376e-15	7.962814070351759	salicylic_acid
6.284854272699081e-17	8.0	salicylic_acid
