# Supplementary material for: A Euclidean transformer for fast and stable machine learned force fields
Source: Nat Commun. 2024 Aug 6;15:6539. doi: 10.1038/s41467-024-50620-6 (PMC11303804; doi:10.1038/s41467-024-50620-6)
Supplement: Supplementary file 4 — Source Data [file 41467_2024_50620_MOESM4_ESM.zip › Source Data/supp_fig11_b/rattled_00/relaxed_structure.xyz]

42
Properties=species:S:1:pos:R:3:forces:R:3 energy=-26917.18891022493 free_energy=-26917.18891022493 pbc="F F F"
H        2.65042679       0.55844203      -0.83831660       0.00000860      -0.00000483      -0.00000225
H        3.32504944      -0.93323228      -1.57069463       0.00000384       0.00000490       0.00000510
H        4.39801049       0.27024627      -0.79994678      -0.00000498      -0.00000789       0.00000138
C        3.41584054      -0.21973988      -0.74334942       0.00000893       0.00000185      -0.00001068
O        2.96490891      -0.22372676       1.62408594      -0.00000223       0.00000364       0.00000003
C        3.27501399      -0.87486920       0.61593852       0.00000230      -0.00000073      -0.00000301
N        3.52666385      -2.21480482       0.63837071       0.00000466      -0.00000210       0.00000194
H        3.51059746      -2.68370448      -0.26444424       0.00000042      -0.00000126      -0.00000440
C        3.48965241      -3.09318956       1.81960990      -0.00000021      -0.00001692      -0.00000591
H        3.89047413      -4.05615286       1.47966674       0.00000040       0.00001317       0.00000495
C        4.34681256      -2.58828902       2.98300961      -0.00000106      -0.00000230      -0.00000249
C        2.03866990      -3.42927881       2.24210126       0.00000002       0.00000275      -0.00000214
O        1.65454156      -4.59327973       2.32829887      -0.00000308      -0.00000098      -0.00000086
H        3.98026103      -1.63460789       3.37398378      -0.00000214       0.00000764       0.00000257
H        4.32910397      -3.33590806       3.78617281      -0.00000683       0.00000121       0.00000512
H        5.38604599      -2.45483196       2.65602311      -0.00000105      -0.00000244       0.00000256
N        1.24167215      -2.34091413       2.44633585      -0.00000019      -0.00000316      -0.00000098
H        1.67756521      -1.41471176       2.34949083      -0.00000046      -0.00000218      -0.00000147
C       -0.20532312      -2.44491405       2.49395211      -0.00000272       0.00000041       0.00000252
H       -0.45046490      -3.40972190       2.96027438       0.00000300       0.00000006       0.00000382
C       -0.80910636      -1.30137951       3.30712655       0.00000146      -0.00000081       0.00000332
C       -0.85902727      -2.50770851       1.08870971      -0.00000303      -0.00000070       0.00000311
O       -2.07467416      -2.64004702       0.95750518      -0.00000404       0.00000438       0.00000160
H       -0.46741880      -1.35049025       4.34816553       0.00001222       0.00000549      -0.00000103
H       -0.51296681      -0.32850477       2.88996211      -0.00000497       0.00000405      -0.00000273
H       -1.90185335      -1.37044357       3.28200252       0.00000116      -0.00000187       0.00001119
N       -0.00161933      -2.40884611       0.03895413      -0.00000360      -0.00000150       0.00000076
H        0.99916916      -2.34884100       0.20265607      -0.00000433      -0.00000341       0.00000086
C       -0.41735768      -2.56334048      -1.33588562      -0.00000415      -0.00000345       0.00000035
H       -1.34491073      -3.15563833      -1.32736985      -0.00000228      -0.00000046       0.00000018
C       -0.69165179      -1.21068930      -2.01235747      -0.00000126      -0.00000333      -0.00000055
C        0.70048472      -3.30807671      -2.08110693      -0.00000291      -0.00000340      -0.00000015
O        1.89331179      -3.10105742      -1.83112194      -0.00000498      -0.00000664       0.00000926
H       -1.48896286      -0.69167546      -1.46750570      -0.00001042      -0.00000527      -0.00000722
H        0.21402038      -0.59040185      -1.99549756       0.00000020       0.00000145       0.00001055
H       -1.00751934      -1.34652946      -3.05543685       0.00001364      -0.00000220      -0.00000442
N        0.27583180      -4.15238696      -3.05314362       0.00002902       0.00002139       0.00000246
H       -0.72117692      -4.31157285      -3.14014188      -0.00002619      -0.00000598      -0.00000941
C        1.17929350      -4.91013008      -3.90084410      -0.00000269       0.00001100       0.00000082
H        1.20640339      -5.97127520      -3.61394849       0.00002454      -0.00000790       0.00001337
H        0.87383396      -4.83154085      -4.95174131      -0.00001998      -0.00001422      -0.00001293
H        2.18354365      -4.49153019      -3.78291177       0.00000536       0.00002253      -0.00001521
