# Supplementary material for: A Euclidean transformer for fast and stable machine learned force fields
Source: Nat Commun. 2024 Aug 6;15:6539. doi: 10.1038/s41467-024-50620-6 (PMC11303804; doi:10.1038/s41467-024-50620-6)
Supplement: Supplementary file 4 — Source Data [file 41467_2024_50620_MOESM4_ESM.zip › Source Data/supp_fig11_b/rattled_00/init_structure.xyz]

42
Properties=species:S:1:pos:R:3 pbc="F F F"
H        2.77983860       0.58219793      -0.73949928
H        3.50337785      -0.75845394      -1.67499520
H        4.44775676       0.24782322      -0.82491330
C        3.41470325      -0.21773751      -0.60452878
O        3.01954898      -0.22878411       1.66570740
C        3.28143624      -0.74001820       0.58927146
N        3.53808859      -2.31348031       0.37324845
H        3.55057609      -2.60964422      -0.34882374
C        3.71153142      -3.25333528       1.81365812
H        3.86857853      -3.91515966       1.61151713
C        4.36476508      -2.56207112       2.87673990
C        1.84097546      -3.48664878       2.25948179
O        1.78468640      -4.49766382       2.29340157
H        3.95113850      -1.75330925       3.21867831
H        4.17167816      -3.15332234       3.71705040
H        5.34112795      -2.58617269       2.70738604
N        1.07692068      -2.38908905       2.36668422
H        1.70726494      -1.49036293       2.23851275
C       -0.21046615      -2.43651213       2.52323469
H       -0.41343262      -3.50915789       2.94806965
C       -0.87735470      -1.37546373       3.25459760
C       -1.04608140      -2.52680233       1.07697341
O       -2.25248402      -2.63725448       0.90590941
H       -0.45373476      -1.31461972       4.38673815
H       -0.40882241      -0.48830616       2.95706160
H       -1.97114317      -1.50133354       3.26257726
N       -0.05715044      -2.43431200      -0.05661448
H        1.06595701      -2.32801319       0.06110461
C       -0.30429060      -2.40604053      -1.19343305
H       -1.39513312      -3.30033688      -1.18960760
C       -0.78154579      -1.12175712      -1.96325544
C        0.75992819      -3.29765322      -1.99651974
O        1.85713113      -2.94133416      -1.81477254
H       -1.49641798      -0.54174128      -1.56644491
H        0.03392483      -0.52157809      -2.09206608
H       -0.87125473      -1.42213735      -3.09916670
N        0.42611944      -4.03075482      -2.84973764
H       -0.67236908      -4.42986542      -2.92374698
C        1.10731893      -4.85030970      -3.79813998
H        1.15695359      -5.92977343      -3.51305544
H        0.85452707      -4.96532729      -4.91067501
H        2.26899661      -4.57367823      -3.80097658
