# Supplementary material for: A Euclidean transformer for fast and stable machine learned force fields
Source: Nat Commun. 2024 Aug 6;15:6539. doi: 10.1038/s41467-024-50620-6 (PMC11303804; doi:10.1038/s41467-024-50620-6)
Supplement: Supplementary file 4 — Source Data [file 41467_2024_50620_MOESM4_ESM.zip › Source Data/supp_fig11_b/rattled_07/relaxed_structure.xyz]

42
Properties=species:S:1:pos:R:3:forces:R:3 energy=-26917.188910122444 free_energy=-26917.188910122444 pbc="F F F"
H        2.63769183       0.50904333      -0.81888607      -0.00002285      -0.00001049       0.00001102
H        3.30458719      -0.98774837      -1.54788761       0.00000743      -0.00001955      -0.00003850
H        4.38423444       0.21425296      -0.78420310       0.00002199      -0.00002604       0.00000730
C        3.40035375      -0.27176001      -0.72326695       0.00000194      -0.00006480      -0.00000332
O        2.95642218      -0.26566575       1.64548085      -0.00001174      -0.00000421      -0.00002877
C        3.26069852      -0.92161597       0.63867433       0.00001152      -0.00002198      -0.00000482
N        3.50652375      -2.26256207       0.66496583       0.00001706       0.00002084      -0.00002849
H        3.48568306      -2.73449584      -0.23618159      -0.00001009       0.00000866      -0.00001423
C        3.46914421      -3.13671464       1.84932944      -0.00000676       0.00001222      -0.00001181
H        3.86473677      -4.10258874       1.51152701      -0.00002163      -0.00001712      -0.00002747
C        4.33193591      -2.63161517       3.00846789      -0.00000414       0.00000818       0.00003325
C        2.01794126      -3.46498073       2.27717849      -0.00002364       0.00002823      -0.00002612
O        1.62897033      -4.62697972       2.36847722       0.00002351      -0.00004369      -0.00002003
H        3.97076623      -1.67496812       3.39719653      -0.00000117       0.00002360       0.00003645
H        4.31326052      -3.37637411       3.81426298      -0.00000496       0.00002447       0.00001429
H        5.37079175      -2.50392120       2.67799596      -0.00003888       0.00003424      -0.00000203
N        1.22625455      -2.37245659       2.47991196       0.00001666      -0.00002428      -0.00002173
H        1.66587193      -1.44849243       2.37864188       0.00002266      -0.00002479       0.00000234
C       -0.22104556      -2.47006436       2.53172885       0.00000750      -0.00000379       0.00001358
H       -0.46912764      -3.43196036       3.00248455       0.00002434       0.00000172       0.00002211
C       -0.81778544      -1.32074986       3.34194726      -0.00000606       0.00000492       0.00001161
C       -0.87871686      -2.53559081       1.12846016      -0.00002607      -0.00002004       0.00001293
O       -2.09519626      -2.66381976       1.00098202      -0.00001146       0.00001931       0.00001719
H       -0.47353233      -1.36717055       4.38226515       0.00002093      -0.00001977      -0.00002043
H       -0.51865200      -0.35080269       2.92012621      -0.00000409      -0.00001727       0.00000205
H       -1.91087877      -1.38528532       3.32001200       0.00000120       0.00004658       0.00001846
N       -0.02373059      -2.44379426       0.07608129      -0.00000959      -0.00000514      -0.00000620
H        0.97769247      -2.38700044       0.23699672      -0.00000893      -0.00000762      -0.00001876
C       -0.44362306      -2.60196935      -1.29708822      -0.00000265       0.00000603       0.00000565
H       -1.37382191      -3.19000620      -1.28377589       0.00000108      -0.00001474       0.00003029
C       -0.71347029      -1.25086055      -1.97838274       0.00000701      -0.00000825      -0.00001959
C        0.66894605      -3.35476961      -2.04209657      -0.00002825       0.00001559      -0.00000152
O        1.86335373      -3.15140509      -1.79668315       0.00001079       0.00001158       0.00003170
H       -1.50702466      -0.72596706      -1.43367870      -0.00001195      -0.00002821       0.00002206
H        0.19506395      -0.63465986      -1.96633552      -0.00001297       0.00003077      -0.00000007
H       -1.03256972      -1.38952923      -3.02010523       0.00001589       0.00003163      -0.00001100
N        0.23799816      -4.20190881      -3.00887442       0.00000632       0.00002047      -0.00001462
H       -0.75987009      -4.35781957      -3.09186815       0.00000819       0.00000668      -0.00005782
C        1.13593459      -4.96740766      -3.85548853       0.00002591      -0.00001232       0.00004586
H        1.16278570      -6.02650876      -3.56105302      -0.00000762      -0.00000428       0.00001961
H        0.82515230      -4.89590852      -4.90530719       0.00001987       0.00002017      -0.00000194
H        2.14151758      -4.54976688      -3.74576312       0.00000369       0.00002249       0.00002154
