# Supplementary material for: A Euclidean transformer for fast and stable machine learned force fields
Source: Nat Commun. 2024 Aug 6;15:6539. doi: 10.1038/s41467-024-50620-6 (PMC11303804; doi:10.1038/s41467-024-50620-6)
Supplement: Supplementary file 4 — Source Data [file 41467_2024_50620_MOESM4_ESM.zip › Source Data/supp_fig11_b/rattled_07/init_structure.xyz]

42
Properties=species:S:1:pos:R:3 pbc="F F F"
H        2.77248594       0.49558847      -0.83409106
H        3.32004016      -1.02410204      -1.57706085
H        4.35265888       0.08748651      -0.71282561
C        3.43369325      -0.29468477      -0.76711096
O        2.99397515      -0.26708725       1.59704617
C        3.10274467      -0.83396808       0.62217538
N        3.53422781      -2.38072319       0.79361740
H        3.50064778      -2.73480183      -0.07170002
C        3.48001736      -3.25296658       1.76855948
H        3.65846541      -3.96349793       1.42293382
C        4.27501499      -2.49264036       2.80041091
C        2.09259805      -3.65829905       2.17763096
O        1.54123535      -4.47170424       2.50875034
H        3.94842740      -1.56438063       3.34268146
H        4.39911137      -3.42368360       3.59718170
H        5.20462551      -2.42258096       2.85439651
N        1.26525162      -2.42027548       2.64743277
H        1.69230487      -1.42913902       2.38183374
C       -0.22088565      -2.51029295       2.37308662
H       -0.39351740      -3.45520323       3.10365236
C       -0.84699051      -1.53014540       3.32595117
C       -0.70349941      -2.58288725       1.02816581
O       -2.20882338      -2.78853439       0.96661988
H       -0.57692751      -1.23776487       4.34557634
H       -0.51189764      -0.22099963       3.06715929
H       -1.92393546      -1.38105641       3.39396489
N       -0.04528074      -2.61772982       0.12537107
H        1.06530959      -2.33302917       0.12237451
C       -0.47271855      -2.65470643      -1.34128213
H       -1.24745212      -3.04030366      -1.22811095
C       -0.68635359      -1.17633873      -1.98530716
C        0.65469794      -3.40065438      -2.07276381
O        2.08207583      -3.03301728      -1.86167545
H       -1.58380959      -0.81650535      -1.39423197
H        0.20012790      -0.76282993      -1.92612022
H       -1.12256408      -1.23810333      -3.00873682
N        0.40559824      -4.22461898      -3.06529193
H       -0.73299271      -4.23814802      -3.05816523
C        1.01076688      -4.91226527      -3.89064071
H        1.12954774      -6.05599190      -3.43051839
H        0.77784587      -4.93997947      -4.87678755
H        2.14942032      -4.51180283      -3.70788295
