# Supplementary material for: A Euclidean transformer for fast and stable machine learned force fields
Source: Nat Commun. 2024 Aug 6;15:6539. doi: 10.1038/s41467-024-50620-6 (PMC11303804; doi:10.1038/s41467-024-50620-6)
Supplement: Supplementary file 4 — Source Data [file 41467_2024_50620_MOESM4_ESM.zip › Source Data/supp_fig11_b/rattled_09/relaxed_structure.xyz]

42
Properties=species:S:1:pos:R:3:forces:R:3 energy=-26917.18891027123 free_energy=-26917.18891027123 pbc="F F F"
H        2.57866362       0.57498490      -0.84916355       0.00003300      -0.00003165      -0.00001182
H        3.26387671      -0.90495628      -1.59540058       0.00000359       0.00000846       0.00002103
H        4.33032042       0.31024891      -0.83408083      -0.00003492      -0.00001400      -0.00000161
C        3.35562224      -0.19311840      -0.76673349       0.00000348       0.00001311      -0.00003270
O        2.93482538      -0.21131057       1.60618165      -0.00001011      -0.00000796      -0.00003180
C        3.24099515      -0.85471896       0.59188267      -0.00001532       0.00000483       0.00001469
N        3.51119418      -2.19114438       0.60635529      -0.00000238      -0.00000627      -0.00000185
H        3.49002294      -2.65715908      -0.29784897       0.00000814      -0.00000995      -0.00000040
C        3.50111569      -3.07396348       1.78481768      -0.00000638      -0.00000252      -0.00000738
H        3.91067508      -4.03019874       1.43640209       0.00001312       0.00000779       0.00001132
C        4.36600047      -2.56136993       2.93910175      -0.00000589       0.00000607      -0.00000017
C        2.06032851      -3.43130806       2.22440364      -0.00000636      -0.00000439      -0.00000493
O        1.69330398      -4.60075044       2.31146752      -0.00000992      -0.00000009      -0.00002127
H        3.99152780      -1.61408268       3.33803321      -0.00003191       0.00000431      -0.00000138
H        4.36859122      -3.31186074       3.73977417      -0.00000110       0.00000743       0.00000143
H        5.39910925      -2.41269670       2.59951419      -0.00000163       0.00002048       0.00000388
N        1.25112754      -2.35467598       2.44237229       0.00000724      -0.00001290       0.00001596
H        1.67302811      -1.42225041       2.34331715       0.00000503      -0.00000615       0.00000872
C       -0.19357892      -2.47876936       2.50795448       0.00000302      -0.00000591      -0.00000196
H       -0.41950409      -3.44826486       2.97425755      -0.00000937      -0.00000544       0.00000597
C       -0.80266133      -1.34612476       3.33234152      -0.00000552       0.00000946       0.00000898
C       -0.86414209      -2.54633252       1.11090304       0.00001497       0.00000684      -0.00001644
O       -2.07937817      -2.69537133       0.99466291       0.00000109       0.00001306      -0.00001068
H       -0.44693466      -1.39350016       4.36874915      -0.00002918      -0.00002770       0.00000805
H       -0.52547365      -0.36800572       2.91441780       0.00004039       0.00000173       0.00001614
H       -1.89457637      -1.43033569       3.32105231      -0.00000030       0.00002940      -0.00003643
N       -0.02162061      -2.43203594       0.05071079      -0.00000680      -0.00000096       0.00000725
H        0.98023251      -2.35853179       0.20194006       0.00001718      -0.00000806       0.00000470
C       -0.45255489      -2.58815487      -1.31925775       0.00001806      -0.00000844       0.00000862
H       -1.37142867      -3.19361767      -1.30096150       0.00000230      -0.00000858      -0.00000752
C       -0.75459230      -1.23745783      -1.98777722      -0.00000371       0.00000276       0.00000514
C        0.66617829      -3.31459488      -2.08102095       0.00000755       0.00001731       0.00000239
O        1.85903951      -3.09170114      -1.84524954       0.00000123       0.00002807      -0.00002188
H       -1.55230170      -0.73158452      -1.43127561       0.00000476       0.00001174       0.00004421
H        0.14229010      -0.60434791      -1.98023839       0.00001902       0.00001039       0.00000602
H       -1.08159024      -1.37455814      -3.02725547      -0.00002094       0.00000339       0.00001963
N        0.24126460      -4.16144611      -3.05072418      -0.00000603      -0.00002162      -0.00000287
H       -0.75440296      -4.33452418      -3.12573455       0.00000889      -0.00002086       0.00002803
C        1.14464402      -4.90357162      -3.91222495       0.00003729      -0.00004011      -0.00003547
H        1.19234061      -5.96466583      -3.62778168       0.00000545       0.00008177      -0.00004465
H        0.82337058      -4.82797043      -4.95860301       0.00002605      -0.00001297       0.00007121
H        2.14380772      -4.46957021      -3.80744601      -0.00007311      -0.00003185      -0.00002014
