# Supplementary material for: A Euclidean transformer for fast and stable machine learned force fields
Source: Nat Commun. 2024 Aug 6;15:6539. doi: 10.1038/s41467-024-50620-6 (PMC11303804; doi:10.1038/s41467-024-50620-6)
Supplement: Supplementary file 4 — Source Data [file 41467_2024_50620_MOESM4_ESM.zip › Source Data/supp_fig11_b/rattled_09/init_structure.xyz]

42
Properties=species:S:1:pos:R:3 pbc="F F F"
H        2.60354423       0.51322780      -0.94897971
H        3.27800025      -0.98304589      -1.62538095
H        4.20101480       0.21387174      -0.83865947
C        3.30884865      -0.16855276      -0.57594440
O        2.97311343      -0.17020124       1.80360266
C        3.29114571      -0.73515315       0.51971517
N        3.49306932      -2.09831284       0.69607455
H        3.48841004      -2.60427325      -0.23655629
C        3.53619271      -3.14342266       1.82995997
H        3.92013803      -4.11826006       1.25540357
C        4.34101157      -2.35436910       2.69830747
C        1.94772718      -3.47458901       2.27077843
O        1.77470346      -4.51366206       2.46251529
H        4.12030885      -1.71409921       3.35505437
H        4.29231492      -3.30475794       3.73043432
H        5.29262922      -2.26916813       2.61460672
N        1.17443748      -2.28533799       2.33514701
H        1.61823415      -1.50947399       2.15914887
C       -0.47322115      -2.48511354       2.45096431
H       -0.50985048      -3.36879084       2.89444328
C       -0.64074487      -1.50924193       3.05657521
C       -0.89606821      -2.50480206       1.28312186
O       -2.13883887      -2.72114248       0.97966527
H       -0.21721867      -1.56841283       4.40781498
H       -0.52503546      -0.46082329       2.87851600
H       -1.89170916      -1.49977011       3.32048439
N        0.04039032      -2.36498044       0.01331866
H        0.94813043      -2.37102948       0.29955110
C       -0.43681596      -2.47476709      -1.26105893
H       -1.53552285      -3.09095827      -1.36035451
C       -0.68752359      -1.24479934      -1.89160452
C        0.66692512      -3.31908787      -2.23254320
O        1.99288034      -3.11741059      -1.86701198
H       -1.40817816      -0.67392865      -1.40769645
H        0.20896324      -0.61234246      -2.08180497
H       -1.19293785      -1.28876784      -2.91892937
N        0.28785405      -4.14789995      -2.93940742
H       -0.64750114      -4.30148197      -3.01483259
C        1.22247129      -4.98357526      -3.81145170
H        1.07046618      -6.21700506      -3.53728062
H        0.77670804      -4.66135515      -5.06493930
H        2.23028901      -4.52830223      -3.75893241
