# Supplementary material for: A Euclidean transformer for fast and stable machine learned force fields
Source: Nat Commun. 2024 Aug 6;15:6539. doi: 10.1038/s41467-024-50620-6 (PMC11303804; doi:10.1038/s41467-024-50620-6)
Supplement: Supplementary file 4 — Source Data [file 41467_2024_50620_MOESM4_ESM.zip › Source Data/supp_fig11_b/rattled_08/relaxed_structure.xyz]

42
Properties=species:S:1:pos:R:3:forces:R:3 energy=-26917.1889100665 free_energy=-26917.1889100665 pbc="F F F"
H        2.59770289       0.56922767      -0.81420315       0.00001047       0.00000866       0.00000080
H        3.27173500      -0.91705169      -1.55792332      -0.00003870      -0.00000424      -0.00000198
H        4.34613834       0.28508459      -0.78702824      -0.00000212      -0.00003060      -0.00001123
C        3.36548946      -0.20758434      -0.72746220      -0.00001745      -0.00000207      -0.00001941
O        2.92893067      -0.22432815       1.64258174       0.00000018      -0.00000169      -0.00000302
C        3.23386016      -0.86987044       0.62926743       0.00000046      -0.00000102      -0.00000554
N        3.48758230      -2.20952759       0.64336744       0.00001767      -0.00001058      -0.00000401
H        3.46690044      -2.67384579      -0.26170264      -0.00001171      -0.00001634       0.00000806
C        3.45911993      -3.09393854       1.82034328      -0.00000386      -0.00000542      -0.00000625
H        3.85921189      -4.05458042       1.47305833       0.00002487      -0.00000172      -0.00000455
C        4.32274310      -2.59366654       2.98096426      -0.00001268      -0.00001308      -0.00000340
C        2.01128470      -3.43430376       2.25015288       0.00000504      -0.00001780      -0.00002199
O        1.62945836      -4.59930771       2.33301429      -0.00000624      -0.00000385      -0.00001374
H        3.95731816      -1.64244738       3.37892968      -0.00002364      -0.00001269       0.00000144
H        4.31096431      -3.34529557       3.78048447       0.00000616      -0.00001213       0.00000200
H        5.35977099      -2.45716022       2.64828391      -0.00001921      -0.00000276      -0.00002904
N        1.21399342      -2.34816032       2.46474326      -0.00000386       0.00000094      -0.00002612
H        1.64794762      -1.42084651       2.36980128      -0.00002166       0.00000181       0.00002737
C       -0.23251741      -2.45447970       2.52103768       0.00000028      -0.00000723       0.00000195
H       -0.47323882      -3.42239902       2.98320656       0.00000045       0.00000066       0.00002883
C       -0.83267881      -1.31667748       3.34486118       0.00001531       0.00000811       0.00000464
C       -0.89512935      -2.50989421       1.11966671      -0.00003758      -0.00001712      -0.00000001
O       -2.11152932      -2.64211328       0.99545282       0.00002664      -0.00000955      -0.00002258
H       -0.48420357      -1.37148493       4.38336148      -0.00000694       0.00003285       0.00001367
H       -0.54061320      -0.34091298       2.93159311       0.00002525       0.00000139       0.00000243
H       -1.92546569      -1.38717030       3.32635310       0.00001673      -0.00001015      -0.00001599
N       -0.04447219      -2.40499303       0.06502518       0.00000240       0.00001790      -0.00000652
H        0.95732288      -2.34526656       0.22257365      -0.00000200       0.00001287      -0.00000701
C       -0.46902665      -2.55183907      -1.30794085       0.00000683       0.00000223       0.00000006
H       -1.39574031      -3.14541727      -1.29695844      -0.00001876       0.00001529       0.00000871
C       -0.74954610      -1.19551945      -1.97448308      -0.00001376       0.00001007      -0.00000715
C        0.64483290      -3.29059922      -2.06497142       0.00001721       0.00002576       0.00001816
O        1.83901308      -3.08436336      -1.82090337      -0.00000788       0.00003324      -0.00000300
H       -1.54403727      -0.68092798      -1.42137995       0.00000610      -0.00001677       0.00002870
H        0.15536507      -0.57406799      -1.95972422      -0.00000227       0.00000243      -0.00002122
H       -1.07195110      -1.32552757      -3.01630323      -0.00003751       0.00002272       0.00000072
N        0.21487302      -4.12852165      -3.04020607       0.00001275      -0.00000043      -0.00000456
H       -0.78250981      -4.28806983      -3.12209726       0.00000347      -0.00000237       0.00000356
C        1.11372650      -4.87959084      -3.89867910       0.00001408       0.00000899       0.00002279
H        1.14565265      -5.94218311      -3.61765653       0.00001414      -0.00001568       0.00003741
H        0.79998653      -4.79619740      -4.94674815       0.00003556      -0.00000325       0.00000000
H        2.11785679      -4.45919333      -3.78622844       0.00002580       0.00001266       0.00002702
