# Supplementary material for: A Euclidean transformer for fast and stable machine learned force fields
Source: Nat Commun. 2024 Aug 6;15:6539. doi: 10.1038/s41467-024-50620-6 (PMC11303804; doi:10.1038/s41467-024-50620-6)
Supplement: Supplementary file 4 — Source Data [file 41467_2024_50620_MOESM4_ESM.zip › Source Data/supp_fig11_b/rattled_08/init_structure.xyz]

42
Properties=species:S:1:pos:R:3 pbc="F F F"
H        2.61255384       0.65131048      -1.03207011
H        3.14065358      -1.17485890      -1.33628398
H        4.52553154       0.48341457      -0.73510865
C        3.47128551      -0.35048458      -0.55831977
O        2.83111253      -0.30735516       1.58348522
C        3.16890728      -0.80347130       0.58670839
N        3.50021572      -2.24893436       0.76323429
H        3.42451895      -2.71351266      -0.23220210
C        3.31995695      -3.15625280       1.86262910
H        4.00391097      -4.05226927       1.39729786
C        4.49352275      -2.62203543       2.96864490
C        2.05724807      -3.45815044       2.18969004
O        1.70910917      -4.73436092       2.28204331
H        3.94051268      -1.74188879       3.36913112
H        4.35667428      -3.34084494       3.75245111
H        5.44002039      -2.29069015       2.73024637
N        0.92481848      -2.25386167       2.26925094
H        1.49066339      -1.42650613       2.22147419
C       -0.05225121      -2.40964874       2.43543685
H       -0.60800490      -3.41265979       3.10683940
C       -0.80049150      -1.15182687       3.38929029
C       -0.79361714      -2.57515239       1.15494889
O       -2.11211199      -2.87210716       1.24389035
H       -0.47361496      -1.37596386       4.50688292
H       -0.51180301      -0.34327567       2.95973445
H       -2.01778872      -1.26177848       3.35651581
N       -0.08708449      -2.34690393       0.09555180
H        0.88065830      -2.35938665       0.21479247
C       -0.41961350      -2.55814951      -1.23992939
H       -1.49722199      -3.19312350      -1.38719877
C       -0.69160531      -1.37716830      -2.20313999
C        0.61865708      -3.07878114      -1.95216893
O        1.86452568      -2.87129643      -1.84689929
H       -1.55523825      -0.64467006      -1.40093113
H        0.15374912      -0.66540253      -1.98129763
H       -0.96035574      -1.51173877      -3.09129386
N        0.36796265      -3.92567062      -3.22054839
H       -0.72246943      -4.18051280      -3.13702739
C        1.07633935      -4.80633776      -3.94821229
H        1.10018566      -6.04833633      -3.74427643
H        0.57736321      -4.73998556      -4.77168933
H        2.15873658      -4.52438299      -3.73604862
