# Supplementary material for: A Euclidean transformer for fast and stable machine learned force fields
Source: Nat Commun. 2024 Aug 6;15:6539. doi: 10.1038/s41467-024-50620-6 (PMC11303804; doi:10.1038/s41467-024-50620-6)
Supplement: Supplementary file 4 — Source Data [file 41467_2024_50620_MOESM4_ESM.zip › Source Data/supp_fig11_b/rattled_06/relaxed_structure.xyz]

42
Properties=species:S:1:pos:R:3:forces:R:3 energy=-26917.188909596898 free_energy=-26917.188909596898 pbc="F F F"
H        2.63336859       0.53103490      -0.84217663      -0.00002176       0.00005821       0.00000665
H        3.30778511      -0.96500334      -1.56570083      -0.00000968       0.00001487      -0.00001676
H        4.38098497       0.24311749      -0.80253138       0.00005557       0.00000550      -0.00002480
C        3.39883607      -0.24652659      -0.74271553      -0.00002983       0.00000396      -0.00000054
O        2.94827155      -0.23620748       1.62475781      -0.00000810      -0.00001388       0.00002689
C        3.25838556      -0.89340197       0.62054291      -0.00000166       0.00000713       0.00001951
N        3.51044261      -2.23309407       0.65114667      -0.00002392      -0.00000774      -0.00004032
H        3.49456371      -2.70745876      -0.24877710      -0.00003015       0.00000590       0.00001276
C        3.47387269      -3.10427537       1.83771615      -0.00000929       0.00001090      -0.00002284
H        3.87475054      -4.06923590       1.50355779      -0.00000673       0.00000439      -0.00002340
C        4.33131339      -2.59215154       2.99775778      -0.00001010      -0.00000588       0.00001135
C        2.02312046      -3.43803891       2.26283497      -0.00001043      -0.00002858       0.00000997
O        1.63941998      -4.60158722       2.35680225      -0.00001927       0.00000900      -0.00008454
H        3.96487484      -1.63602196       3.38281675      -0.00004108      -0.00001294       0.00001238
H        4.31372999      -3.33471684       3.80559858       0.00000745      -0.00000063      -0.00003937
H        5.37048711      -2.46079896       2.66973208      -0.00000371       0.00001682      -0.00003522
N        1.22594414      -2.34860303       2.46038678       0.00001733       0.00005042       0.00004341
H        1.66160269      -1.42292663       2.35758581      -0.00001424       0.00000126       0.00003720
C       -0.22096508      -2.45258756       2.51019424      -0.00000232       0.00000393       0.00000313
H       -0.46532341      -3.41490223       2.98205896      -0.00001246       0.00000847      -0.00000018
C       -0.82405127      -1.30477452       3.31784117      -0.00003356       0.00002052      -0.00000554
C       -0.87622539      -2.52319757       1.10606582       0.00005207      -0.00000118      -0.00001175
O       -2.09208866      -2.65565770       0.97691887       0.00002051      -0.00000314      -0.00001653
H       -0.48129093      -1.34829403       4.35877663       0.00000019       0.00004193      -0.00002075
H       -0.52840896      -0.33412222       2.89518355      -0.00005078       0.00000315      -0.00004546
H       -1.91681665      -1.37405422       3.29418754      -0.00001187      -0.00003408       0.00000358
N       -0.01994947      -2.43104882       0.05479528       0.00001053      -0.00002071       0.00003598
H        0.98109868      -2.37057952       0.21683546       0.00003567      -0.00001824       0.00002480
C       -0.43752855      -2.59336438      -1.31856591       0.00004421      -0.00000984       0.00001973
H       -1.36401916      -3.18727622      -1.30574695       0.00004262      -0.00002550      -0.00001021
C       -0.71540582      -1.24470437      -2.00160252       0.00001465       0.00000100       0.00004111
C        0.68048960      -3.33993795      -2.06166832       0.00004256      -0.00000548      -0.00000370
O        1.87329746      -3.13166103      -1.81268469      -0.00000856      -0.00002127       0.00001028
H       -1.51286408      -0.72441573      -1.45818501       0.00003275      -0.00001718       0.00006550
H        0.18911703      -0.62263286      -1.98938548       0.00002085       0.00001576       0.00003827
H       -1.03268149      -1.38653686      -3.04345538       0.00002225       0.00002306       0.00002895
N        0.25599628      -4.18736297      -3.03107254      -0.00002181       0.00003549      -0.00001066
H       -0.74093297      -4.34745390      -3.11731292       0.00002575       0.00003707       0.00000183
C        1.15971376      -4.94699458      -3.87681208      -0.00000327      -0.00004556      -0.00000214
H        1.18982864      -6.00676010      -3.58511734      -0.00003180      -0.00002808      -0.00000503
H        0.85213737      -4.87392533      -4.92747413      -0.00002618      -0.00004463      -0.00002025
H        2.16323982      -4.52561596      -3.76263838      -0.00000239      -0.00003420      -0.00001331
