# Supplementary material for: A Euclidean transformer for fast and stable machine learned force fields
Source: Nat Commun. 2024 Aug 6;15:6539. doi: 10.1038/s41467-024-50620-6 (PMC11303804; doi:10.1038/s41467-024-50620-6)
Supplement: Supplementary file 4 — Source Data [file 41467_2024_50620_MOESM4_ESM.zip › Source Data/supp_fig11_b/rattled_06/init_structure.xyz]

42
Properties=species:S:1:pos:R:3 pbc="F F F"
H        2.57225500       0.61508260      -0.81559100
H        3.18937935      -1.19388781      -1.48594226
H        4.46545429       0.11154962      -0.65066230
C        3.33065404       0.03098619      -0.68977391
O        2.90985705      -0.11717783       1.63243390
C        3.26098393      -0.88181335       0.59427447
N        3.57020435      -2.14700524       0.66402829
H        3.66647326      -2.83173542      -0.32097044
C        3.56702134      -3.22554186       1.96553124
H        3.95856743      -4.08653824       1.51800120
C        4.29060904      -2.74807270       3.05124323
C        2.13336501      -3.44041343       2.24165122
O        1.44894288      -4.70134255       2.28558342
H        4.00473984      -1.50995043       3.30871739
H        4.26428997      -3.25283892       3.75534198
H        5.24807410      -2.33904509       2.54388686
N        1.18216337      -2.47116701       2.49210798
H        1.77594282      -1.47683289       2.39621273
C       -0.25479256      -2.24568454       2.66686152
H       -0.50322578      -3.39289157       3.07832625
C       -0.76748012      -1.41532411       3.31967553
C       -0.80077214      -2.50013664       1.03146924
O       -2.04477135      -2.78499751       0.78340691
H       -0.44154299      -1.29240865       4.41802960
H       -0.37586074      -0.18987194       2.95218050
H       -1.96699589      -1.41897754       3.17555825
N       -0.02961417      -2.44901323       0.07752953
H        1.08533640      -2.58722689       0.28987386
C       -0.50717652      -2.51630721      -1.29394568
H       -1.48068407      -3.10583478      -1.36900998
C       -0.68893356      -1.30318928      -2.03183165
C        0.67351726      -3.14281563      -1.99776175
O        1.85412300      -2.95363692      -1.82440291
H       -1.56636684      -0.82687011      -1.41496233
H        0.17263353      -0.68674349      -2.16615586
H       -1.07960708      -1.36928299      -3.06392168
N        0.13849361      -4.28608904      -3.08493810
H       -0.62667976      -4.32847407      -3.27801554
C        1.19844941      -4.97534484      -3.65896176
H        1.14112231      -5.99714313      -3.58585928
H        0.84557245      -4.85020124      -4.93534374
H        2.11439929      -4.55954709      -3.82340422
