# Supplementary material for: A Euclidean transformer for fast and stable machine learned force fields
Source: Nat Commun. 2024 Aug 6;15:6539. doi: 10.1038/s41467-024-50620-6 (PMC11303804; doi:10.1038/s41467-024-50620-6)
Supplement: Supplementary file 4 — Source Data [file 41467_2024_50620_MOESM4_ESM.zip › Source Data/supp_fig11_b/rattled_01/relaxed_structure.xyz]

42
Properties=species:S:1:pos:R:3:forces:R:3 energy=-26917.188910251378 free_energy=-26917.188910251378 pbc="F F F"
H        2.63067072       0.53374108      -0.85139209       0.00002031       0.00000804       0.00003525
H        3.29635086      -0.96576756      -1.57588234       0.00000827       0.00002969       0.00002428
H        4.37732249       0.23921390      -0.81878256      -0.00002216      -0.00000431       0.00002397
C        3.39358296      -0.24661843      -0.75418903       0.00001229       0.00003374       0.00001794
O        2.95334243      -0.23166427       1.61521746       0.00001436       0.00000235      -0.00000629
C        3.25645607      -0.89129420       0.61046457       0.00000776       0.00003301       0.00003183
N        3.50323148      -2.23196360       0.64154965       0.00000380       0.00000467      -0.00001367
H        3.48130369      -2.70734451      -0.25774073       0.00000077       0.00000673       0.00003311
C        3.46828635      -3.10158652       1.82931570      -0.00000723       0.00001054       0.00000373
H        3.86396142      -4.06850498       1.49461108      -0.00000942       0.00001434      -0.00001553
C        4.33258877      -2.59145456       2.98512465       0.00000888      -0.00000121       0.00000705
C        2.01798892      -3.42910855       2.26078613      -0.00000253       0.00000086       0.00001312
O        1.62984711      -4.59098780       2.35705426       0.00001227       0.00001089       0.00002997
H        3.97144853      -1.63351145       3.37067951       0.00000937      -0.00001487       0.00001234
H        4.31561868      -3.33306055       3.79385920       0.00002106      -0.00002062      -0.00000866
H        5.37084823      -2.46442585       2.65253244       0.00000246       0.00001438      -0.00000308
N        1.22608119      -2.33627551       2.46089419       0.00000838       0.00001833       0.00000629
H        1.66501549      -1.41246076       2.35535553       0.00000671       0.00000051      -0.00001335
C       -0.22105414      -2.43441120       2.51608773      -0.00000187       0.00001084      -0.00001336
H       -0.46763772      -3.39485294       2.99058917       0.00000385       0.00000488      -0.00001391
C       -0.81662382      -1.28267901       3.32373475      -0.00001239      -0.00000753      -0.00000038
C       -0.88165630      -2.50492152       1.11444578       0.00000884       0.00001570      -0.00000274
O       -2.09838603      -2.63374442       0.98994763      -0.00000237       0.00002807      -0.00001022
H       -0.47020314      -1.32552777       4.36348600       0.00000694       0.00000342      -0.00001142
H       -0.51875249      -0.31401111       2.89809885      -0.00002470      -0.00000159      -0.00000799
H       -1.90973274      -1.34772112       3.30425826      -0.00000916      -0.00000996       0.00001782
N       -0.02890016      -2.41672361       0.05996651      -0.00000228      -0.00002001      -0.00000196
H        0.97287144      -2.35922429       0.21848702      -0.00000030      -0.00002397      -0.00000388
C       -0.45173838      -2.57950955      -1.31174549      -0.00000075      -0.00001624      -0.00000487
H       -1.38125108      -3.16854398      -1.29463659      -0.00000192      -0.00000866      -0.00000019
C       -0.72468101      -1.23073381      -1.99646315       0.00000218      -0.00001098      -0.00000892
C        0.65997859      -3.33333756      -2.05698141      -0.00000042      -0.00001777      -0.00000438
O        1.85468557      -3.12891006      -1.81394472       0.00000519      -0.00003171      -0.00000541
H       -1.51775649      -0.70525459      -1.45162589       0.00002682       0.00001503       0.00001083
H        0.18310155      -0.61336515      -1.98811850       0.00001572      -0.00002257      -0.00003401
H       -1.04579832      -1.37284277      -3.03710095      -0.00003091      -0.00001297       0.00000522
N        0.22786275      -4.18271980      -3.02127592      -0.00002508      -0.00000452      -0.00001057
H       -0.77007389      -4.33912365      -3.10249478       0.00001247       0.00000738      -0.00001310
C        1.12480029      -4.94948038      -3.86780223      -0.00002607      -0.00001286      -0.00003790
H        1.15122376      -6.00830983      -3.57237884      -0.00000417       0.00000279      -0.00001302
H        0.81345638      -4.87879797      -4.91752092      -0.00002286      -0.00001696       0.00000906
H        2.13066164      -4.53225482      -3.75906438      -0.00001212      -0.00001691      -0.00002301
