# Supplementary material for: A Euclidean transformer for fast and stable machine learned force fields
Source: Nat Commun. 2024 Aug 6;15:6539. doi: 10.1038/s41467-024-50620-6 (PMC11303804; doi:10.1038/s41467-024-50620-6)
Supplement: Supplementary file 4 — Source Data [file 41467_2024_50620_MOESM4_ESM.zip › Source Data/supp_fig11_b/rattled_01/init_structure.xyz]

42
Properties=species:S:1:pos:R:3 pbc="F F F"
H        2.76586791       0.48100657      -0.89019026
H        3.17199167      -0.85866898      -1.80742128
H        4.52722910       0.18683825      -0.78268750
C        3.34870636      -0.08593108      -0.95597020
O        2.91120349      -0.27935705       1.73469802
C        3.13807968      -0.90666893       0.52200145
N        3.51100319      -2.16978922       0.51848551
H        3.59968660      -2.60592877      -0.22435781
C        3.57464155      -3.17627150       1.79679325
H        3.79371998      -4.09522639       1.51761680
C        4.28010426      -2.63956272       2.89680120
C        1.95453455      -3.51898218       2.24258043
O        1.54992630      -4.59446023       2.49811447
H        4.05557320      -1.66763751       3.27191720
H        4.26758935      -3.17915442       3.77309640
H        5.32123582      -2.44180160       2.83966251
N        1.25032636      -2.30609471       2.48624791
H        1.63334971      -1.55353424       2.32164170
C       -0.22853735      -2.42068300       2.60048131
H       -0.35056960      -3.41716695       3.07285789
C       -0.88554845      -1.21422159       3.38720521
C       -0.90326242      -2.49569313       1.10959433
O       -1.97630125      -2.53155103       1.21519679
H       -0.59857893      -1.53194016       4.32339327
H       -0.50675877      -0.27720669       2.94839093
H       -2.10488228      -1.44487423       3.40325969
N       -0.00298572      -2.36372741       0.03766769
H        0.95579855      -2.35592329       0.25573414
C       -0.43328585      -2.58372859      -1.37837724
H       -1.33938426      -3.18107949      -1.18210438
C       -0.62133631      -1.22548599      -2.02161144
C        0.59839125      -3.29094042      -2.05944305
O        1.82169576      -3.11556152      -1.88946383
H       -1.46681372      -0.77476921      -1.30921823
H        0.20132249      -0.55915991      -2.08424492
H       -1.04867861      -1.30671980      -3.11979128
N        0.20720339      -4.17554485      -3.17380527
H       -0.73145761      -4.25912679      -3.20070507
C        1.16917387      -5.06178368      -3.89673473
H        1.01087736      -5.87903960      -3.56438606
H        0.81442282      -4.93290337      -4.81312324
H        2.33306819      -4.69001963      -3.66239673
