# Supplementary material for: A Euclidean transformer for fast and stable machine learned force fields
Source: Nat Commun. 2024 Aug 6;15:6539. doi: 10.1038/s41467-024-50620-6 (PMC11303804; doi:10.1038/s41467-024-50620-6)
Supplement: Supplementary file 4 — Source Data [file 41467_2024_50620_MOESM4_ESM.zip › Source Data/supp_fig11_b/rattled_12/relaxed_structure.xyz]

42
Properties=species:S:1:pos:R:3:forces:R:3 energy=-26917.188909798206 free_energy=-26917.188909798206 pbc="F F F"
H        2.63062927       0.50891355      -0.82956508      -0.00005594      -0.00005415      -0.00002379
H        3.30618155      -0.98083493      -1.56511088      -0.00001973      -0.00003051      -0.00000978
H        4.37833047       0.22114082      -0.79099665      -0.00005594       0.00000913      -0.00002635
C        3.39624575      -0.26922175      -0.73605309      -0.00002624      -0.00002569      -0.00001634
O        2.94142560      -0.27965194       1.63065146       0.00000679      -0.00002518      -0.00002099
C        3.25487476      -0.92770509       0.62155153      -0.00001409      -0.00000588      -0.00000707
N        3.51010146      -2.26700732       0.64144802       0.00002703       0.00000332      -0.00001415
H        3.49692143      -2.73396864      -0.26239676      -0.00000890      -0.00001601       0.00001692
C        3.47403489      -3.14801862       1.82075346      -0.00000475      -0.00002344      -0.00000684
H        3.87798934      -4.10912896       1.47928188       0.00000350      -0.00001310      -0.00000993
C        4.32832557      -2.64319375       2.98630165      -0.00000669      -0.00001517       0.00000348
C        2.02351051      -3.48909708       2.24081380      -0.00000390      -0.00004262      -0.00001648
O        1.64271355      -4.65438159       2.32448117      -0.00002571       0.00000644      -0.00005282
H        3.95855407      -1.69142127       3.37889390       0.00000549       0.00000509      -0.00001593
H        4.31178155      -3.39260181       3.78781967      -0.00004718      -0.00000039      -0.00000366
H        5.36757105      -2.50604397       2.66088376      -0.00000191      -0.00002576       0.00001874
N        1.22312997      -2.40342543       2.44607412      -0.00001543       0.00001869       0.00002115
H        1.65650015      -1.47579304       2.35158540       0.00001360      -0.00002838       0.00001198
C       -0.22360761      -2.51160443       2.49203843       0.00001300       0.00000626       0.00000775
H       -0.46637869      -3.47850709       2.95526371       0.00000136       0.00000268       0.00000867
C       -0.83140823      -1.37224604       3.30807516       0.00000278       0.00001301       0.00001460
C       -0.87579455      -2.57203447       1.08599452      -0.00000633      -0.00000232      -0.00000560
O       -2.09108348      -2.70614379       0.95320337       0.00002161      -0.00002571      -0.00000187
H       -0.49064957      -1.42359762       4.34930970       0.00002846       0.00002501      -0.00002839
H       -0.53754559      -0.39728210       2.89419053       0.00000475      -0.00000850      -0.00000332
H       -1.92393266      -1.44425980       3.28158558       0.00004333      -0.00000131       0.00002948
N       -0.01751400      -2.46924153       0.03734759      -0.00002081       0.00003287       0.00000394
H        0.98301972      -2.40768043       0.20206237      -0.00001661       0.00003703       0.00001054
C       -0.43180663      -2.62054417      -1.33826458      -0.00000371       0.00001931       0.00002363
H       -1.35767879      -3.21550922      -1.33242331      -0.00000584       0.00001117       0.00000728
C       -0.70949961      -1.26649721      -2.01058679      -0.00000818       0.00000367      -0.00001329
C        0.68867858      -3.35972059      -2.08504113       0.00001628       0.00003565       0.00002155
O        1.88072158      -3.15107189      -1.83270625      -0.00001664       0.00002399       0.00001855
H       -1.50890913      -0.75169893      -1.46481174       0.00003722       0.00004175       0.00001354
H        0.19429237      -0.64356061      -1.99077165       0.00001525      -0.00000321      -0.00006487
H       -1.02394196      -1.39984447      -3.05441589      -0.00004647      -0.00001236      -0.00000525
N        0.26711595      -4.20096420      -3.06108470       0.00002867      -0.00003032      -0.00000332
H       -0.72942470      -4.36201352      -3.14998853       0.00000176      -0.00001657       0.00001758
C        1.17328723      -4.95315651      -3.91083264       0.00002373       0.00002090       0.00004003
H        1.20311230      -6.01526609      -3.62778292       0.00005205       0.00003222       0.00002562
H        0.86835010      -4.87159412      -4.96165164       0.00003052       0.00001858       0.00000604
H        2.17630857      -4.53225347      -3.79065523       0.00003384       0.00003980       0.00002895
