# Supplementary material for: A Euclidean transformer for fast and stable machine learned force fields
Source: Nat Commun. 2024 Aug 6;15:6539. doi: 10.1038/s41467-024-50620-6 (PMC11303804; doi:10.1038/s41467-024-50620-6)
Supplement: Supplementary file 4 — Source Data [file 41467_2024_50620_MOESM4_ESM.zip › Source Data/supp_fig11_b/rattled_12/init_structure.xyz]

42
Properties=species:S:1:pos:R:3 pbc="F F F"
H        2.65073195       0.47403962      -0.81312913
H        3.10921497      -0.86989546      -1.73073954
H        4.35326063       0.25093617      -0.89528960
C        3.66082534      -0.29192416      -0.70271043
O        3.05304082      -0.36246849       1.75555672
C        3.23585383      -0.78817456       0.51840038
N        3.40382880      -2.10709110       0.67873466
H        3.49909885      -2.63201173      -0.22187397
C        3.36911994      -3.32923206       1.64090662
H        3.70848749      -4.29029107       1.39983817
C        4.29642991      -2.60380829       2.98701606
C        2.00061923      -3.47724798       2.25117210
O        1.56193695      -4.68928743       2.33567588
H        3.91357424      -1.70564206       3.35009387
H        4.47588831      -3.31653335       3.73425609
H        5.32640855      -2.47238514       2.85381878
N        0.92356881      -2.31430143       2.47947992
H        1.75533589      -1.55410369       2.56801039
C       -0.10755365      -2.48448682       2.53256174
H       -0.51530617      -3.44067340       2.97001003
C       -0.71575112      -1.30374399       3.32756731
C       -0.80567253      -2.48893890       1.13942345
O       -2.24236274      -2.58061159       0.88001337
H       -0.55988547      -1.39805558       4.42504208
H       -0.38198970      -0.53359321       3.06395084
H       -1.73901587      -1.46039332       3.30032600
N       -0.08317686      -2.50025844      -0.07403842
H        0.80690907      -2.39451216       0.24050624
C       -0.27023375      -2.69572960      -1.52048013
H       -1.36248467      -3.23989673      -1.25943047
C       -0.78101607      -1.36992398      -2.05297081
C        0.74252734      -3.30605076      -2.16409471
O        1.94327794      -3.26455715      -1.88111188
H       -1.51682487      -0.86662033      -1.55111344
H        0.16256678      -0.62652211      -1.99983401
H       -1.12213114      -1.49104264      -3.10264946
N        0.53799386      -4.24141442      -2.88590345
H       -0.82170716      -4.20715756      -2.99154899
C        1.17920819      -4.99469632      -4.03062478
H        1.26902923      -6.11958172      -3.73273332
H        0.96916870      -4.70919897      -4.93673323
H        2.11173830      -4.57065120      -3.75087958
