# Supplementary material for: A Euclidean transformer for fast and stable machine learned force fields
Source: Nat Commun. 2024 Aug 6;15:6539. doi: 10.1038/s41467-024-50620-6 (PMC11303804; doi:10.1038/s41467-024-50620-6)
Supplement: Supplementary file 4 — Source Data [file 41467_2024_50620_MOESM4_ESM.zip › Source Data/supp_fig11_b/rattled_15/relaxed_structure.xyz]

42
Properties=species:S:1:pos:R:3:forces:R:3 energy=-26917.18891027359 free_energy=-26917.18891027359 pbc="F F F"
H        2.60125568       0.55054367      -0.78475427       0.00003149      -0.00000395      -0.00000630
H        3.27256901      -0.93493102      -1.53260071       0.00002434       0.00001898       0.00000473
H        4.34968958       0.26572017      -0.76324397       0.00000143      -0.00000050       0.00001798
C        3.36902661      -0.22664829      -0.70143008       0.00002373       0.00002020      -0.00000207
O        2.93822576      -0.24701576       1.66966754       0.00000132       0.00000396       0.00000261
C        3.24117193      -0.89090450       0.65470564       0.00000484       0.00000613      -0.00000193
N        3.49591293      -2.23039383       0.66627270      -0.00000680       0.00000256      -0.00000403
H        3.47318605      -2.69343528      -0.23941582      -0.00000591       0.00000494      -0.00000011
C        3.47067696      -3.11654640       1.84200871      -0.00000551       0.00000374      -0.00000103
H        3.87068358      -4.07639543       1.49243546      -0.00001294       0.00000112      -0.00000227
C        4.33646555      -2.61737925       3.00148698       0.00000804      -0.00000032      -0.00001026
C        2.02399595      -3.45852349       2.27440605      -0.00000330       0.00000360       0.00001376
O        1.64300515      -4.62388049       2.35609002       0.00000513       0.00001375       0.00003409
H        3.97118603      -1.66705736       3.40172152       0.00001407       0.00000049      -0.00000344
H        4.32703543      -3.37024519       3.79987535       0.00001424      -0.00000172      -0.00000900
H        5.37264948      -2.47955394       2.66672828       0.00000349      -0.00000281      -0.00002048
N        1.22651091      -2.37322571       2.49256017      -0.00000361       0.00000504      -0.00000207
H        1.65965142      -1.44548097       2.39816269      -0.00000719       0.00000842      -0.00000985
C       -0.21980352      -2.48060173       2.55185971      -0.00000347       0.00000243      -0.00000177
H       -0.45898259      -3.44884183       3.01414529       0.00000090      -0.00000262      -0.00000160
C       -0.81893390      -1.34347500       3.37737161      -0.00001244      -0.00000640       0.00000113
C       -0.88538042      -2.53590160       1.15189140      -0.00000903      -0.00000181      -0.00000425
O       -2.10180492      -2.67022195       1.03024809       0.00000527       0.00000515      -0.00000116
H       -0.46823883      -1.39841954       4.41511908      -0.00000580      -0.00000066       0.00000069
H       -0.52835490      -0.36737841       2.96383738      -0.00002939      -0.00000086       0.00000027
H       -1.91171284      -1.41466087       3.36116517      -0.00001468      -0.00001990       0.00000974
N       -0.03724715      -2.42828265       0.09548791      -0.00000542      -0.00000713       0.00000339
H        0.96477879      -2.36703744       0.25097063      -0.00000144      -0.00000630       0.00000210
C       -0.46445199      -2.57497630      -1.27668787       0.00000179      -0.00000059      -0.00000242
H       -1.39033727      -3.16981066      -1.26403990       0.00000069       0.00000187      -0.00000419
C       -0.74818267      -1.21871242      -1.94195485      -0.00001854       0.00001392       0.00001895
C        0.64884565      -3.31186440      -2.03636814      -0.00000061      -0.00000459      -0.00000401
O        1.84325233      -3.10366474      -1.79505792      -0.00000119      -0.00000028      -0.00000780
H       -1.54210490      -0.70539689      -1.38685070       0.00001729      -0.00002598      -0.00001286
H        0.15595708      -0.59610059      -1.92891757       0.00000561      -0.00000357       0.00001483
H       -1.07274327      -1.34865437      -2.98311409       0.00001904       0.00000279      -0.00000205
N        0.21808423      -4.15047460      -3.01064098      -0.00000334      -0.00000788       0.00000267
H       -0.77919386      -4.31187697      -3.09014567      -0.00000117      -0.00000685       0.00000742
C        1.11634288      -4.90022216      -3.87090123       0.00000117      -0.00001124      -0.00000693
H        1.15206791      -5.96237193      -3.58863136      -0.00001553       0.00000748      -0.00002151
H        0.79908521      -4.81901095      -4.91807011      -0.00000006       0.00000670       0.00000829
H        2.11968686      -4.47698193      -3.76212524      -0.00001649      -0.00001731       0.00000075
