# Supplementary material for: A Euclidean transformer for fast and stable machine learned force fields
Source: Nat Commun. 2024 Aug 6;15:6539. doi: 10.1038/s41467-024-50620-6 (PMC11303804; doi:10.1038/s41467-024-50620-6)
Supplement: Supplementary file 4 — Source Data [file 41467_2024_50620_MOESM4_ESM.zip › Source Data/supp_fig11_b/rattled_15/init_structure.xyz]

42
Properties=species:S:1:pos:R:3 pbc="F F F"
H        2.63105996       0.35671940      -0.77498297
H        3.39381966      -0.84149069      -1.38860352
H        4.34157809       0.22674881      -0.79972391
C        3.32986508      -0.01501617      -0.63472510
O        2.76156398      -0.25475654       1.67530504
C        3.07054058      -0.75793846       0.56244249
N        3.39755883      -2.25307348       0.53031800
H        3.58834114      -2.64695446      -0.31927190
C        3.40391995      -3.09477193       1.68782625
H        3.90329601      -4.14395988       1.49957085
C        4.44702452      -2.61374589       2.97590410
C        2.06911421      -3.35503704       2.33080927
O        1.71843564      -4.57137357       2.21559694
H        3.77776930      -1.76399528       3.69519584
H        4.35497790      -3.41781777       3.82378306
H        5.39485004      -2.39710053       2.69994807
N        1.14670114      -2.44641644       2.56814906
H        1.57023508      -1.41483042       2.29843500
C       -0.16469154      -2.39950512       2.45557597
H       -0.32513939      -3.51680908       2.90623088
C       -0.83314596      -1.32748890       3.25706525
C       -1.16946540      -2.62410305       1.14560972
O       -2.03721046      -2.67517727       1.26871881
H       -0.39782851      -1.47112318       4.37347026
H       -0.48345301      -0.29637407       2.99434761
H       -1.84706187      -1.46835182       3.47290395
N        0.09484332      -2.43480080       0.01723738
H        1.05666838      -2.36885145       0.11071182
C       -0.35970101      -2.60763290      -1.09060938
H       -1.71713372      -3.06990873      -1.35384085
C       -0.83892179      -1.19719460      -1.69697025
C        0.54145572      -3.23292954      -1.95410442
O        1.91208510      -3.18176094      -1.84994362
H       -1.31502677      -0.74548219      -1.40290828
H        0.21890943      -0.52519274      -1.80779191
H       -0.89389290      -1.40614050      -3.14072608
N        0.28727039      -4.31970939      -3.14247053
H       -0.80758580      -4.45998775      -3.17695271
C        1.19505240      -4.86903338      -3.84243538
H        1.10488434      -5.85982975      -3.51493864
H        0.60707191      -4.88116463      -4.83813635
H        2.10489195      -4.39693083      -3.78275292
