# Supplementary material for: A Euclidean transformer for fast and stable machine learned force fields
Source: Nat Commun. 2024 Aug 6;15:6539. doi: 10.1038/s41467-024-50620-6 (PMC11303804; doi:10.1038/s41467-024-50620-6)
Supplement: Supplementary file 4 — Source Data [file 41467_2024_50620_MOESM4_ESM.zip › Source Data/supp_fig11_b/rattled_14/relaxed_structure.xyz]

42
Properties=species:S:1:pos:R:3:forces:R:3 energy=-26917.188910030658 free_energy=-26917.188910030658 pbc="F F F"
H        2.61306032       0.55095962      -0.82390339       0.00001657       0.00002622      -0.00002859
H        3.29108090      -0.93457736      -1.56556028       0.00002836       0.00000461      -0.00000045
H        4.36238435       0.27201828      -0.79739020       0.00002042       0.00001048       0.00001682
C        3.38321020      -0.22340413      -0.73636595       0.00002455       0.00000762       0.00000107
O        2.94621441      -0.23802742       1.63364345      -0.00001314      -0.00000785       0.00000122
C        3.25431753      -0.88390284       0.62150205      -0.00000506       0.00000261      -0.00000770
N        3.51418616      -2.22235681       0.63795202      -0.00000224       0.00000988      -0.00001126
H        3.49577722      -2.68829936      -0.26633356       0.00000793      -0.00000720      -0.00000734
C        3.48933231      -3.10491186       1.81639694       0.00000100      -0.00000243      -0.00000437
H        3.89391120      -4.06430907       1.47086987       0.00000177       0.00000220      -0.00001363
C        4.35025431      -2.59879170       2.97648833       0.00000178      -0.00000734      -0.00000253
C        2.04290292      -3.45112486       2.24626443       0.00000099       0.00001218      -0.00000489
O        1.66635737      -4.61770802       2.33104414      -0.00001725      -0.00002489      -0.00000961
H        3.98034952      -1.64860025       3.37276588      -0.00001398       0.00000386      -0.00000983
H        4.34163302      -3.34915464       3.77723840       0.00000379       0.00000272      -0.00001894
H        5.38676190      -2.45809790       2.64393061      -0.00000646       0.00001217       0.00000203
N        1.24058033      -2.36825532       2.45862667      -0.00000422      -0.00000167       0.00000527
H        1.67033371      -1.43913425       2.36229457       0.00000280      -0.00000711      -0.00000254
C       -0.20544291      -2.48108767       2.51470499       0.00000109      -0.00000591       0.00000023
H       -0.44190785      -3.44909133       2.97888743      -0.00000759      -0.00000544       0.00000038
C       -0.81103857      -1.34424803       3.33588062      -0.00000841      -0.00000057       0.00000017
C       -0.86737070      -2.54252650       1.11326417       0.00000410      -0.00000469       0.00000092
O       -2.08307843      -2.68090798       0.98898019      -0.00001564      -0.00000740      -0.00000296
H       -0.46254694      -1.39513664       4.37457580      -0.00002308      -0.00001431       0.00001279
H       -0.52339264      -0.36806122       2.92051341       0.00002474      -0.00000843       0.00001115
H       -1.90348332      -1.41983491       3.31729961      -0.00000003       0.00001254      -0.00002384
N       -0.01695808      -2.43553936       0.05863879       0.00000713      -0.00000592       0.00000243
H        0.98450282      -2.37065501       0.21629696      -0.00000297       0.00000433       0.00000637
C       -0.44046432      -2.58720048      -1.31412383      -0.00000427       0.00000274      -0.00000167
H       -1.36399707      -3.18570520      -1.30224097       0.00000062      -0.00000397      -0.00000598
C       -0.72812948      -1.23363766      -1.98323706      -0.00000175       0.00000312       0.00001047
C        0.67747211      -3.32140784      -2.06957690      -0.00001315       0.00001267      -0.00000102
O        1.87047781      -3.10881458      -1.82521197       0.00001257       0.00000499       0.00000872
H       -1.52541190      -0.72227205      -1.43116127      -0.00000276       0.00000453       0.00000428
H        0.17345301      -0.60734189      -1.96956611      -0.00000224       0.00000103       0.00001546
H       -1.04975688      -1.36731105      -3.02483398      -0.00000848       0.00000803       0.00000965
N        0.25220912      -4.16288374      -3.04381310       0.00000185      -0.00000017       0.00000120
H       -0.74434347      -4.32731334      -3.12615687       0.00000024      -0.00000770      -0.00000481
C        1.15520766      -4.91051740      -3.90092892       0.00000556      -0.00000528       0.00001759
H        1.18989582      -5.97315005      -3.62043385       0.00000991       0.00000143       0.00002620
H        0.84350053      -4.82752410      -4.94965486      -0.00001828      -0.00003490       0.00000906
H        2.15771622      -4.48691640      -3.78607184      -0.00000676       0.00001326      -0.00000154
