# Supplementary material for: A Euclidean transformer for fast and stable machine learned force fields
Source: Nat Commun. 2024 Aug 6;15:6539. doi: 10.1038/s41467-024-50620-6 (PMC11303804; doi:10.1038/s41467-024-50620-6)
Supplement: Supplementary file 4 — Source Data [file 41467_2024_50620_MOESM4_ESM.zip › Source Data/supp_fig11_b/rattled_14/init_structure.xyz]

42
Properties=species:S:1:pos:R:3 pbc="F F F"
H        2.61622824       0.38933486      -0.89681988
H        3.28592157      -1.06875923      -1.63940427
H        4.26385314       0.31284993      -0.89328112
C        3.38551776      -0.30782818      -0.70061944
O        2.85950478      -0.34245380       1.58706911
C        3.43651521      -0.91651740       0.46461536
N        3.39876592      -1.97156308       0.60652515
H        3.47627419      -2.66845369      -0.11338112
C        3.55615244      -3.04203548       1.83015639
H        3.83085257      -4.05441899       1.43073646
C        4.20878758      -2.84855159       3.09287282
C        2.14702990      -3.38701733       2.29948890
O        1.68501109      -4.72578634       2.21393815
H        3.91104477      -1.71230554       3.27647311
H        4.20848772      -3.29042922       3.82165706
H        5.53923882      -2.29345993       2.56570802
N        1.29317696      -2.37612717       2.48713725
H        1.86961817      -1.27181137       2.40689531
C       -0.10492201      -2.41582587       2.49940463
H       -0.46578701      -3.51867212       3.13645950
C       -0.90421244      -1.38317620       3.31576575
C       -0.96021083      -2.38919611       1.17066094
O       -2.31485162      -2.78410938       1.08382694
H       -0.51231578      -1.37103843       4.39923442
H       -0.50640164      -0.43143648       2.91376175
H       -1.89244671      -1.49798212       3.35468635
N       -0.01530790      -2.40731470       0.13202803
H        0.96538768      -2.47773561       0.30608119
C       -0.40218876      -2.70047165      -1.41864579
H       -1.33698067      -3.12825960      -1.45595956
C       -0.77383666      -1.29893229      -2.00443690
C        0.71708739      -3.15273657      -2.14930717
O        2.01545246      -3.00975522      -1.59902627
H       -1.52466337      -0.69543907      -1.32478560
H        0.20679579      -0.43603848      -1.92315633
H       -0.95433222      -1.32020871      -3.09145854
N        0.32807234      -4.22060189      -3.02374871
H       -0.76726090      -4.28170785      -3.23872063
C        1.26498108      -4.83950327      -3.87572064
H        1.08388273      -6.09577461      -3.62977980
H        0.74269930      -4.85238523      -4.89923828
H        2.19913912      -4.49312733      -3.88619813
