# Supplementary material for: A Euclidean transformer for fast and stable machine learned force fields
Source: Nat Commun. 2024 Aug 6;15:6539. doi: 10.1038/s41467-024-50620-6 (PMC11303804; doi:10.1038/s41467-024-50620-6)
Supplement: Supplementary file 4 — Source Data [file 41467_2024_50620_MOESM4_ESM.zip › Source Data/supp_fig11_b/rattled_13/relaxed_structure.xyz]

42
Properties=species:S:1:pos:R:3:forces:R:3 energy=-26917.18890995734 free_energy=-26917.18890995734 pbc="F F F"
H        2.61701851       0.55135680      -0.85803970      -0.00001753      -0.00003729      -0.00000561
H        3.28185136      -0.93929246      -1.60149542       0.00004648       0.00000066      -0.00001325
H        4.36527284       0.26450883      -0.84615339      -0.00001153       0.00003524       0.00001181
C        3.38440911      -0.22623057      -0.77513616       0.00000101      -0.00000984       0.00000161
O        2.96593443      -0.23308256       1.59829529      -0.00001187       0.00001333      -0.00001539
C        3.26444843      -0.88255175       0.58557975      -0.00000580       0.00000607      -0.00000694
N        3.52108948      -2.22160556       0.60374372      -0.00000790      -0.00001406      -0.00002978
H        3.49429204      -2.69004396      -0.29904674      -0.00000599      -0.00000794       0.00001524
C        3.50339326      -3.10078303       1.78483212      -0.00000837       0.00001104      -0.00000213
H        3.90288482      -4.06214301       1.43883763      -0.00000302       0.00001899      -0.00002176
C        4.37467937      -2.59354038       2.93666707      -0.00001518      -0.00000575      -0.00001186
C        2.05955869      -3.44220631       2.22706473       0.00000064       0.00001224      -0.00000179
O        1.68079963      -4.60760245       2.31805845      -0.00000025       0.00000518      -0.00001434
H        4.01007203      -1.64148286       3.33337402       0.00000800       0.00003919      -0.00003924
H        4.37079163      -3.34177641       3.73944123      -0.00004089       0.00001296       0.00001758
H        5.40880633      -2.45604302       2.59547520       0.00002826      -0.00003698      -0.00001565
N        1.26159715      -2.35676653       2.44273181      -0.00000283      -0.00000166       0.00000551
H        1.69283428      -1.42897544       2.34041824      -0.00000859       0.00000277      -0.00000053
C       -0.18419962      -2.46595264       2.51065645       0.00000836      -0.00000326       0.00000789
H       -0.41932406      -3.43172421       2.98013163       0.00000638      -0.00000797      -0.00000011
C       -0.78055534      -1.32474565       3.33254004      -0.00000323      -0.00001340      -0.00001182
C       -0.85737924      -2.53080125       1.11474559       0.00001457      -0.00000263       0.00001290
O       -2.07424893      -2.66768939       1.00062734      -0.00003126      -0.00000073       0.00002196
H       -0.42398818      -1.37278661       4.36862836      -0.00001399      -0.00002191      -0.00000629
H       -0.49387783      -0.35073277       2.91144053       0.00000410       0.00000363      -0.00001537
H       -1.87329053      -1.39777030       3.32287605      -0.00001494       0.00001306      -0.00001377
N       -0.01525874      -2.42839905       0.05303073       0.00000794      -0.00000043       0.00000264
H        0.98752677      -2.36465919       0.20254360      -0.00000206      -0.00003533      -0.00000068
C       -0.44987699      -2.58420392      -1.31580229      -0.00000499       0.00001370       0.00000179
H       -1.37438898      -3.18092818      -1.29441531      -0.00000963      -0.00002252      -0.00001917
C       -0.74031295      -1.23256173      -1.98757345       0.00000098       0.00000730       0.00004156
C        0.66069616      -3.32324701      -2.07737157      -0.00001711       0.00000372      -0.00000171
O        1.85599029      -3.11160478      -1.84357355       0.00004954      -0.00000502       0.00002527
H       -1.53237900      -0.71774122      -1.43121735       0.00003255       0.00003473       0.00006197
H        0.16246556      -0.60785847      -1.98318321       0.00003107       0.00000758       0.00001085
H       -1.07025333      -1.36944601      -3.02614999      -0.00001406       0.00000379       0.00003919
N        0.22620350      -4.16793212      -3.04472308      -0.00001755       0.00000792      -0.00001775
H       -0.77123129      -4.33121769      -3.11819194       0.00001048       0.00001823      -0.00004575
C        1.12105580      -4.92050286      -3.90605421      -0.00005464      -0.00001658       0.00002422
H        1.15737141      -5.98179905      -3.62072952       0.00002175      -0.00001750       0.00005839
H        0.80017144      -4.84232365      -4.95236915      -0.00001008      -0.00002633      -0.00007920
H        2.12488556      -4.49721856      -3.80208900       0.00006118       0.00001581       0.00002951
