# Supplementary material for: A Euclidean transformer for fast and stable machine learned force fields
Source: Nat Commun. 2024 Aug 6;15:6539. doi: 10.1038/s41467-024-50620-6 (PMC11303804; doi:10.1038/s41467-024-50620-6)
Supplement: Supplementary file 4 — Source Data [file 41467_2024_50620_MOESM4_ESM.zip › Source Data/supp_fig11_b/rattled_13/init_structure.xyz]

42
Properties=species:S:1:pos:R:3 pbc="F F F"
H        2.57220052       0.57611068      -0.85296393
H        3.22910956      -0.92165285      -1.75362794
H        4.24316172       0.15418237      -0.84510842
C        3.32626856      -0.25220132      -0.71443645
O        3.01239698      -0.19989264       1.56482324
C        3.30800788      -0.90571974       0.76980874
N        3.57494454      -2.22658273       0.61976947
H        3.38700245      -2.68391879      -0.38835097
C        3.51945622      -3.29375003       1.69236408
H        4.02978660      -3.91878104       1.59357446
C        4.16809581      -2.74971809       2.82050415
C        1.86966441      -3.42913117       2.19487342
O        1.66160448      -4.66692706       2.25281331
H        4.18625866      -1.58813541       3.26085989
H        4.46380934      -3.41515153       3.74076504
H        5.52661283      -2.53915405       2.60460493
N        1.20747901      -2.19484622       2.65405812
H        1.69054349      -1.24980044       2.21976603
C       -0.22677847      -2.35061957       2.49189458
H       -0.40942470      -3.42345398       3.05250314
C       -0.78496377      -1.48769330       3.29723005
C       -0.94682121      -2.48594712       0.94357262
O       -2.17213371      -2.56514929       1.03214385
H       -0.21464431      -1.39122133       4.10266845
H       -0.42361352      -0.34559930       2.88154818
H       -2.03661444      -1.43312109       3.38012089
N        0.00805026      -2.43158600       0.12049971
H        0.99276808      -2.47846856       0.24325279
C       -0.40287668      -2.40224195      -1.30647852
H       -1.48231751      -3.07660338      -1.22150605
C       -0.79754109      -1.36530245      -1.82927012
C        0.49247676      -3.39646916      -2.03854040
O        1.75128392      -3.13856623      -1.77770826
H       -1.57706714      -0.85846682      -1.49309471
H        0.15018639      -0.50515544      -2.07837837
H       -0.91448111      -1.46760283      -2.88519816
N        0.45133456      -4.04890418      -3.05530168
H       -0.59607122      -4.22828543      -3.06657324
C        1.11631555      -4.96917365      -3.90587261
H        1.40841696      -5.93948140      -3.56114064
H        0.76931207      -4.82254891      -4.96877938
H        2.06433613      -4.49537555      -3.83326470
