# Supplementary material for: A Euclidean transformer for fast and stable machine learned force fields
Source: Nat Commun. 2024 Aug 6;15:6539. doi: 10.1038/s41467-024-50620-6 (PMC11303804; doi:10.1038/s41467-024-50620-6)
Supplement: Supplementary file 4 — Source Data [file 41467_2024_50620_MOESM4_ESM.zip › Source Data/supp_fig11_b/rattled_04/relaxed_structure.xyz]

42
Properties=species:S:1:pos:R:3:forces:R:3 energy=-26917.188910111414 free_energy=-26917.188910111414 pbc="F F F"
H        2.60551931       0.55925227      -0.83762377       0.00004747       0.00000119       0.00001567
H        3.27088437      -0.92873169      -1.58581048       0.00002239       0.00000420      -0.00001365
H        4.35404349       0.27419642      -0.82860663      -0.00001117       0.00002657       0.00005361
C        3.37380048      -0.21778618      -0.75769160       0.00001131       0.00006189       0.00002054
O        2.96032018      -0.23071605       1.61655556      -0.00001923       0.00001649      -0.00000712
C        3.25622016      -0.87770443       0.60148723      -0.00000165       0.00006212       0.00000940
N        3.51183623      -2.21700440       0.61553397       0.00000438      -0.00007351      -0.00005332
H        3.48287340      -2.68298020      -0.28846025      -0.00001259       0.00003467       0.00003216
C        3.49588954      -3.09933217       1.79429931       0.00000950       0.00000770      -0.00001509
H        3.89379726      -4.06010657       1.44487296       0.00002697       0.00001958      -0.00002397
C        4.37010645      -2.59592397       2.94559450      -0.00002036       0.00001485      -0.00000741
C        2.05272014      -3.44074968       2.23870186      -0.00005653      -0.00005306      -0.00002794
O        1.67322915      -4.60609342       2.32732570      -0.00002873       0.00001727      -0.00001670
H        4.00756643      -1.64427786       3.34517570      -0.00005614      -0.00002687       0.00002665
H        4.36675945      -3.34597689       3.74667299       0.00004728      -0.00005978      -0.00002285
H        5.40375383      -2.45907145       2.60269144      -0.00002143       0.00009038       0.00001920
N        1.25609625      -2.35526653       2.45905523      -0.00003175       0.00004654      -0.00003542
H        1.68787333      -1.42755033       2.35831659      -0.00003793      -0.00002743       0.00001701
C       -0.18965603      -2.46346773       2.52958921       0.00003821      -0.00002800       0.00001184
H       -0.42453117      -3.43077070       2.99603446      -0.00004326       0.00004198       0.00002460
C       -0.78342205      -1.32482095       3.35687470      -0.00002059      -0.00002671      -0.00001796
C       -0.86576241      -2.52271261       1.13483709       0.00000555       0.00001466       0.00001813
O       -2.08305829      -2.65744981       1.02271696      -0.00003672      -0.00000020       0.00005208
H       -0.42491877      -1.37706673       4.39208848       0.00004136       0.00004954       0.00001404
H       -0.49669357      -0.34948974       2.93887497       0.00003043       0.00000320      -0.00003238
H       -1.87624037      -1.39684746       3.34901805       0.00005874       0.00000009       0.00000952
N       -0.02561590      -2.41811894       0.07177278      -0.00001104       0.00001152      -0.00001207
H        0.97754948      -2.35628092       0.21948946       0.00001213      -0.00004359      -0.00003341
C       -0.46319805      -2.56859807      -1.29671375      -0.00000210      -0.00001861       0.00001457
H       -1.38868814      -3.16380616      -1.27548626      -0.00002270       0.00004556      -0.00000160
C       -0.75262374      -1.21420624      -1.96335779       0.00001432      -0.00001294       0.00001857
C        0.64461226      -3.30701543      -2.06289663       0.00000407      -0.00003832       0.00002732
O        1.84072009      -3.09791350      -1.83098940       0.00002960      -0.00003792      -0.00000798
H       -1.54264994      -0.69986615      -1.40366250       0.00002926      -0.00005536       0.00002267
H        0.15124695      -0.59108783      -1.95870161       0.00007397      -0.00004621       0.00001556
H       -1.08489598      -1.34701564      -3.00171878      -0.00002832      -0.00001597      -0.00000364
N        0.20679750      -4.14813755      -3.03185332      -0.00006075      -0.00001037      -0.00001351
H       -0.79102621      -4.30978452      -3.10364600       0.00001661       0.00004091      -0.00000541
C        1.09872724      -4.89966205      -3.89712247       0.00004017      -0.00001270      -0.00004000
H        1.13462483      -5.96166177      -3.61435179       0.00000609       0.00003168      -0.00002119
H        0.77532039      -4.81869996      -4.94244539       0.00001705      -0.00003520       0.00000896
H        2.10327520      -4.47770717      -3.79465961      -0.00006385      -0.00001985      -0.00001948
