# Supplementary material for: A Euclidean transformer for fast and stable machine learned force fields
Source: Nat Commun. 2024 Aug 6;15:6539. doi: 10.1038/s41467-024-50620-6 (PMC11303804; doi:10.1038/s41467-024-50620-6)
Supplement: Supplementary file 4 — Source Data [file 41467_2024_50620_MOESM4_ESM.zip › Source Data/supp_fig11_b/rattled_04/init_structure.xyz]

42
Properties=species:S:1:pos:R:3 pbc="F F F"
H        2.60848954       0.59217734      -0.93696397
H        3.34864838      -0.98703989      -1.73572513
H        4.28797724       0.32281646      -0.78136641
C        3.25889574      -0.17027490      -0.75875482
O        2.98595245      -0.20772630       1.50563945
C        3.28316853      -0.95011484       0.76448522
N        3.57911598      -2.22345718       0.53024826
H        3.49065750      -2.68009855      -0.39550206
C        3.70689198      -3.06846919       1.97831804
H        3.77601570      -3.90486283       1.32848469
C        4.28414776      -2.54564224       2.97031909
C        1.80324775      -3.56241597       2.32763053
O        1.87044442      -4.52641770       2.30451391
H        4.06101997      -1.76283381       3.41167208
H        4.20755915      -3.34933589       3.75494516
H        5.46514404      -2.49118955       2.74983726
N        1.21863593      -2.28416215       2.53489111
H        1.48448710      -1.43552767       2.36016878
C       -0.28552192      -2.46140425       2.37102954
H       -0.38806129      -3.39474779       3.01438832
C       -0.56245024      -1.30427407       3.34265933
C       -0.94667961      -2.51483082       1.02097382
O       -1.96228233      -2.74829716       1.01248620
H       -0.25992100      -1.27111002       4.39810588
H       -0.38477047      -0.37027945       2.99635083
H       -1.90075316      -1.50479764       3.36348936
N        0.06746982      -2.47453872      -0.04981169
H        0.92305475      -2.61255696       0.15396061
C       -0.56064483      -2.39338894      -1.36779854
H       -1.53143355      -3.10617744      -1.31257382
C       -0.73636780      -1.22513701      -1.96315159
C        0.62481980      -3.23782000      -2.01485229
O        1.80649928      -3.13706767      -1.92190061
H       -1.50853045      -0.65623164      -1.36659368
H        0.22244739      -0.63117462      -1.81686632
H       -1.08633502      -1.37776874      -3.05803920
N        0.24195162      -4.20285872      -2.83327561
H       -0.72038888      -4.51203934      -3.15814212
C        0.99249652      -4.84256544      -3.75540586
H        1.12735031      -5.92982811      -3.62629177
H        0.85769034      -4.68214736      -4.97544363
H        2.01304434      -4.43239400      -3.73435717
