# Supplementary material for: A Euclidean transformer for fast and stable machine learned force fields
Source: Nat Commun. 2024 Aug 6;15:6539. doi: 10.1038/s41467-024-50620-6 (PMC11303804; doi:10.1038/s41467-024-50620-6)
Supplement: Supplementary file 4 — Source Data [file 41467_2024_50620_MOESM4_ESM.zip › Source Data/supp_fig11_b/rattled_03/relaxed_structure.xyz]

42
Properties=species:S:1:pos:R:3:forces:R:3 energy=-26917.18891004289 free_energy=-26917.18891004289 pbc="F F F"
H        2.63078677       0.51377430      -0.85008907       0.00000628      -0.00001987      -0.00000575
H        3.28978509      -0.98034613      -1.59165980      -0.00000173       0.00000024       0.00001466
H        4.37718568       0.21665131      -0.83113247       0.00000918      -0.00000572      -0.00000270
C        3.39321052      -0.26841696      -0.76445011      -0.00000090      -0.00003287      -0.00001182
O        2.96831965      -0.27316883       1.60779214       0.00001214      -0.00001483      -0.00001156
C        3.26387158      -0.92460577       0.59547181       0.00000065       0.00000464       0.00001645
N        3.50864574      -2.26588265       0.61341836      -0.00000965      -0.00002025      -0.00000667
H        3.48008678      -2.73348965      -0.28976591       0.00000079      -0.00000681       0.00001243
C        3.47990492      -3.14565033       1.79386033       0.00000128      -0.00000399       0.00001012
H        3.87184888      -4.11026685       1.44829934       0.00000183       0.00000008       0.00001613
C        4.35241977      -2.64687235       2.94845116       0.00000485       0.00000064       0.00000463
C        2.03186354      -3.47460571       2.23176873      -0.00000248      -0.00000541       0.00001964
O        1.64247366      -4.63666229       2.32054438       0.00001495       0.00001524       0.00002711
H        3.99537387      -1.69167865       3.34449702      -0.00001395      -0.00001788       0.00002670
H        4.33933866      -3.39536347       3.75089115       0.00004595      -0.00001055      -0.00000663
H        5.38875433      -2.51870994       2.61033668      -0.00000381       0.00003996      -0.00001125
N        1.24296805      -2.38230700       2.44622481       0.00001280      -0.00000556       0.00000797
H        1.68269468      -1.45829768       2.34582975      -0.00000700      -0.00000344      -0.00000243
C       -0.20395812      -2.47870565       2.50944612      -0.00000537      -0.00000073      -0.00000172
H       -0.44914637      -3.44276352       2.97729156       0.00000312       0.00000013       0.00000017
C       -0.79278394      -1.33297669       3.33045935      -0.00000216       0.00000054      -0.00000734
C       -0.87321032      -2.53635219       1.11131373       0.00002945       0.00000666      -0.00000450
O       -2.09087408      -2.66226866       0.99317252      -0.00001247      -0.00001559      -0.00001185
H       -0.43991372      -1.38505961       4.36761706      -0.00002675      -0.00000630      -0.00000126
H       -0.49619002      -0.36117652       2.91111941       0.00001781       0.00000373       0.00001005
H       -1.88608631      -1.39632795       3.31730808      -0.00000563       0.00001975      -0.00004006
N       -0.02673010      -2.44055435       0.05243898       0.00000343       0.00000387      -0.00000414
H        0.97605988      -2.38593670       0.20540889      -0.00000019       0.00000998       0.00000150
C       -0.45802436      -2.59131476      -1.31802189       0.00000433       0.00000125       0.00000264
H       -1.38875847      -3.17838345      -1.30010843      -0.00000083      -0.00000141      -0.00000405
C       -0.73184789      -1.23646409      -1.99024893      -0.00001406       0.00000607       0.00000036
C        0.64758491      -3.34156753      -2.07586032       0.00000023       0.00000523      -0.00000351
O        1.84416346      -3.14102617      -1.83884912       0.00000110       0.00000855      -0.00001741
H       -1.52031522      -0.71345831      -1.43641953      -0.00003618      -0.00000930      -0.00000941
H        0.17747106      -0.62135291      -1.98249907      -0.00001686       0.00001715       0.00001589
H       -1.05960527      -1.36947243      -3.03002030      -0.00000257       0.00000224      -0.00000434
N        0.20781811      -4.18306433      -3.04360303      -0.00000855       0.00000397      -0.00000472
H       -0.79092249      -4.33686348      -3.11976847       0.00001406       0.00001002       0.00000916
C        1.09788402      -4.94514591      -3.90152418      -0.00000621       0.00000584       0.00000881
H        1.12199792      -6.00668428      -3.61582617       0.00001594       0.00000161       0.00001907
H        0.78173657      -4.86387249      -4.94905374      -0.00003047      -0.00001550      -0.00002391
H        2.10568883      -4.53234982      -3.79391676       0.00000768       0.00002859      -0.00002645
