# Supplementary material for: A Euclidean transformer for fast and stable machine learned force fields
Source: Nat Commun. 2024 Aug 6;15:6539. doi: 10.1038/s41467-024-50620-6 (PMC11303804; doi:10.1038/s41467-024-50620-6)
Supplement: Supplementary file 4 — Source Data [file 41467_2024_50620_MOESM4_ESM.zip › Source Data/supp_fig11_b/rattled_03/init_structure.xyz]

42
Properties=species:S:1:pos:R:3 pbc="F F F"
H        2.78229622       0.58583320      -0.82772333
H        3.09293926      -0.97294856      -1.61274331
H        4.34447377       0.20025887      -0.81897323
C        3.32592160      -0.36352835      -0.66149389
O        3.03157701      -0.06999430       1.62632444
C        3.20760107      -0.94396210       0.45513956
N        3.60501856      -2.33817750       0.51004278
H        3.46464924      -2.54747300      -0.25093561
C        3.38217745      -3.17919803       1.87160677
H        3.87124558      -4.14532122       1.44157818
C        4.42377597      -2.40227629       2.84110614
C        1.97641342      -3.53223418       2.00193857
O        1.56927813      -4.72028938       2.44453205
H        3.96817736      -1.81078249       3.42534765
H        4.30667810      -3.52271398       3.70835066
H        5.32607594      -2.54828138       2.63260838
N        1.01348468      -2.39459121       2.55754922
H        1.75385447      -1.32846367       2.46851504
C       -0.05889362      -2.59117539       2.60116631
H       -0.62976876      -3.50601419       2.79289657
C       -0.70529391      -1.20613463       3.31617076
C       -0.69598864      -2.61201769       1.13221319
O       -2.07416962      -2.78995224       1.04043391
H       -0.26503145      -1.49002187       4.46377370
H       -0.53821317      -0.18786085       2.96520627
H       -1.83504052      -1.34993750       3.34537090
N       -0.16557154      -2.30076224      -0.07716640
H        0.99973068      -2.31317172       0.13093775
C       -0.43860950      -2.47884122      -1.31372146
H       -1.46600638      -3.48483540      -1.39223682
C       -0.80033597      -1.29564337      -2.08008256
C        0.69999381      -3.39076070      -2.07812249
O        1.92398829      -3.20546493      -1.85748436
H       -1.32080199      -0.64262778      -1.56102266
H        0.15299924      -0.56206921      -1.85140664
H       -1.05071821      -1.43383366      -3.09747388
N        0.29833144      -4.14750026      -3.08815833
H       -0.78188072      -4.38536265      -3.04228771
C        1.06512320      -4.88191389      -3.80771328
H        1.22107953      -6.07460536      -3.47077686
H        0.74906325      -4.81274370      -5.01583231
H        1.96194699      -4.48164641      -3.75730961
