# Supplementary material for: A Euclidean transformer for fast and stable machine learned force fields
Source: Nat Commun. 2024 Aug 6;15:6539. doi: 10.1038/s41467-024-50620-6 (PMC11303804; doi:10.1038/s41467-024-50620-6)
Supplement: Supplementary file 4 — Source Data [file 41467_2024_50620_MOESM4_ESM.zip › Source Data/supp_fig11_b/rattled_02/relaxed_structure.xyz]

42
Properties=species:S:1:pos:R:3:forces:R:3 energy=-26917.188910107427 free_energy=-26917.188910107427 pbc="F F F"
H        2.57701396       0.54003541      -0.82541951      -0.00001566      -0.00001086       0.00000147
H        3.25955673      -0.94066530      -1.57259923      -0.00000084       0.00001557       0.00000752
H        4.32788032       0.27019153      -0.80701508      -0.00002680       0.00000759       0.00000007
C        3.35157237      -0.23043456      -0.74258282      -0.00000624       0.00000757      -0.00000303
O        2.92466542      -0.25153933       1.62922740      -0.00000313      -0.00000051       0.00000805
C        3.23208847      -0.89394888       0.61467546      -0.00000191       0.00000174       0.00000043
N        3.49954415      -2.23094324       0.62771933      -0.00000131       0.00000379       0.00000119
H        3.47982957      -2.69547030      -0.27726692       0.00000176       0.00000386      -0.00000095
C        3.48486341      -3.11557907       1.80476951       0.00000171       0.00000112       0.00000014
H        3.89338557      -4.07207866       1.45586468      -0.00000167      -0.00000027      -0.00000506
C        4.34795172      -2.60647131       2.96194002       0.00000502      -0.00000349      -0.00000430
C        2.04232619      -3.47073685       2.24036912       0.00000167      -0.00000182      -0.00000181
O        1.67275115      -4.63957806       2.32471320       0.00000207       0.00000010      -0.00000657
H        3.97426647      -1.65915628       3.36154381       0.00001982       0.00001229      -0.00001772
H        4.34726424      -3.35827592       3.76138195      -0.00001641       0.00000375       0.00000898
H        5.38213423      -2.45912901       2.62505179       0.00000951      -0.00003149       0.00000264
N        1.23483589      -2.39280753       2.45821560       0.00000041       0.00000425       0.00000356
H        1.65887242      -1.46109332       2.36158328       0.00000226       0.00000113       0.00000531
C       -0.21025695      -2.51399019       2.52056099       0.00000132       0.00000111      -0.00000128
H       -0.43914455      -3.48397975       2.98439150      -0.00000134      -0.00000098       0.00000007
C       -0.81866232      -1.38178318       3.34605048      -0.00000158      -0.00000032      -0.00000129
C       -0.87806115      -2.57723954       1.12199587       0.00000442      -0.00000065      -0.00000027
O       -2.09344271      -2.72286336       1.00292306      -0.00000030      -0.00000506      -0.00000182
H       -0.46528990      -1.43215523       4.38312128      -0.00001603      -0.00000814       0.00000269
H       -0.53842195      -0.40338517       2.93082397       0.00001109      -0.00000087       0.00000585
H       -1.91073132      -1.46357078       3.33220123      -0.00000108       0.00000669      -0.00001562
N       -0.03303802      -2.46331562       0.06377140       0.00000796       0.00000404      -0.00000237
H        0.96869527      -2.39256256       0.21711513       0.00000638       0.00000618      -0.00000038
C       -0.46168409      -2.61550100      -1.30734701       0.00000301       0.00000356       0.00000059
H       -1.38164574      -3.21940733      -1.29224287       0.00000432       0.00000352       0.00000084
C       -0.76018211      -1.26270465      -1.97323900       0.00000632       0.00000014      -0.00000423
C        0.65719451      -3.34210603      -2.06872341       0.00000450       0.00000226      -0.00000189
O        1.85000909      -3.12251812      -1.82965597       0.00000777       0.00000709      -0.00000668
H       -1.55798125      -0.75676494      -1.41692531       0.00000117       0.00000253      -0.00000034
H        0.13779096      -0.63118492      -1.96264071       0.00000384       0.00000178      -0.00000119
H       -1.08561850      -1.39679199      -3.01359770       0.00000107       0.00000142       0.00000227
N        0.23266098      -4.18509991      -3.04194920       0.00000078      -0.00000563       0.00000233
H       -0.76316832      -4.35608141      -3.11955775       0.00000035      -0.00000614       0.00001134
C        1.13648084      -4.92655703      -3.90357190      -0.00000846      -0.00000185       0.00000753
H        1.18410360      -5.98791121      -3.62004836      -0.00002441      -0.00002273      -0.00001058
H        0.81558918      -4.85004245      -4.94997721       0.00000563       0.00001786      -0.00000910
H        2.13563579      -4.49272014      -3.79802168       0.00001299      -0.00002011       0.00002364
