# Supplementary material for: A Euclidean transformer for fast and stable machine learned force fields
Source: Nat Commun. 2024 Aug 6;15:6539. doi: 10.1038/s41467-024-50620-6 (PMC11303804; doi:10.1038/s41467-024-50620-6)
Supplement: Supplementary file 4 — Source Data [file 41467_2024_50620_MOESM4_ESM.zip › Source Data/supp_fig11_b/rattled_02/init_structure.xyz]

42
Properties=species:S:1:pos:R:3 pbc="F F F"
H        2.56175759       0.53655553      -1.05099269
H        3.44331561      -1.12455330      -1.66144215
H        4.40303606       0.13843013      -0.92038663
C        3.28274264      -0.17699647      -0.52073533
O        2.94759915      -0.35274415       1.67522691
C        3.18845284      -0.89133916       0.72728741
N        3.43199473      -2.22716821       0.54073664
H        3.46957081      -2.67043079      -0.37348514
C        3.45067376      -3.13151711       1.74531677
H        3.76853569      -4.21055930       1.44923173
C        4.32236464      -2.37675069       2.72204171
C        2.05032776      -3.41481312       2.37981028
O        1.71184305      -4.70232317       2.33213523
H        4.03560404      -1.67980477       3.43778127
H        4.15549611      -3.17528141       3.91478342
H        5.35136765      -2.39975907       2.63443406
N        1.15539693      -2.35904400       2.55626747
H        1.63046544      -1.47684936       2.34912889
C       -0.16429830      -2.35150740       2.45311504
H       -0.39284019      -3.42411408       2.79848253
C       -0.85204031      -1.35274130       3.33195521
C       -0.84085280      -2.74857724       1.12177705
O       -2.15723175      -2.82747661       1.04906889
H       -0.38540134      -1.45285381       4.45808549
H       -0.56091413      -0.35817468       2.80695355
H       -1.74421345      -1.68019878       3.31131697
N        0.04351677      -2.64327518       0.04095357
H        0.96815249      -2.29210913       0.33955027
C       -0.49350505      -2.73408132      -1.17458747
H       -1.25535208      -3.23946215      -1.25996392
C       -0.70304148      -1.18737409      -1.96366214
C        0.80293391      -3.50708581      -1.96309466
O        1.89412833      -3.14163474      -1.71011060
H       -1.77097724      -0.61390420      -1.39306120
H        0.04766000      -0.57520850      -2.00516238
H       -0.80708736      -1.19724218      -2.98035223
N        0.16189986      -4.23714776      -3.06899850
H       -0.81899700      -4.43396746      -3.17385071
C        1.10650132      -4.98224373      -3.96272417
H        1.07956541      -5.73613755      -3.75259343
H        0.71474305      -4.81214764      -4.97285684
H        2.17874049      -4.42430344      -3.65975176
