# Supplementary material for: A Euclidean transformer for fast and stable machine learned force fields
Source: Nat Commun. 2024 Aug 6;15:6539. doi: 10.1038/s41467-024-50620-6 (PMC11303804; doi:10.1038/s41467-024-50620-6)
Supplement: Supplementary file 4 — Source Data [file 41467_2024_50620_MOESM4_ESM.zip › Source Data/supp_fig11_b/rattled_05/relaxed_structure.xyz]

42
Properties=species:S:1:pos:R:3:forces:R:3 energy=-26917.188909668606 free_energy=-26917.188909668606 pbc="F F F"
H        2.60137843       0.53682643      -0.83490062       0.00002929       0.00008457       0.00003221
H        3.28015494      -0.95036099      -1.57237690      -0.00001680      -0.00001692      -0.00000003
H        4.35142547       0.26260250      -0.81410980       0.00002711      -0.00004432      -0.00001213
C        3.37387035      -0.23517950      -0.74684145       0.00002358      -0.00007289      -0.00000158
O        2.95126517      -0.23857455       1.62575628       0.00000376       0.00001517      -0.00000678
C        3.25232983      -0.88946989       0.61471052       0.00001656       0.00000137      -0.00001277
N        3.51028788      -2.22822506       0.63559049       0.00003021      -0.00000792       0.00001061
H        3.48556048      -2.69821672      -0.26647533      -0.00002805      -0.00004377       0.00001534
C        3.49115237      -3.10544828       1.81812706       0.00001333      -0.00000249      -0.00000827
H        3.89223798      -4.06698670       1.47448457      -0.00001378      -0.00000005      -0.00000493
C        4.35972284      -2.59543142       2.97077802       0.00000062       0.00003989      -0.00003580
C        2.04676201      -3.44755063       2.25803492      -0.00001515      -0.00001579      -0.00002655
O        1.66888653      -4.61315753       2.34992723      -0.00003519      -0.00001268      -0.00005566
H        3.99366473      -1.64285838       3.36489950      -0.00004612       0.00002559       0.00007174
H        4.35469350      -3.34213073       3.77497396       0.00000209      -0.00003102       0.00002398
H        5.39445240      -2.45789560       2.63143585       0.00002227       0.00003898      -0.00000303
N        1.24732920      -2.36253883       2.47047960       0.00003679       0.00001484      -0.00000952
H        1.67790908      -1.43450708       2.36755820      -0.00003302       0.00001168       0.00004364
C       -0.19855162      -2.47293731       2.53476845       0.00000303      -0.00000030       0.00001838
H       -0.43405742      -3.43825947       3.00497366       0.00002628       0.00003599      -0.00001471
C       -0.79806720      -1.33110582       3.35347486      -0.00003284       0.00001317       0.00007098
C       -0.86799353      -2.54031019       1.13715031      -0.00003872       0.00000727      -0.00000201
O       -2.08441266      -2.67854747       1.02000307       0.00004151       0.00003626      -0.00001270
H       -0.44417546      -1.37738027       4.39056075      -0.00003991      -0.00000283      -0.00002573
H       -0.51112614      -0.35743961       2.93175360      -0.00001912       0.00002262       0.00001416
H       -1.89071184      -1.40508636       3.34105623       0.00003845      -0.00003293      -0.00004069
N       -0.02307664      -2.43840363       0.07758663       0.00006537      -0.00002234       0.00001179
H        0.97919906      -2.37365412       0.22995397      -0.00005301       0.00000296      -0.00007001
C       -0.45350707      -2.59642006      -1.29233648      -0.00000129      -0.00004488       0.00001704
H       -1.37883295      -3.19191215      -1.27256961       0.00003096       0.00002533       0.00001665
C       -0.73991663      -1.24576328      -1.96773501      -0.00004996       0.00000789       0.00004294
C        0.65861290      -3.33836943      -2.04881944       0.00006552       0.00001738       0.00000217
O        1.85340649      -3.12585114      -1.81324521       0.00002843       0.00000559      -0.00005286
H       -1.53291345      -0.72859585      -1.41488940      -0.00003001      -0.00002891       0.00002449
H        0.16376044      -0.62237468      -1.96182525      -0.00000001       0.00003828       0.00002547
H       -1.06679166      -1.38427135      -3.00706511      -0.00003426      -0.00003595      -0.00003265
N        0.22619814      -4.18673782      -3.01386600      -0.00002349      -0.00000831       0.00000391
H       -0.77106535      -4.35043920      -3.08873551       0.00001661      -0.00002297       0.00003690
C        1.12296026      -4.94297692      -3.86998960       0.00002090      -0.00006816       0.00001252
H        1.15958783      -6.00281678      -3.57930905       0.00000933       0.00003430       0.00000416
H        0.80363947      -4.87024679      -4.91716566      -0.00007033       0.00005579      -0.00002676
H        2.12634180      -4.51849540      -3.76657127       0.00002908      -0.00001949      -0.00004392
