# Supplementary material for: A Euclidean transformer for fast and stable machine learned force fields
Source: Nat Commun. 2024 Aug 6;15:6539. doi: 10.1038/s41467-024-50620-6 (PMC11303804; doi:10.1038/s41467-024-50620-6)
Supplement: Supplementary file 4 — Source Data [file 41467_2024_50620_MOESM4_ESM.zip › Source Data/supp_fig11_b/rattled_05/init_structure.xyz]

42
Properties=species:S:1:pos:R:3 pbc="F F F"
H        2.64755612       0.50909519      -0.59429596
H        3.25407932      -0.93424876      -1.41901930
H        4.26182468       0.20379527      -0.79583109
C        3.34065640      -0.35141833      -0.77044378
O        2.90756232      -0.18060445       1.45484223
C        3.17805091      -0.77428701       0.79552039
N        3.35566386      -2.16358599       0.53048664
H        3.39952891      -2.78327576      -0.31685803
C        3.58419994      -3.03665658       1.81499669
H        3.85096583      -4.06810870       1.45398821
C        4.42857567      -2.66304453       2.96489898
C        2.02894835      -3.45708839       2.26876866
O        1.68142334      -4.48441694       2.32344669
H        4.13752201      -1.67903925       3.31290696
H        4.35237900      -3.31285603       3.79497686
H        5.51413172      -2.34695885       2.67908104
N        1.20467683      -2.37787645       2.59757068
H        1.69070010      -1.57035973       2.28761945
C       -0.26539925      -2.36412484       2.50586657
H       -0.21766913      -3.38006373       2.99682445
C       -0.85367905      -1.24229048       3.31184112
C       -0.95586549      -2.48773167       1.11842733
O       -1.97055812      -2.69089204       0.71067045
H       -0.37999266      -1.57530287       4.52771547
H       -0.34062601      -0.40752672       2.80035725
H       -2.04236956      -1.32698837       3.30025041
N       -0.08583118      -2.46427050       0.26875197
H        1.01056629      -2.30000673       0.29241974
C       -0.35127371      -2.48949431      -1.38235765
H       -1.39865942      -3.26933765      -1.36616909
C       -0.62707733      -1.29417718      -1.99199808
C        0.59298166      -3.39263014      -1.98835327
O        1.81153813      -3.16813323      -1.77810798
H       -1.48656819      -0.65081409      -1.41459255
H       -0.01440076      -0.55548811      -1.92492082
H       -0.96380309      -1.46542231      -2.77234046
N        0.11058663      -4.10611097      -3.03189802
H       -0.81168681      -4.26212961      -3.14289649
C        0.90055709      -5.04728318      -3.84709937
H        1.39625116      -6.13930729      -3.60697064
H        0.96195787      -4.79470018      -4.97806091
H        1.99416557      -4.68233657      -3.86080371
