# Supplementary material for: A Euclidean transformer for fast and stable machine learned force fields
Source: Nat Commun. 2024 Aug 6;15:6539. doi: 10.1038/s41467-024-50620-6 (PMC11303804; doi:10.1038/s41467-024-50620-6)
Supplement: Supplementary file 4 — Source Data [file 41467_2024_50620_MOESM4_ESM.zip › Source Data/supp_fig11_b/rattled_18/relaxed_structure.xyz]

42
Properties=species:S:1:pos:R:3:forces:R:3 energy=-26917.18890871839 free_energy=-26917.18890871839 pbc="F F F"
H        2.59563585       0.52152970      -0.84905319       0.00000064      -0.00002059      -0.00003944
H        3.27629718      -0.96922112      -1.57778618       0.00003236      -0.00002378       0.00000811
H        4.34557657       0.24661909      -0.82151806      -0.00006014      -0.00002156      -0.00000695
C        3.36753203      -0.25034877      -0.75515362       0.00004708      -0.00004393      -0.00005451
O        2.93312077      -0.24432627       1.61537650      -0.00001404       0.00000306      -0.00003115
C        3.24126988      -0.89878866       0.60877469      -0.00000371      -0.00000928      -0.00002391
N        3.50344600      -2.23658742       0.63696070       0.00000757      -0.00001001      -0.00000792
H        3.48440943      -2.71075335      -0.26307435       0.00001868      -0.00001594       0.00000039
C        3.48129244      -3.10851990       1.82333177      -0.00000306       0.00000636      -0.00000231
H        3.88714860      -4.07030192       1.48602121       0.00001976       0.00000338       0.00002001
C        4.34252158      -2.59054635       2.97794199      -0.00003027       0.00001736       0.00002030
C        2.03585152      -3.45333528       2.25760871      -0.00000702      -0.00002505      -0.00001162
O        1.66135144      -4.61974116       2.35308316      -0.00000408       0.00000021      -0.00003442
H        3.97147318      -1.63740896       3.36598912      -0.00005703       0.00001267       0.00002567
H        4.33592368      -3.33366519       3.78543975       0.00000039       0.00002051       0.00000277
H        5.37846755      -2.45120312       2.64307175      -0.00002044       0.00008143       0.00001962
N        1.23169067      -2.37004988       2.46084817       0.00000240       0.00000056      -0.00000838
H        1.65962386      -1.44103313       2.35586937       0.00000089      -0.00000797       0.00001403
C       -0.21409944      -2.48527467       2.51841991       0.00000523       0.00000316      -0.00000074
H       -0.44871365      -3.44826726       2.99380039      -0.00000541      -0.00001731       0.00000587
C       -0.82190461      -1.34015936       3.32636155       0.00000934      -0.00000654       0.00001381
C       -0.87609919      -2.56439119       1.11789109       0.00000020       0.00000382       0.00001231
O       -2.09116663      -2.70977129       0.99551006      -0.00000380       0.00001537       0.00001300
H       -0.47334331      -1.37826665       4.36558356       0.00002810       0.00000439      -0.00000121
H       -0.53620072      -0.36829185       2.89967783      -0.00002683      -0.00000879      -0.00001230
H       -1.91420044      -1.41814558       3.30872643      -0.00000369      -0.00002156       0.00004172
N       -0.02646915      -2.46405919       0.06195316       0.00001044      -0.00001314       0.00000330
H        0.97467685      -2.39309558       0.21893545       0.00000309      -0.00001440       0.00000072
C       -0.44921234      -2.63305333      -1.30907056       0.00000282       0.00000655       0.00000368
H       -1.37128289      -3.23360600      -1.29007233       0.00000850       0.00001104       0.00000282
C       -0.73989125      -1.28833639      -1.99440263       0.00001131       0.00001366       0.00001663
C        0.67073657      -3.37352962      -2.05537190       0.00001959      -0.00000131      -0.00000341
O        1.86317963      -3.15275301      -1.81546594      -0.00000584      -0.00000497      -0.00000901
H       -1.53852470      -0.77220763      -1.44874683       0.00001363       0.00000552       0.00001154
H        0.16021049      -0.65979846      -1.98803982       0.00002556       0.00000186       0.00002999
H       -1.06087896      -1.43529967      -3.03440700       0.00000999       0.00002202       0.00001906
N        0.24788688      -4.23047968      -3.01704398      -0.00004125      -0.00000190      -0.00001478
H       -0.74800192      -4.40081564      -3.09534817       0.00005089       0.00000711       0.00000194
C        1.15325663      -4.98726100      -3.86359824      -0.00001568       0.00000590      -0.00000227
H        1.19912610      -6.04372815      -3.56206710      -0.00002888       0.00000102      -0.00004387
H        0.83509936      -4.92811622      -4.91194880       0.00000083       0.00004513      -0.00000277
H        2.15258315      -4.55268069      -3.76281768       0.00000184      -0.00002409       0.00002369
