# Supplementary material for: A Euclidean transformer for fast and stable machine learned force fields
Source: Nat Commun. 2024 Aug 6;15:6539. doi: 10.1038/s41467-024-50620-6 (PMC11303804; doi:10.1038/s41467-024-50620-6)
Supplement: Supplementary file 4 — Source Data [file 41467_2024_50620_MOESM4_ESM.zip › Source Data/supp_fig11_b/rattled_18/init_structure.xyz]

42
Properties=species:S:1:pos:R:3 pbc="F F F"
H        2.69182268       0.56176871      -0.80161943
H        3.04496234      -1.05369300      -1.52129778
H        4.44669485       0.16511084      -0.76428173
C        3.41428485      -0.19979577      -0.79929722
O        2.86424353      -0.32518840       1.49337081
C        3.27264033      -0.89384559       0.76655055
N        3.61189269      -2.18743390       0.61168282
H        3.16624395      -2.58407461      -0.14132942
C        3.46022208      -3.12090178       1.79818053
H        4.04291556      -4.05555974       1.25788638
C        4.26072102      -2.71034532       3.05880510
C        2.24503891      -3.54535137       2.08254787
O        1.71436430      -4.77301187       2.36509558
H        3.86771613      -1.68230301       3.39277718
H        4.28207438      -3.19392704       3.83271903
H        5.44425710      -2.41709070       2.76541590
N        1.35876159      -2.23263540       2.50557460
H        1.39813817      -1.49480100       2.35672683
C       -0.12193855      -2.33123096       2.49461686
H       -0.29333999      -3.59396419       2.89872735
C       -0.89297794      -1.32810365       3.38868508
C       -0.85786932      -2.41440200       1.01767131
O       -1.87999766      -2.64758981       1.06573946
H       -0.60750126      -1.37764992       4.35100776
H       -0.60824003      -0.41613809       2.82060584
H       -1.95090725      -1.43820081       3.36643665
N        0.03864783      -2.39118823       0.06371975
H        1.07482302      -2.36021717       0.28975877
C       -0.49407296      -2.45088875      -1.35176441
H       -1.26224814      -3.28715267      -1.48519918
C       -0.63168476      -1.27735601      -2.12826780
C        0.52059762      -3.49624001      -2.24870264
O        1.75046423      -3.06449372      -1.92246555
H       -1.45081698      -0.78326427      -1.31909311
H        0.18283910      -0.65780596      -1.99762347
H       -1.22324234      -1.36419215      -2.94554154
N        0.03763602      -4.36401012      -2.92730488
H       -0.66951446      -4.41492141      -2.97044518
C        1.20935060      -5.06404742      -3.82520121
H        1.25556518      -6.02768711      -3.55559909
H        0.84584044      -4.90240814      -4.77989957
H        2.12099184      -4.68283830      -3.79717886
