# Supplementary material for: A Euclidean transformer for fast and stable machine learned force fields
Source: Nat Commun. 2024 Aug 6;15:6539. doi: 10.1038/s41467-024-50620-6 (PMC11303804; doi:10.1038/s41467-024-50620-6)
Supplement: Supplementary file 4 — Source Data [file 41467_2024_50620_MOESM4_ESM.zip › Source Data/supp_fig11_b/rattled_16/relaxed_structure.xyz]

42
Properties=species:S:1:pos:R:3:forces:R:3 energy=-26917.188910148663 free_energy=-26917.188910148663 pbc="F F F"
H        2.63584516       0.56986650      -0.83815103       0.00001004      -0.00001615       0.00001881
H        3.31072002      -0.91632575      -1.58133370      -0.00002173       0.00002102       0.00002259
H        4.38493798       0.28928938      -0.81567342      -0.00002975      -0.00001935       0.00000184
C        3.40545814      -0.20523912      -0.75236632      -0.00001368       0.00000962      -0.00000956
O        2.97545920      -0.21902863       1.61891772       0.00001255       0.00001978       0.00000373
C        3.27918329      -0.86553345       0.60585184       0.00000373       0.00001507       0.00001693
N        3.53623609      -2.20453595       0.62147459       0.00001486       0.00001479       0.00002525
H        3.51390389      -2.67044360      -0.28275946       0.00001073       0.00001728       0.00001502
C        3.51315057      -3.08703657       1.79999255       0.00001210      -0.00000659       0.00000629
H        3.91463684      -4.04727955       1.45320627       0.00000987       0.00000901       0.00002511
C        4.37871471      -2.58273200       2.95741435       0.00000544       0.00000665       0.00001006
C        2.06731729      -3.43022658       2.23425116       0.00001062       0.00000479      -0.00000160
O        1.68851971      -4.59601268       2.31990901       0.00002013      -0.00001355      -0.00001467
H        4.01210598      -1.63170641       3.35475375      -0.00003181      -0.00000910       0.00001256
H        4.37090527      -3.33302180       3.75824155       0.00000924      -0.00001136      -0.00001550
H        5.41450615      -2.44433225       2.62167641      -0.00002777       0.00004121      -0.00000236
N        1.26789982      -2.34571890       2.44927679       0.00000883      -0.00000458       0.00001717
H        1.69925347      -1.41746815       2.35170790      -0.00001053      -0.00001389       0.00001272
C       -0.17818845      -2.45571724       2.50943081       0.00000217      -0.00000581      -0.00000234
H       -0.41530527      -3.42289938       2.97497867      -0.00002317      -0.00000673      -0.00002426
C       -0.77932212      -1.31708888       3.33140503       0.00001425       0.00000504      -0.00000558
C       -0.84410236      -2.51696476       1.10986482       0.00003227       0.00000794      -0.00001163
O       -2.06025867      -2.65439343       0.98905581       0.00000286       0.00000842      -0.00000862
H       -0.42803986      -1.36782752       4.36916867      -0.00000635       0.00000690      -0.00000290
H       -0.49100956      -0.34176564       2.91447683       0.00004077       0.00000844       0.00000699
H       -1.87195703      -1.39064293       3.31595706       0.00001734       0.00002217      -0.00004000
N        0.00347796      -2.41079348       0.05286106       0.00001237      -0.00000973       0.00000211
H        1.00539432      -2.34678728       0.20791678       0.00001109      -0.00001907       0.00000712
C       -0.42369145      -2.56293647      -1.31874227       0.00000704      -0.00000708      -0.00000545
H       -1.34860940      -3.15921463      -1.30384423       0.00001137      -0.00000648      -0.00000493
C       -0.70965909      -1.20945846      -1.98868393      -0.00000384      -0.00000555       0.00001038
C        0.69071246      -3.30063006      -2.07601476       0.00001824       0.00000401      -0.00000566
O        1.88481063      -3.08889680      -1.83624003      -0.00002077      -0.00003590      -0.00000044
H       -1.50428843      -0.69543386      -1.43525170      -0.00002337      -0.00001467      -0.00000686
H        0.19351173      -0.58539762      -1.97797050      -0.00001111       0.00000860       0.00002545
H       -1.03416792      -1.34354608      -3.02933444       0.00001194      -0.00000721       0.00000689
N        0.26120198      -4.14419052      -3.04655193      -0.00001532       0.00001251      -0.00002163
H       -0.73576708      -4.30811557      -3.12476570      -0.00000417       0.00003696      -0.00002260
C        1.16060639      -4.89559815      -3.90416439      -0.00001081      -0.00001457      -0.00001293
H        1.19905820      -5.95641122      -3.61726107      -0.00003644      -0.00000687      -0.00001247
H        0.84237750      -4.81973010      -4.95143630      -0.00000019      -0.00001649      -0.00001085
H        2.16302878      -4.46951988      -3.79799955      -0.00001905      -0.00002950      -0.00000418
