# Supplementary material for: A Euclidean transformer for fast and stable machine learned force fields
Source: Nat Commun. 2024 Aug 6;15:6539. doi: 10.1038/s41467-024-50620-6 (PMC11303804; doi:10.1038/s41467-024-50620-6)
Supplement: Supplementary file 4 — Source Data [file 41467_2024_50620_MOESM4_ESM.zip › Source Data/supp_fig11_b/rattled_16/init_structure.xyz]

42
Properties=species:S:1:pos:R:3 pbc="F F F"
H        2.61137621       0.76120245      -0.85086229
H        3.29534033      -0.90093996      -1.51492827
H        4.45363827       0.30238382      -0.84823008
C        3.30905275      -0.15159610      -0.70831185
O        3.00090718      -0.35111874       1.52184539
C        3.38262076      -0.83123933       0.66351116
N        3.71348651      -2.25710315       0.68868394
H        3.42876155      -2.81288301      -0.37680746
C        3.57290791      -3.16127316       1.67403905
H        3.91030632      -3.97895210       1.60165724
C        4.59564050      -2.48709723       2.88359706
C        2.04580152      -3.34413594       2.18849239
O        1.72941906      -4.51375243       2.15699207
H        3.99323573      -1.53458384       3.42838861
H        4.37291870      -3.34992710       3.97481448
H        5.38040856      -2.62120564       2.58286182
N        1.25317622      -2.33252794       2.43116579
H        1.67718749      -1.45629891       2.44164278
C       -0.31952460      -2.48673174       2.37526308
H       -0.55566920      -3.40847967       2.94003635
C       -0.71310112      -1.33378845       3.38935870
C       -0.75180567      -2.60013776       0.88803679
O       -2.23997679      -2.80780667       0.95050051
H       -0.58227344      -1.33908433       4.43265248
H       -0.57692560      -0.31153527       2.96425442
H       -1.69621897      -1.19724514       3.28516509
N        0.27702645      -2.53028243       0.05118238
H        1.05808790      -2.24979951       0.37980997
C       -0.36808935      -2.67556050      -1.49279428
H       -1.34138903      -2.93130449      -1.34102747
C       -0.70969892      -1.33170314      -1.88222918
C        0.44309041      -3.16679971      -2.08578040
O        1.97535905      -2.88370139      -1.98364491
H       -1.59260463      -0.85055201      -1.35698418
H        0.27684388      -0.54761702      -1.85441025
H       -1.05525668      -1.46931203      -3.06817529
N        0.26980940      -4.15207977      -3.03678825
H       -0.62907978      -4.52939651      -3.18763333
C        1.18359301      -4.92731767      -3.78735616
H        1.11842706      -5.95693924      -3.67420876
H        0.75180787      -4.70939256      -4.84542139
H        1.99995001      -4.48383016      -3.75511310
