# Supplementary material for: A Euclidean transformer for fast and stable machine learned force fields
Source: Nat Commun. 2024 Aug 6;15:6539. doi: 10.1038/s41467-024-50620-6 (PMC11303804; doi:10.1038/s41467-024-50620-6)
Supplement: Supplementary file 4 — Source Data [file 41467_2024_50620_MOESM4_ESM.zip › Source Data/supp_fig11_b/rattled_11/relaxed_structure.xyz]

42
Properties=species:S:1:pos:R:3:forces:R:3 energy=-26917.188909705368 free_energy=-26917.188909705368 pbc="F F F"
H        2.58896243       0.53224448      -0.83624381      -0.00002643       0.00003932       0.00001368
H        3.25725792      -0.96508641      -1.56283989       0.00002250       0.00002285      -0.00000859
H        4.33710271       0.24556759      -0.81324192       0.00004496       0.00002751       0.00002141
C        3.35591548      -0.24455687      -0.74252217      -0.00000038      -0.00001622       0.00002059
O        2.92751694      -0.22925806       1.62905947       0.00000352      -0.00000048       0.00000882
C        3.22937089      -0.88833655       0.62356579       0.00000220       0.00000857       0.00002109
N        3.48408708      -2.22751173       0.65503434       0.00000065       0.00001405       0.00000878
H        3.46061644      -2.70409471      -0.24355286      -0.00002320       0.00003792      -0.00002733
C        3.46025779      -3.09586233       1.84400203      -0.00000366      -0.00000283      -0.00000701
H        3.85973173      -4.06091341       1.50842477      -0.00000715      -0.00000510      -0.00000835
C        4.32761413      -2.57937533       2.99469696       0.00000687      -0.00000305      -0.00000245
C        2.01416671      -3.43118717       2.28352462       0.00000503       0.00001777       0.00000415
O        1.63343003      -4.59518447       2.38376709      -0.00001482      -0.00003080      -0.00001436
H        3.96312434      -1.62292321       3.38080343      -0.00002526      -0.00002668       0.00001970
H        4.31887462      -3.31995568       3.80450119       0.00004352      -0.00002071      -0.00002600
H        5.36344598      -2.44705897       2.65664180      -0.00000829       0.00005241      -0.00002408
N        1.21693866      -2.34269682       2.48603941       0.00001103       0.00001207       0.00003404
H        1.64994060      -1.41649802       2.37692033       0.00001400      -0.00001228       0.00000970
C       -0.22926136      -2.44912151       2.54951880       0.00000216       0.00000243       0.00000536
H       -0.46751297      -3.41072404       3.02593376      -0.00001334      -0.00000601      -0.00002111
C       -0.82689371      -1.30042474       3.35996024      -0.00000419      -0.00001790      -0.00000377
C       -0.89737265      -2.52418241       1.15168929       0.00004153      -0.00000028       0.00001066
O       -2.11416888      -2.65883535       1.03410519      -0.00002981      -0.00000383      -0.00000210
H       -0.47407818      -1.34055998       4.39766667      -0.00004765      -0.00003863       0.00001469
H       -0.53729348      -0.33028116       2.93198540       0.00004036       0.00001061       0.00001949
H       -1.91969094      -1.37195279       3.34696350      -0.00003478       0.00004594      -0.00004247
N       -0.05099343      -2.43321672       0.09234107       0.00002660      -0.00000169      -0.00001162
H        0.95140040      -2.37064770       0.24496168       0.00000408       0.00001153       0.00001588
C       -0.48103234      -2.59883818      -1.27676361       0.00001245      -0.00000665       0.00000218
H       -1.40653292      -3.19399644      -1.25421323       0.00000597      -0.00000705       0.00002576
C       -0.76707526      -1.25186937      -1.95976516       0.00000456      -0.00000846      -0.00001964
C        0.63108877      -3.34532985      -2.02874086       0.00000968      -0.00001148       0.00000037
O        1.82586558      -3.13478887      -1.79136924       0.00001506      -0.00001416      -0.00000456
H       -1.56027391      -0.73169801      -1.41003710       0.00001432      -0.00000077      -0.00000004
H        0.13663288      -0.62850058      -1.95693805       0.00001321      -0.00001602      -0.00004911
H       -1.09363684      -1.39608992      -2.99841328      -0.00003017       0.00001057      -0.00001299
N        0.19881045      -4.19539402      -2.99237480      -0.00001772      -0.00000351       0.00001017
H       -0.79863547      -4.35719164      -3.06889795       0.00000629       0.00000889       0.00001344
C        1.09571881      -4.95556152      -3.84485936      -0.00000730      -0.00001913      -0.00000732
H        1.13083486      -6.01446872      -3.55060208      -0.00003041      -0.00001370       0.00000716
H        0.77766229      -4.88597760      -4.89262870      -0.00001025      -0.00000661       0.00000616
H        2.09948286      -4.53190795      -3.74171623      -0.00001576      -0.00002841      -0.00000038
