# Supplementary material for: A Euclidean transformer for fast and stable machine learned force fields
Source: Nat Commun. 2024 Aug 6;15:6539. doi: 10.1038/s41467-024-50620-6 (PMC11303804; doi:10.1038/s41467-024-50620-6)
Supplement: Supplementary file 4 — Source Data [file 41467_2024_50620_MOESM4_ESM.zip › Source Data/supp_fig11_b/rattled_11/init_structure.xyz]

42
Properties=species:S:1:pos:R:3 pbc="F F F"
H        2.77837884       0.51357491      -0.88582959
H        3.01395667      -0.94603820      -1.60923055
H        4.29908498       0.29449921      -0.77248634
C        3.26708310      -0.32076584      -0.79752948
O        3.01241344      -0.18483239       1.49076623
C        3.13612128      -0.81574237       0.76725070
N        3.50367431      -2.29641540       0.73811040
H        3.45425657      -2.62351262      -0.11970008
C        3.54756394      -3.10054939       1.88230941
H        3.82303938      -4.08624690       1.40718579
C        4.32883281      -2.64853688       2.94694094
C        2.00100147      -3.44295981       2.25021406
O        1.69129204      -4.47762469       2.17744799
H        4.11093064      -1.67217899       3.23744548
H        4.32506320      -3.33921604       3.87477147
H        5.27877194      -2.43915833       2.64141895
N        1.06989937      -2.48639055       2.51624108
H        1.73813142      -1.33051133       2.40995814
C       -0.16812673      -2.46705857       2.63749313
H       -0.52798642      -3.45991504       3.02287918
C       -0.96785809      -1.20841405       3.25662573
C       -0.88062808      -2.32887750       1.03420777
O       -2.14240139      -2.52736234       0.88861987
H       -0.50213506      -1.33592038       4.41937915
H       -0.46339386      -0.32777295       3.05136525
H       -1.80106795      -1.35472598       3.25218207
N       -0.09735118      -2.63075748       0.12863173
H        0.79357340      -2.28666805       0.39936547
C       -0.55928126      -2.66407792      -1.35893246
H       -1.29410960      -3.27959687      -1.30810692
C       -0.79353686      -1.26912932      -1.85495547
C        0.56584380      -3.32611388      -2.04001643
O        1.94194785      -3.24632858      -1.71597672
H       -1.49313922      -0.64262907      -1.42450379
H       -0.00293183      -0.68324802      -1.89297678
H       -1.06193737      -1.38564570      -2.84526811
N        0.45401087      -4.18251299      -2.84320300
H       -0.96233070      -4.54864858      -3.02804796
C        1.10792316      -4.87265823      -3.84120994
H        1.16351424      -5.92296840      -3.59020391
H        0.66367027      -4.83350035      -4.92193250
H        2.31963567      -4.61711088      -3.78431344
