# Supplementary material for: A Euclidean transformer for fast and stable machine learned force fields
Source: Nat Commun. 2024 Aug 6;15:6539. doi: 10.1038/s41467-024-50620-6 (PMC11303804; doi:10.1038/s41467-024-50620-6)
Supplement: Supplementary file 4 — Source Data [file 41467_2024_50620_MOESM4_ESM.zip › Source Data/supp_fig11_b/rattled_10/relaxed_structure.xyz]

42
Properties=species:S:1:pos:R:3:forces:R:3 energy=-26917.188910008783 free_energy=-26917.188910008783 pbc="F F F"
H        2.60694584       0.52065939      -0.88483842      -0.00001289      -0.00001627       0.00001200
H        3.25537886      -0.97776932      -1.62703357      -0.00000353      -0.00001194       0.00001160
H        4.35458678       0.23066555      -0.90243680      -0.00001369      -0.00000296      -0.00000040
C        3.37438075      -0.25762956      -0.80907320       0.00000095      -0.00001343      -0.00000441
O        3.00178361      -0.24193056       1.57190632       0.00002175       0.00000265       0.00002112
C        3.27836517      -0.90147748       0.55947608       0.00000253      -0.00000380      -0.00000026
N        3.53047867      -2.24127733       0.58464384       0.00001926       0.00000588       0.00004035
H        3.48458976      -2.71757443      -0.31324919      -0.00002034      -0.00003052      -0.00002312
C        3.53238619      -3.10991053       1.77364556       0.00000471      -0.00000375       0.00001629
H        3.92160474      -4.07580905       1.42858723      -0.00000099      -0.00000306       0.00001608
C        4.42759859      -2.59581237       2.90388757       0.00001433       0.00000162       0.00000080
C        2.09613156      -3.44188899       2.24667637       0.00002044       0.00001360       0.00002412
O        1.71488996      -4.60497775       2.35515960       0.00001139      -0.00002150       0.00005954
H        4.07442233      -1.63867992       3.29872166       0.00001164      -0.00001318       0.00002797
H        4.43612537      -3.33667192       3.71343877       0.00005889      -0.00001715      -0.00000553
H        5.45553302      -2.46571303       2.54172697       0.00001039       0.00002557      -0.00001730
N        1.30654564      -2.35152868       2.46825008      -0.00000141       0.00000728      -0.00000240
H        1.73914125      -1.42634851       2.34933701      -0.00000193       0.00000239      -0.00000587
C       -0.13806740      -2.45446989       2.56500340      -0.00000002       0.00000025      -0.00000561
H       -0.36766542      -3.41534311       3.04710064       0.00000643       0.00000143      -0.00001692
C       -0.71411947      -1.30408068       3.38856200      -0.00001255      -0.00000282      -0.00001974
C       -0.83833807      -2.52837724       1.18293409       0.00000094      -0.00000489      -0.00000909
O       -2.05775828      -2.66083251       1.09345530       0.00000320      -0.00000851      -0.00001401
H       -0.33764527      -1.34476075       4.41790102      -0.00004680      -0.00002439      -0.00000294
H       -0.43208562      -0.33477045       2.95369972       0.00002168      -0.00000765       0.00002139
H       -1.80709802      -1.37295814       3.40073115      -0.00000345       0.00002000      -0.00005798
N       -0.01640786      -2.43893392       0.10436184       0.00001290       0.00000575      -0.00001236
H        0.98933375      -2.37831663       0.23396692       0.00000495       0.00001715      -0.00001178
C       -0.47798843      -2.60433792      -1.25447346      -0.00000236       0.00001146      -0.00001794
H       -1.40446168      -3.19674977      -1.21025808       0.00001958       0.00001588      -0.00001034
C       -0.77549189      -1.25709007      -1.93196085      -0.00000474       0.00000841       0.00000017
C        0.61456251      -3.35465252      -2.03095425       0.00000412       0.00002159      -0.00001826
O        1.81502051      -3.14644469      -1.82184521       0.00000236       0.00003619      -0.00003165
H       -1.55410598      -0.73387557      -1.36455680      -0.00007046      -0.00002974      -0.00003470
H        0.13001251      -0.63660705      -1.95065242      -0.00004546       0.00004961       0.00006467
H       -1.12643279      -1.40120587      -2.96264407       0.00004743       0.00002302      -0.00002015
N        0.15794528      -4.20537146      -2.98270920       0.00000446       0.00000757       0.00000206
H       -0.84142841      -4.36463406      -3.03584274       0.00000282      -0.00001112       0.00001763
C        1.03283692      -4.96902700      -3.85472216       0.00001295      -0.00002709       0.00000618
H        1.06884528      -6.02836077      -3.56217207      -0.00000820       0.00003136       0.00001186
H        0.69321338      -4.89686151      -4.89555132      -0.00001999      -0.00004646       0.00001625
H        2.04059112      -4.55033742      -3.77234101      -0.00005132      -0.00000847      -0.00002730
