# Supplementary material for: A Euclidean transformer for fast and stable machine learned force fields
Source: Nat Commun. 2024 Aug 6;15:6539. doi: 10.1038/s41467-024-50620-6 (PMC11303804; doi:10.1038/s41467-024-50620-6)
Supplement: Supplementary file 4 — Source Data [file 41467_2024_50620_MOESM4_ESM.zip › Source Data/supp_fig11_b/rattled_10/init_structure.xyz]

42
Properties=species:S:1:pos:R:3 pbc="F F F"
H        2.73659202       0.61371011      -0.99191311
H        3.27845015      -0.88307614      -1.64927597
H        4.37929908       0.27381379      -0.81416227
C        3.35618338      -0.18883925      -0.62965239
O        2.84693864      -0.13812420       1.64418409
C        3.29258257      -1.00308633       0.62330098
N        3.65523552      -2.33605123       0.43077460
H        3.31087700      -2.66948082      -0.03611051
C        3.59692509      -2.94063649       1.81899719
H        4.02709656      -4.09556238       1.52590167
C        4.32253862      -2.65481827       2.97878930
C        1.99144091      -3.32101026       2.26334822
O        1.70167833      -4.65166503       2.45778148
H        3.90817183      -1.58243079       3.32559291
H        4.24836184      -3.39733360       3.68755651
H        5.36366562      -2.49480717       2.66085399
N        1.29482573      -2.38255705       2.45364035
H        1.69748411      -1.49327033       2.42739197
C       -0.12342546      -2.45898724       2.75605334
H       -0.35193392      -3.45695293       2.94812573
C       -0.83332689      -1.38968130       3.44879075
C       -0.94323414      -2.55265716       1.06422189
O       -1.98484590      -2.82538831       0.96038933
H       -0.47111987      -1.35559314       4.41993015
H       -0.54434147      -0.26591633       2.94830282
H       -1.65589705      -1.56508598       3.38252230
N       -0.13050844      -2.51972941       0.25840896
H        1.15035577      -2.56019798       0.19245161
C       -0.45970060      -2.80880066      -1.31619406
H       -1.33780652      -3.17153511      -1.49449215
C       -0.63045728      -1.21954723      -1.99027414
C        0.58687499      -3.26209396      -1.97535014
O        1.80787182      -3.11096245      -1.74476389
H       -1.73206813      -0.71830878      -1.62241469
H        0.06868240      -0.57154262      -1.98919042
H       -1.10563069      -1.41037384      -2.93960036
N        0.30450829      -4.25753319      -3.00719947
H       -0.81005428      -4.10331029      -3.18868915
C        1.10283639      -4.96544353      -3.93676780
H        1.18656502      -5.96387644      -3.76713318
H        0.75957318      -4.98743196      -4.81687830
H        2.38289053      -4.36589822      -3.75138982
