# Supplementary material for: A Euclidean transformer for fast and stable machine learned force fields
Source: Nat Commun. 2024 Aug 6;15:6539. doi: 10.1038/s41467-024-50620-6 (PMC11303804; doi:10.1038/s41467-024-50620-6)
Supplement: Supplementary file 4 — Source Data [file 41467_2024_50620_MOESM4_ESM.zip › Source Data/supp_fig11_b/rattled_17/relaxed_structure.xyz]

42
Properties=species:S:1:pos:R:3:forces:R:3 energy=-26917.18890970586 free_energy=-26917.18890970586 pbc="F F F"
H        2.55945394       0.53628208      -0.86537650      -0.00001030       0.00000740       0.00001967
H        3.24312645      -0.95248364      -1.59519072      -0.00005974      -0.00001840       0.00001878
H        4.31079919       0.26979307      -0.84694926      -0.00001356      -0.00002579      -0.00005129
C        3.33553634      -0.23174136      -0.77434380      -0.00000734       0.00000089       0.00001188
O        2.91541451      -0.22306609       1.59871780       0.00000313       0.00000367       0.00001470
C        3.21992303      -0.87820527       0.59144844       0.00000505       0.00000611       0.00000595
N        3.48733261      -2.21494787       0.62051529      -0.00001628       0.00001531       0.00002214
H        3.46493014      -2.69079431      -0.27851167       0.00005836       0.00001438      -0.00002027
C        3.47579798      -3.08476161       1.80859235      -0.00000505       0.00000474       0.00000124
H        3.88314877      -4.04564941       1.47054343      -0.00001632       0.00000200      -0.00000278
C        4.34227559      -2.56140488       2.95683773       0.00003198       0.00001062      -0.00000706
C        2.03444110      -3.43414195       2.25268731      -0.00000402      -0.00002345      -0.00000439
O        1.66499894      -4.60177084       2.35292145       0.00002525      -0.00001207       0.00001353
H        3.96999903      -1.60899681       3.34549986      -0.00001189       0.00003095       0.00000183
H        4.34359687      -3.30307202       3.76569301      -0.00002123       0.00002584       0.00001657
H        5.37555617      -2.41869191       2.61521749      -0.00003796       0.00003060       0.00003931
N        1.22762450      -2.35344665       2.45901226      -0.00000706      -0.00002749      -0.00002018
H        1.65145738      -1.42307144       2.34944217      -0.00000965      -0.00002423      -0.00000294
C       -0.21729402      -2.47375344       2.52684859      -0.00000743      -0.00002056      -0.00000040
H       -0.44496343      -3.43748059       3.00413665       0.00000068      -0.00001002       0.00000060
C       -0.82350069      -1.33065708       3.33883702       0.00001732      -0.00000701      -0.00000403
C       -0.88886707      -2.55560713       1.13106331      -0.00000934      -0.00001941      -0.00000351
O       -2.10451741      -2.70319016       1.01724127      -0.00000347      -0.00002885      -0.00001166
H       -0.46746484      -1.36730640       4.37557304       0.00003941       0.00000789      -0.00001410
H       -0.54430077      -0.35786457       2.90996382       0.00001491      -0.00000849      -0.00001849
H       -1.91560555      -1.41255131       3.32889530       0.00001121       0.00000307       0.00001674
N       -0.04682174      -2.45534028       0.06909154      -0.00000396      -0.00001073      -0.00000539
H        0.95531861      -2.38221738       0.21864766      -0.00000175      -0.00000820      -0.00001145
C       -0.47927977      -2.62599935      -1.29864750      -0.00001145       0.00000484      -0.00000640
H       -1.39841476      -3.23081873      -1.27296484      -0.00002702       0.00004065      -0.00000600
C       -0.78156030      -1.28243012      -1.98131977       0.00002887       0.00001756      -0.00000361
C        0.63825581      -3.36117261      -2.05375071      -0.00000621      -0.00000480      -0.00000364
O        1.83150399      -3.13777423      -1.82045889      -0.00001356      -0.00001648      -0.00002167
H       -1.57844571      -0.77034898      -1.42933272       0.00004504       0.00005408      -0.00000959
H        0.11555565      -0.64960534      -1.98164178       0.00005474      -0.00002156       0.00000545
H       -1.10986679      -1.43056968      -3.01886828       0.00001255       0.00001857       0.00001080
N        0.21184355      -4.21655288      -3.01529141      -0.00002165      -0.00001696       0.00000692
H       -0.78409936      -4.38882064      -3.08847525      -0.00002148      -0.00000885       0.00002979
C        1.11387674      -4.96793235      -3.87015242      -0.00000476      -0.00000572      -0.00003084
H        1.15971253      -6.02651766      -3.57623131       0.00001941       0.00001790      -0.00000646
H        0.79272227      -4.90114089      -4.91716991       0.00001917      -0.00000536       0.00003515
H        2.11379943      -4.53476138      -3.76927615      -0.00003457       0.00000736      -0.00000490
