# Supplementary material for: A Euclidean transformer for fast and stable machine learned force fields
Source: Nat Commun. 2024 Aug 6;15:6539. doi: 10.1038/s41467-024-50620-6 (PMC11303804; doi:10.1038/s41467-024-50620-6)
Supplement: Supplementary file 4 — Source Data [file 41467_2024_50620_MOESM4_ESM.zip › Source Data/supp_fig11_b/rattled_17/init_structure.xyz]

42
Properties=species:S:1:pos:R:3 pbc="F F F"
H        2.62553370       0.50813571      -0.89514793
H        3.23888537      -1.00553868      -1.60165264
H        4.45628229       0.32103428      -0.78935004
C        3.22738880      -0.38697600      -0.72342886
O        2.94335559      -0.34255085       1.63252004
C        3.12887360      -0.73387172       0.51645730
N        3.55943524      -2.24306720       0.68082600
H        3.61942972      -2.54023571      -0.14900783
C        3.57541629      -3.19198885       1.90964078
H        3.78491650      -4.05026019       1.42291316
C        4.54711121      -2.40814290       2.86241777
C        1.99072392      -3.51636558       2.24988171
O        1.71645037      -4.53338695       2.21141612
H        4.01885281      -1.55421917       3.32555371
H        4.38827868      -3.35325155       3.80956381
H        5.31474777      -2.44234670       2.67647198
N        1.24226280      -2.29620097       2.40806204
H        1.66332557      -1.46651028       2.38737450
C       -0.38371329      -2.36432292       2.49480986
H       -0.56573855      -3.48008722       3.13921999
C       -0.83090622      -1.36367582       3.32345262
C       -0.81736173      -2.41366370       1.21197717
O       -2.01026438      -2.70258189       0.99591315
H       -0.52646717      -1.46332034       4.24861459
H       -0.59927312      -0.23208116       2.94143248
H       -1.89587872      -1.48236426       3.30832398
N       -0.10868797      -2.58816430       0.10512444
H        1.02169494      -2.25117973       0.09746123
C       -0.38080528      -2.56435735      -1.18665990
H       -1.52146161      -3.24629654      -1.40394571
C       -0.76311834      -1.22363463      -1.90976703
C        0.70644141      -3.30029404      -2.02684148
O        1.76574607      -3.12500528      -1.72212550
H       -1.67558554      -0.88777296      -1.37479555
H        0.05543379      -0.74166570      -1.99914631
H       -1.08921994      -1.32214217      -3.20836858
N        0.10411334      -4.30969957      -3.10277768
H       -0.74543657      -4.50823886      -3.02942738
C        1.15118014      -5.09659997      -3.68291844
H        1.29959189      -6.06207644      -3.58765612
H        0.61028479      -4.74557373      -4.99188704
H        2.01116071      -4.51004218      -3.92105054
